# Supplementary material for: The Immune Landscape of Chinese Head and Neck Adenoid Cystic Carcinoma and Clinical Implication
Source: Front Immunol. 2021 Sep 6;12:618367. doi: 10.3389/fimmu.2021.618367 (PMC8450584; doi:10.3389/fimmu.2021.618367)
Supplement: Supplementary file 1 [file DataSheet_1.xlsx]

## Sheet: Sheet1
Supplementary Table 1			RNA-Seq expression data from 75 ACC patients
			Gene signatures for antigen presentation machinery, immune cell types, T cell infiltration score and overall immune infiltration score

## Sheet: RNA-Seq 
RNA-Seq expression data from 75 ACC patients
GeneID	P-01	P-02	P-03	P-04	P-05	P-06	P-07	P-08	P-09	P-10	P-11	P-12	P-13	P-14	P-15	P-16	P-17	P-18	P-19	P-20	P-21	P-22	P-23	P-24	P-25	P-26	P-27	P-28	P-29	P-30	P-31	P-32	P-33	P-34	P-35	P-36	P-37	P-38	P-39	P-40	P-41	P-42	P-43	P-44	P-45	P-46	P-47	P-48	P-49
ENSG00000000003	7.05	15.91	13.33	13.81	6.02	17.63	0	11.99	5.35	4.68	8.61	5.71	15.66	9.18	15.84	26.29	17.82	0	6.17	7.4	3.43	1.51	18.1	14.9	11.42	20.39	14.37	12.85	17.64	18.03	8.07	14.95	14.02	0.54	2.56	4.59	12.18	13.05	14.24	4.08	24.31	18.37	28.09	12.53	9.86	28.21	0	0	15.69
ENSG00000000005	0.43	0.34	0.34	0.25	0	0.4	0	0.21	0.51	0.34	0.72	0.18	0.11	0.32	0	2.62	0.27	0	0	0.37	0	0	1.61	0.29	0.16	0.08	0.26	3.52	0	2.16	0	0.06	0.14	0	0	0.53	0	1.27	0.53	0	0	0.38	0.16	0	0.15	0	0	0	5.71
ENSG00000000419	9.42	11.39	8.29	6.33	3	10.09	0	17.08	6.29	3.04	6.43	3.59	8.45	4.37	0	11	9.11	0	0	11.09	2.65	0.84	22.02	11.07	5.63	10.35	42.92	13.16	39.66	5.1	0	12.7	10.93	4.02	2.5	7.98	20.12	15.11	27.15	0	9.36	13.3	11.37	10.3	3.54	12.93	0	0	9.36
ENSG00000000457	6.71	5.84	7.29	4.03	6.55	6.85	8.91	8.46	5.76	4.26	6.42	6.4	6.19	7.87	12.98	4.63	10.91	7.43	9.7	7.87	1.31	0.37	16.01	12.01	3.97	4.85	13.88	13.14	17.57	8.06	9.9	7.12	10.72	1.21	1.68	4.88	19.63	13.56	16.9	7.57	5.5	12.71	23	24.62	6.56	16.98	5.19	6.87	8.03
ENSG00000000460	6.6	10.69	7.91	6.15	5.86	12.52	5.67	6.7	4.82	2.15	5.29	5.32	6.4	6.55	19.05	5.72	15.29	1.32	0.07	5.41	1.2	4.56	10	13.17	4.15	4.57	13.62	9.94	12.14	10.96	28.61	4.05	13.83	2.87	0.97	2.08	13.54	10.43	12.53	18.09	8.77	19.66	10.77	17.84	4.5	20.56	0	10.18	11.61
ENSG00000000938	4.18	4.64	2.63	1.1	2.24	2	8.22	1.95	2.4	0.77	0.92	1.94	1.29	2.59	0.48	3.06	1.01	0	0.37	0.23	0.8	0.66	2.21	1.31	1.63	0.99	1.74	2.65	2.01	1.39	1.48	0.72	0.54	0.41	1.03	1.34	2.28	0.35	0.3	6.81	2.99	2.89	2.06	1.36	0.92	1.61	0	0	7.36
ENSG00000000971	54.57	31.88	99.49	8.42	4.39	32.33	19.67	13.45	18.09	4.89	18.53	8.96	18.25	12.73	22.73	10.13	27.73	0	24.98	13.53	12.12	2.54	108.82	24.02	33.04	32.14	70.73	20.46	277.57	11.33	20.61	27.95	43.52	9.58	5.89	57.28	20.2	32.34	105.71	27.16	9.47	82.42	8.04	8.44	5.62	12.82	3.59	0	144.03
ENSG00000001036	7.93	17.59	9.95	5.07	4.04	5.61	0	5.99	6.78	5.57	6.24	4.77	4.52	9.97	6.88	5.06	6.18	0	9.98	4.36	1.54	0.79	11.23	9.59	4.89	6.39	10.04	5.62	16.22	5.11	5.01	5.86	5.46	1.51	1.91	3.4	7.79	4.44	13.03	0.81	13.69	4.91	4.35	6.79	7.15	7.58	0	76.89	13.37
ENSG00000001084	11.12	21.5	12	6.98	22.12	16.85	4.39	28.16	25.62	7.12	9.23	10.24	18.45	8.58	12.84	12.67	23.69	0	7.27	7.12	3.23	1.33	21.92	19.04	12.45	15	40.92	23.6	40.29	7.54	32.14	14.85	16.14	6.59	5.26	18.3	35.03	46.67	41.44	12.55	46.23	11.61	51.37	21.3	13.77	41.79	24.64	0	26.76
ENSG00000001167	21.72	48.27	22.06	9.97	13.19	16.51	9.98	18.49	11.78	10.81	14.66	19.4	23.01	16.87	19.52	14.52	13.26	0	21.51	10.5	2.82	1.06	22.06	17.48	9.4	11.01	40.12	42.31	33.28	18.14	30.26	9.31	27.9	12.48	5.75	8.33	30.96	30.73	40.99	18.26	16.41	44.54	39.65	15.11	23.19	54	0	0	25.18
ENSG00000001460	8.57	7.05	10	5.24	1.48	11.06	1.29	12.58	7.32	4.54	8.55	8.26	7.35	20.43	16.91	3.08	4.25	3.12	0.44	12.83	1.07	0.87	11.64	4.73	4.12	4.53	31.6	24.12	9.98	4.93	8.75	7.81	14.23	8.42	7.66	5.5	32.77	11.4	26.3	28.04	19.38	21.14	35.59	5.18	16.53	5.11	61.31	96.46	9.08
ENSG00000001461	48.13	17.18	29.37	20.53	18.82	45.86	24.14	28.61	26.65	18.05	30.87	30.8	57.85	54.17	53.81	8.76	15.84	0.89	27.69	57.23	6.67	3.4	26.43	19.77	21.5	29.73	42.76	39.58	52.41	17.51	52.76	12.18	39.12	31.17	8.57	18.04	80.37	40.29	86.43	39.64	33.93	36.85	87.26	15.8	41.88	10.8	28.57	43.78	43.51
ENSG00000001497	17.29	14.07	14.34	13.71	11.61	21.61	12.78	17.88	12.57	13.61	15.64	15.03	18.31	20.04	28.78	9.91	15.56	2.26	7.65	15.8	2.96	0.73	19.65	18.08	8.41	13.48	26.29	43.02	20.76	24.85	32.88	9.37	20.27	9.13	7.82	19.36	31.12	21.61	22.18	21	16.49	19.3	21.15	25.27	24.88	18.12	143.66	0	22.7
ENSG00000001561	2.93	6.71	4.25	2.03	1.89	3.68	0	1.07	1.79	0.45	1.99	1.67	4.42	5.28	3.51	5.37	4.6	0	4.93	0.88	0.66	0.09	5.91	3.39	6.02	2.01	8.13	3.26	9.98	5.02	6.16	12.76	7.85	0.41	0.57	2.69	8.65	5.48	11.1	2.18	0.21	5.83	5.05	5.95	1.53	17.92	3.17	0	4.89
ENSG00000001617	5.15	8.63	9.03	3.9	3.75	13.33	7.28	8.7	51.69	18.14	18.08	16.16	18.56	11.02	5.46	5.68	7.45	0	6.17	11.52	2.01	0.76	12.77	5.97	5.62	3.88	20.33	8.34	5.83	8.04	0	1.46	9.74	6.38	2.21	7.48	12.79	10.79	6.5	4.73	13.43	51.01	9.09	3.74	21.54	5.47	0	0	8.17
ENSG00000001626	7.66	0.68	3.05	0.61	0.8	3.13	0	6.4	8.85	0.58	5.19	3.34	3.04	4.67	1.79	0.16	0.52	0.81	0.48	1.03	0.85	0.13	3.89	2.86	10.81	0.21	1.4	2.08	3.11	0.11	7.45	23.71	1.95	0.13	0.5	1.01	2	2.38	3.94	0	0.17	6.11	6.98	0.14	3.76	0.4	3.43	0	5.71
ENSG00000001629	44.21	62.88	35.63	23.28	19.01	44.02	41.59	37.99	31.64	15.73	50.28	32.68	36.46	42.54	33.5	16.91	48.27	2.53	12.66	27.96	5.51	7.45	68.73	60.12	21.64	21.02	108.88	118.36	66.5	58.93	94.81	47.87	67.09	30.86	9.24	29.93	86.24	54.98	96.54	119.88	88.17	59.47	23.82	46.45	38.22	52.06	0	7.2	66.02
ENSG00000001630	8.3	14.84	16.94	17.68	2.6	11.16	3.64	20.44	17.76	3.16	8.93	8.1	13.97	9.84	20.71	13.35	7.52	0	5.36	9.87	2.22	0.63	29.59	12.17	7.47	10.05	39.03	29.58	66.78	7.86	9.95	21.41	18.21	7.26	2.6	8.25	29.81	14.01	38.62	12.23	28.45	58.24	32.36	6.6	6.5	16.26	0	0	14.85
ENSG00000001631	37.05	35.02	36.13	12.81	24.59	57.2	30.3	34.03	35.05	31.38	39.89	46.44	32.15	41.46	50.19	23.3	47.09	0	43.52	39.62	4.77	6.49	55.96	37.02	21.36	14.51	103.13	90.85	59.83	31.02	80.07	28.97	49.29	14.5	10.19	28.58	99.21	60.8	96.86	52.69	63.07	33	58.1	35.81	30.99	60.4	3.66	0	47.59
ENSG00000002016	27.94	14.02	20.91	3.31	9.15	9.56	2.03	9.37	17.75	12.79	20.34	22.12	13.58	17.3	13.9	5.34	12.35	0	6.8	20.31	3.27	0.72	10.1	18.27	10.17	4.81	20.89	18.36	47.92	10.05	28.17	14.19	24.43	6.67	1.01	7.46	49.35	28.13	40.6	43.41	38.04	8.09	21.28	16.58	14.28	13.73	25.74	0	24.97
ENSG00000002079	0	0.04	0.04	0.02	0	0	0	0	0.23	0.17	0.14	0.1	0.15	0	0	0.04	0.08	0	0	0	0.01	1.38	1.34	0.32	0.09	0.45	1.41	1.87	0.05	0.03	0	0	0.08	0	0.06	0.03	0.2	0.98	0.1	1.67	0.31	0	1.11	0	0	0	0	0	1.55
ENSG00000002330	9.09	12.38	8.68	3.92	10.39	2.99	0	10.98	19.02	17.47	13.73	14.9	14.54	5.51	6.76	7.55	6.69	0	0	6.04	3.37	3.34	6.91	8.95	9.12	9.58	4.5	4.19	3.78	9.72	3.52	1.06	8.16	11.17	2.43	5.15	13.17	6.61	6.53	0	7.93	24.76	10.5	10.56	19.13	17.49	124.07	0	11.89
ENSG00000002549	12.46	35.74	29.37	11.31	28.27	19.35	3	38.93	15.38	12.79	14.3	12.36	27.44	22.33	18.29	34.84	29.65	0	28.14	21.7	7.39	9.27	43.4	29.72	17.16	16.88	46.45	27.41	56.18	25.99	15.21	17.46	28.44	8.08	9.33	31.72	40.61	42.48	42.13	44.3	19.61	50.88	49.6	29.7	24.37	47.17	0	0	67.36
ENSG00000002586	55.91	83.86	109.19	21.05	10.47	56.52	73.11	63.97	36.75	27.27	23.21	15.58	29.2	33.92	32.66	54.04	19.51	0	15.31	26.48	12.12	4.23	115.39	40.63	28.51	42.54	61.68	82.14	65.14	27.6	74.91	19.33	68.6	97	9.86	85.45	66.37	63.5	77.81	57.21	90.68	103.52	37.34	80.93	64.73	61.01	0	0	96.59
ENSG00000002587	1.38	2.03	1.38	0.94	2.41	1.79	0.52	4.53	3.38	1.62	2.31	2.77	3.51	0.78	2.8	1.1	3.28	1.2	0	1	1.25	0.1	2.75	0.65	0.84	4.6	2.82	2.38	2.9	0.98	7.95	0.58	2.56	0.76	0.29	0.57	2.14	2.07	1.19	2.15	1.02	17.72	2.24	2.23	2.28	3.22	1.8	0	1.12
ENSG00000002726	0.11	0.41	0.45	0	1.69	0.1	8.79	0.69	2.66	0.3	0.55	1.87	1.13	0.31	2.89	0.44	0.84	8.26	0.11	0.19	0.31	0	0.8	0.14	0.13	0.12	1.45	3.08	0.83	1.03	0	0	1.05	0.16	0.32	0.26	1.04	0.16	0.54	5.56	0.32	5.5	0.57	0.26	0.15	0.37	50.63	0	0.49
ENSG00000002745	0.42	0.53	0.22	0.1	0.22	1.13	0	0	1.04	0.1	0.17	0.07	0.6	0.26	2.11	0.17	0	4.47	0.24	0.29	0.03	0	0.63	0.17	0.19	0	0.4	1.73	0.43	0	2.55	0.13	0	0	0	0.33	0.13	0	0.84	1.49	0	1.77	0.35	0.16	0	0.28	13.67	0	0.6
ENSG00000002746	2.08	1.83	0.52	2.21	0.02	0.1	7.67	0.08	1.84	0.29	1.79	0.84	0.45	0.38	0.88	0	0.25	3.28	0.13	0.33	0.51	0	2.27	0.76	0.1	0.09	1.2	15.32	0.97	1.42	1.56	0.05	2	0.06	0	0.88	0	3.04	0.84	2.67	3.83	1.85	0.07	1.5	0.22	0.98	42.21	0	1.67
ENSG00000002822	23.29	13.18	14.34	4.88	17.51	10.46	23.79	12.93	38.22	35.99	33.06	38.3	16.52	25.55	29.96	9.15	22.73	0	7.64	25.33	3.14	3.29	14.74	14.86	10.13	9.26	20.27	46.4	10.77	20.64	13.54	13.22	20.12	28.78	6.22	23.56	51.37	41.17	31.25	35.65	48.25	16.3	20.82	18.34	17.16	16.32	0	0	15.11
ENSG00000002834	46.55	66.6	52.82	19.35	30.75	44.98	19.15	50.13	49.7	31.42	43.38	42.66	42.2	50.13	58.98	42.63	32.27	0	20.44	28.12	8.34	4.27	57.05	37.66	25.85	25.56	77.66	53.05	67.47	61.14	49.12	21.75	47.94	17.77	12.26	47.04	62.18	42.41	50.19	74.85	79.91	50.78	40.61	22.93	46.28	49.82	0	477.4	74.94
ENSG00000002919	6.25	7.89	9.75	3.34	8.31	4.63	0	12.31	8.19	4.71	7.97	6.65	7.81	12.19	14	6.47	6.05	0	2.95	7.69	1.82	0.69	6.48	7.87	6.89	5.54	10.98	4.33	10.87	11.57	6.83	2.88	5.42	1.87	3.55	5.47	20.52	21.75	21.8	25.77	22.74	4.58	3.84	5.49	6.69	8.3	14.08	0	15.62
ENSG00000002933	1.07	11.94	13.09	2.75	5.41	7.3	0	8.71	6.26	0.78	4.4	4.85	6.37	3.27	6.82	5.94	26.04	2.49	2.97	1.28	1.79	3.55	10	5.4	3.72	3.23	3.94	12.55	6.14	12.99	23.73	0.94	4.94	1.76	1.12	16.12	1.21	5.23	8.41	3.5	13.02	9.63	6.13	19.67	2.98	6.44	7.56	0	14.83
ENSG00000003056	56.21	45.95	52.42	31.39	32.15	49.84	31.67	57.3	38.69	21.29	42.48	32.76	64.1	56.6	82.7	66.48	50.83	0	64.16	45.56	9.83	6.12	95.62	63.32	36.28	38.82	82.45	76.7	55.95	50.45	67.25	40.78	56.04	38.17	29.71	62.79	105.67	55.29	71.28	32.61	99.94	98	81.93	68.23	45.72	59.25	31.16	0	87.01
ENSG00000003096	2.65	4.54	8.53	3.76	3.44	4.81	0	1.62	1.14	1.31	4.55	2.92	8.75	1.68	4.55	15.77	3.35	1.24	1.06	6.13	0.8	0.53	9.71	6.04	1.45	8.12	3.25	10.4	4.61	4.44	16.73	1.41	5.74	0.81	5.43	4.12	1.77	2.82	13.82	5.66	13.86	5.74	9.79	19.95	5.05	7.66	7.48	0	7.06
ENSG00000003137	1.31	2.18	4.2	1.03	1.7	7.2	3.41	0.46	9.08	1.22	1.25	1.19	1.32	3.37	2.1	0.85	1.19	0	0.6	2.15	1.48	0	4.52	3.53	1.61	0.97	6.04	8.34	5.47	1.75	8.58	0.43	1.58	1.51	0.87	6.93	5.19	4.27	1.77	5.06	21.4	3.42	1.1	13.45	3.62	2.19	12.01	0	3.84
ENSG00000003147	19.12	39.96	47.58	8.02	28.21	41.81	88.65	43.17	30.05	43.78	37.87	50.35	46.93	83.71	117.47	17.31	55.62	31.55	128.65	21.95	8.23	6.68	29.65	35.23	14.6	23.04	57.41	64.07	101.82	88.8	102.95	41.85	73.57	3.37	13.43	37.21	90.94	97.01	133.75	47.51	108.91	115.48	97.76	27.14	38.71	114.38	0	0	43.39
ENSG00000003249	3.76	10.29	4.15	3.73	2.43	2.99	0	1.84	7.94	7.74	7.08	6.65	4.56	9.47	12.94	4.83	8.14	2.47	1.21	2.97	1.36	0.2	2.31	6.16	3.51	8.06	1.49	8.93	1.35	21.32	6.54	1.18	3.7	7.71	4.07	4.35	7.12	6.79	1.63	2.46	1.26	16.52	12.8	21.92	7.73	16.26	0	0	2.64
ENSG00000003393	13.58	15.59	14.19	6.92	8.32	15.33	5.9	20.88	10.1	6.33	11	12.07	15.46	16.27	17.25	13.03	13.1	1.68	14.11	19.77	2.36	1.63	25.24	10.47	6.1	8.4	21.48	48.81	13.69	18.39	12.53	5.65	14.53	8.14	3.77	15.99	29.83	16.26	21.9	19.91	33.31	12.83	43.81	14.69	18.9	21.94	10.77	66.33	20.14
ENSG00000003400	5.88	3.93	5.68	1.37	4.61	2.89	2.42	5.67	9.61	0.68	5.11	3.83	1.09	1.66	1.68	5.53	3.12	15.93	0.07	1.87	1.1	0.2	4.29	3.25	4.08	0.98	4.03	1.3	6.08	1.87	1.96	3.13	2.43	1.65	0.4	2.02	1.59	9.83	3.09	3.62	2.84	2.97	2.29	2.12	5.09	2.04	27.89	11.34	11.94
ENSG00000003402	101.75	81.31	85.99	30.1	76.49	63.29	41.05	55.6	87.35	32.05	77.93	85.25	71.96	119.85	86.01	68.38	66.93	49.27	35.88	59.26	10.37	2.6	87.05	82.71	53.48	36.72	97.06	98.07	95.22	83.29	123.1	44.25	76.78	13.86	11.81	43.9	115.43	87.05	95.64	118.51	120.68	104	123.92	83.8	70.98	77.26	90.83	0	163.32
ENSG00000003436	8.32	19.41	14.01	3.87	0.7	6.4	4.86	6.98	3.67	0.69	1.42	3.47	2.46	0.94	6.08	5.86	8.12	0	6.34	4.08	1.59	2.64	31.21	5.75	4.44	3.88	15.29	6.54	20.72	2.44	6.48	9.27	9.74	2.41	0.67	13.73	5.22	11.19	9.04	16.74	8.14	18.49	0.75	4.17	5.06	21.58	0	0	20.91
ENSG00000003509	17.65	12.79	14.05	6.08	8.73	11.21	5.87	15.05	6.02	4.52	9.21	8.39	12.5	11.79	14.25	8.44	10.41	2.78	22.96	12.97	2.34	1.43	17.85	8.73	7.5	8.28	17.42	27.95	19.56	15.55	20.2	5.7	17	2.48	3.11	5.71	20.41	11.93	12.63	16.49	40.83	14.99	22.04	9.8	13.67	9.65	29.22	0	17.45
ENSG00000003756	195.99	107.98	177.3	97.89	94.08	212.74	314.96	106.44	122.36	101.52	159.51	139.69	170.72	252.88	294.79	151.45	143.31	1.85	294.07	246.93	31.13	15.64	179.95	118.5	90.33	81.61	486.83	398.32	361.86	211.78	301.58	147.04	287.41	128.59	24.69	192.33	437.9	366.1	418.24	513.54	201.63	304.37	354.38	202.2	265.74	97.83	20.76	1885.43	228.93
ENSG00000003987	4.75	1.92	4.58	3.02	4.54	10.47	48.58	4.09	3.46	1.56	5.39	5.05	9.96	10.16	7.92	3.21	9.74	7.36	16.03	4.81	0.95	0	9.21	6.72	2.41	4.62	11.13	10.13	10.21	6.55	8.4	4.55	8.66	1.51	0.42	5.5	17.71	10.41	11.96	12.91	10.16	3.26	9.43	7.71	4.54	8.08	325.47	0	5.52
ENSG00000003989	2.15	0.93	3.62	2.22	0.72	3.33	2.47	5.18	4.55	0.25	0.49	1.02	1.49	0.47	1.22	2.74	1.91	0	1.34	0.9	0.7	0.26	5.69	3.02	1.58	2.36	1.87	0.74	6.69	1.04	1.87	1.38	1.88	0.7	0.1	3.82	1.24	1.56	3.37	2.65	4.28	5.67	1.19	3.42	0.62	2.26	0	0	8.97
ENSG00000004059	27.14	50.67	49.06	16.23	15.27	29.14	0	27.21	52.62	42.85	45.29	33.93	49.11	24.63	34.47	14.52	41.18	16.38	1.42	45.23	13.7	7.68	55.27	40.25	23.03	45.12	47.21	39.86	25.51	33.82	68.99	6.37	47.69	61.98	22.17	59.1	44.49	42.87	34.18	27.89	35.3	45.25	57.43	56.26	46.24	93.68	0	0	44.08
ENSG00000004139	3.96	3.4	3.67	0.69	1.98	3.92	7.29	5.19	5.6	5.88	3.46	5.23	4.73	5.69	11.38	3.74	5.4	0	17.97	3.21	0.36	0.51	3.83	3.94	3.16	3.73	2	2.95	2.82	7.03	4.8	1.95	4.31	6.57	1.05	4.27	6.6	8.25	13.13	6.62	23.99	10.29	7.31	8.45	3.53	5.33	0	15.54	5.56
ENSG00000004142	16.4	21.14	19.06	11.56	6.13	15.6	2.57	27.51	13.84	12.27	13.54	11.52	22.43	16.76	25.11	15.81	13.88	0	0	13.5	5.28	2.16	25.42	21.65	11.25	17.02	18.64	15.73	16.48	22.87	15.45	8.62	14.26	12.64	4.89	17.59	19.72	18.88	11.81	19.89	26.19	7.78	24.89	24.46	21.48	25	0	0	23.55
ENSG00000004399	61.98	63.31	42.87	7.38	24.02	26.74	67.4	30.19	31.8	27.64	16.21	33.91	22.87	35.13	36.39	13.64	11.07	3.39	32.43	17.28	5.53	6.33	53.47	24.57	21.24	14.79	27	49.25	23.73	20.18	65.31	7.97	44.34	13.33	6.79	42.77	29.47	15.18	18.64	65.87	31.64	61.98	19.65	41.42	32.48	56.42	363.32	0	69.66
ENSG00000004455	59.37	72.51	87.2	38.86	32.15	57.44	8.18	46.8	57.35	47.88	68.29	73.64	82.93	68.77	66.99	43.76	85.8	0	34.4	54.34	14.85	2.21	80.29	102.31	38.75	44.22	123.49	79.59	80.42	82.76	69.3	34.75	63.94	13.22	22.59	40.65	74.44	86.32	73.05	59.98	54.47	80.02	70.64	35.85	72.67	42.57	54.63	63.72	84.03
ENSG00000004468	3.69	3.81	2.78	2.96	3.72	2.61	1.84	1.61	1.45	0.6	9.12	1.5	11.14	4.35	7.09	6.53	1.48	22.65	0.99	0.03	0.24	0.81	2.81	2.8	3.45	0.63	2.76	1.05	5.74	0.23	9.35	1.5	1.09	0.43	0.64	0.66	0.51	0.92	2.41	2.1	55.38	3.17	1.57	1.29	16.16	0.78	0	0	21.48
ENSG00000004478	36.84	25.57	35.96	20.27	25.86	36.04	1.58	60.26	31.42	25.65	32.31	31.11	41.3	33.92	30.42	37.3	24.03	0	12.93	21.32	7.29	1.81	39.07	36.25	26.27	24.17	43.69	32.75	14.77	55.37	31.39	16.78	31.11	10.31	14.75	32.67	42.92	46.9	47.42	17.79	26.51	114.31	53.65	32.13	41.42	44.06	48.67	0	43.86
ENSG00000004487	31.56	37.22	45.25	23.81	11.48	43.06	10.6	28.61	26.48	28.1	33.37	31.45	46.83	41.01	36.44	19.22	23.21	6.47	10.13	27.98	8.01	4.1	45.73	24.91	16.07	44.53	84.47	63.67	40.4	40.24	30.69	18.5	56.31	11.65	10.87	25.51	66.96	56.84	50.88	43.95	56.42	63.61	82.91	26.04	47.93	39.67	34.85	14.9	48.5
ENSG00000004534	134.84	65.34	87.99	52.27	61.7	143.82	285.79	58.82	114.6	79.79	171.19	146.69	116.01	195.71	175.5	81.41	105.36	8.25	182.36	191.09	15.63	5.89	122.57	80.9	68.63	62.02	222	340.41	256.51	129.1	326.21	74.49	180.89	57.3	24.1	101.68	323.94	308.21	276.92	286.53	150.21	206.63	288.2	146.32	147.6	67.85	300.89	75.49	149.47
ENSG00000004660	2.09	1.41	1.45	1.67	3.01	1.11	0	0.98	7.34	1.68	1.91	2.53	2.52	2.4	2.87	1.92	3	2.06	0.84	1.92	0.34	0.12	1.22	2.44	4.1	1.44	1.26	3.65	1.09	5.14	0.82	3.03	1.31	0.68	0.24	1.68	0.78	1.11	2.14	3.33	1.87	1.29	2.22	2.16	3.46	1.06	0	0	2.08
ENSG00000004700	5.72	9.87	12.32	3.65	2.48	5.19	0	4.97	5.14	3.41	5.17	2.89	6.39	3.71	3.59	7.61	5.87	0	4.3	3.63	2.25	1.24	20.14	8.39	4.61	3.87	11.89	10.49	14.83	3.68	3.42	6.79	10	3.19	2.43	3.63	15.55	11.51	10.11	5.87	9.51	21.91	11.01	7.4	3.54	5.08	0	0	13.27
ENSG00000004766	16.16	17.01	16.13	10.06	11.71	17.56	28.97	16.59	11.82	7	17.85	8.83	16.3	21.37	14.02	12.93	18.04	22.66	16.73	13.51	2.7	3.93	13.15	16.46	11.58	9.61	29.7	31.64	29.22	19.05	11.23	11.41	28.48	8.03	4.55	9.77	57.41	25.82	33.1	26.53	42.71	42.81	22.97	18.7	13.74	38.87	0	0	26.62
ENSG00000004776	2.77	2.9	6.17	24.16	2.84	52.71	0	7.16	4.12	2.08	2.08	6.31	19.2	3.23	4.73	3.89	3.89	0	1.01	4.37	0.72	2.08	105.53	10.75	4.43	1.66	11.26	3.62	12.81	1.75	258.47	8.74	21.8	5.64	3.34	306.28	0	16.34	8.61	159.65	4.21	7.78	9.17	37.37	44.19	0.78	0	0	127.63
ENSG00000004777	18.38	6.65	8.04	2.7	19.24	14.85	20.03	5.55	23.87	37.24	37.18	63.4	11.34	15.89	31.22	1.56	16.15	0	5.7	13.8	2.46	3.07	2.26	9.17	8.66	8.73	5.8	10.91	2.81	26.02	44.83	1.88	12.93	16.65	4.47	8.45	14.87	22.11	7.06	23.9	34.38	31.61	36.41	29.92	29.54	33.34	10.14	45.5	12.6
ENSG00000004779	11.03	16.16	11.52	10.03	4.91	9.67	0	17	14.03	8.74	10.12	9.02	11.19	8.85	10.71	16.18	5.71	0	7.62	9.99	5.09	3.44	24.74	14.01	11.88	16.9	13.02	5.46	10.46	4.14	22.59	7.33	10.82	3.65	7.03	6.45	36.25	8.89	24.57	0	3.03	18.03	9.44	13.21	6.94	12.31	0	0	10.62
ENSG00000004799	7.2	5.74	8.04	31.09	4.63	25.66	44.1	12.06	1.59	0.59	1.52	2.9	1.92	3.75	3.56	6.55	2.62	0	2.75	2.08	2.06	2.26	54.8	8.42	9.01	6.71	3.1	4.32	15.01	1.14	6.47	5.03	4.96	1.39	0.18	16.86	2.7	26.49	27.2	11.61	1.86	31.87	8.84	60.17	4.62	1.95	0	0	130.97
ENSG00000004809	0.14	0.19	0.3	0.86	0.29	0.15	0	0	0.43	0.11	0.15	0.04	0.69	0	1.58	0.05	0.51	0	0	0.25	0	0	0.65	0.8	0.13	0.31	0.29	1.36	2.31	0.5	0	0.16	0.58	0	0	0	0	0.47	5.3	0	0	0.57	0	0	0.41	0	0	0	0
ENSG00000004838	1.66	1.31	0.45	0.19	0.16	3.4	0	1.47	2.45	1.09	2.31	0.86	1.8	1.85	0.16	0.81	5.13	1.73	1.8	1.14	0.72	0	0.77	1.63	0.6	0.34	1.24	11.75	0.93	1.53	0	0.39	1.98	1.72	0.89	0.39	0.55	2.55	3.95	0	3.72	1.78	0.35	3.42	2.17	0.71	0	178.29	1.71
ENSG00000004846	0.12	0.27	0.24	0	0.21	0.11	1.89	0	0.1	0	0	0.09	0.54	0	0.22	0	0	2.27	0	0	0	0	0.54	0.57	0	0	0.52	3.2	0.26	0.23	5.22	0.05	0.03	0	0	0.14	0.35	0.17	0.3	0.42	0.34	0.19	0	0.38	0.03	0.42	0	20.58	0.24
ENSG00000004848	0	0.14	0	0	0.16	0.09	0.37	0.56	0.05	0	0	0.03	0.69	0	0	0.03	0	0	0	0	0	0	0.23	0.15	0.11	0	0.17	0.34	0.24	0	0	0.02	0.12	0.14	0	0.29	0.15	0.4	0	0.65	0.53	0.14	0.48	0.97	0	0	5.27	0	0.36
ENSG00000004864	15.23	13.12	19.11	5.4	8.61	8.77	19.31	11.88	11.98	9.47	8.99	9.15	16.8	11.47	22.9	8.6	12.59	13.02	16.87	7.11	3.09	1.27	17.38	11.77	7.55	8.84	10.37	16.66	12.08	6.51	4.64	5.12	16.86	3.1	1.67	6.32	13.93	18.77	31.64	6.14	27.41	9.59	13.8	11.23	12.47	17.52	0	110.82	15.52
ENSG00000004866	7.01	7.35	10.19	9.99	4.48	12.86	77.19	16.28	8.05	3.11	8.59	5.32	8.74	12.05	12.84	8.61	6.61	0	8.35	6.04	2.63	0	20.46	7.1	7	7.44	14.6	22.9	22.85	9.23	35.97	12.45	11.23	4.16	7.09	10.06	12.86	19.55	23.22	26.55	9.55	15.05	16.19	14.38	7.33	13.53	0	0	9.55
ENSG00000004897	30.2	37.31	23.25	15.43	8.2	46.13	103.7	34.66	21.04	14.75	22.14	16.53	14.25	25.39	17.49	23.33	38.41	27.98	56.11	33.89	4.89	1.22	76.4	20.51	11.12	15.78	167.55	205.37	140.85	21.6	122.16	74.43	79.41	21.3	17.7	59.58	121.64	112.37	78.93	88.76	43.46	66.48	34.61	40.09	35.39	38.89	132.11	0	40.28
ENSG00000004939	0	0.2	0	0.02	0	0.78	0	0	0.05	0.13	0.03	0.26	0.18	0	0	0.07	0	0	0	0	0.01	0	0.24	0.05	0	0	0.09	0.13	0	0.09	0	0.55	0.03	0	0	0.11	0	0.21	0	0	0	0	0.15	0	0.13	0	0	0	0.2
ENSG00000004948	0	0.04	0.09	0	0	0.07	0	0.32	0	0.03	0.07	0	0.1	0.22	0	0.02	0.14	0	0	0	0	0	0.06	0.05	0.11	0	0.5	0.53	0.85	0	0	0.05	0.05	0	0	0.17	0.6	0.45	0.4	0	0	0.4	0.14	0	0	0.11	0	0	0.26
ENSG00000004961	1.5	8.25	7.1	4.64	1.81	3.86	14.1	8.71	4.61	2.28	3.35	1.96	5.15	5.29	4.86	6.75	5.87	0	0	5.29	1.14	0	9.39	5.48	4.09	5.07	10.25	7.77	14.92	4.66	7.8	4.57	6.14	1.04	2.15	8.98	10.06	6.78	12.99	7.21	5.56	24.78	13.7	7.67	4.04	9.39	0	0	8.34
ENSG00000004975	40.97	15.87	26.9	14.38	13.75	20.6	40.12	23.78	40.39	37.52	41.44	40.46	31.87	43.18	53.85	17.64	26.93	8.85	39.09	25.01	5.38	8.09	21.96	24.8	15.75	17.09	27.94	43.99	24.18	40.96	25.56	5.81	25.61	20.39	7.86	40.24	46.64	27.48	39.15	95.97	13.41	22.57	41.95	33.2	47.36	37.78	5.74	17.15	28.34
ENSG00000005001	5.54	13.71	8.11	6.05	1.34	2.9	11.27	6	18.62	10.68	8.21	7.77	19.7	11.31	18.15	2.84	7.34	0	0	7.54	3.09	1.17	2	5.57	5.22	2.51	1.77	7.45	1.52	2.8	3.1	1.49	1.17	4.05	2.12	10.52	5.31	9.18	6.1	1.39	17.66	18.32	3.13	3.56	7.01	6.34	0	0	4.69
ENSG00000005007	30.24	27.42	26.86	8.79	13.1	19.37	34.85	42.51	40.06	44.73	47.36	49.88	44.94	30.97	30.06	11.75	21.52	0.91	49.93	20.35	5.51	1.37	16.42	17.75	23.37	20.33	13.77	21.53	16.75	40.47	10.34	6.26	19.07	14.52	5.17	15.57	22.86	20.94	27.7	15.75	30.19	37.33	46.4	22.21	30.37	29.62	2.76	0	26.88
ENSG00000005020	0.92	4.35	4.66	0.77	1.74	1.31	0	1.31	5.29	0.78	2.42	3.74	0.85	1.4	4.62	1.98	4.61	0	8.15	2.86	0.23	1.32	7.31	2.3	2.91	0.65	2.34	2.51	7.99	0.29	2.16	2.75	3.27	0.66	0.67	3.65	12.6	3.61	8.11	12.63	1.42	5.97	0.29	9.54	0.55	2.24	0	0	5.44
ENSG00000005022	58.7	65.04	106.53	30.71	17.02	37.71	0	74.46	52.4	41.51	40.78	28.63	71.78	40.69	38.53	52.38	49.04	0	24.92	27.38	20.24	13.1	97.15	53.79	57.24	61.99	51.53	36.45	97.65	41.4	17.15	51.35	47.15	13.23	13.34	44.32	48.24	51.9	80.47	56.75	58.37	158.27	81.39	52	46.78	62.44	0	0	74.55
ENSG00000005059	5.04	9.28	7.48	4.79	3.02	5.42	0	1.75	5	2.03	3.41	4.53	3.22	5.87	3.77	7.84	6.4	4.94	8.34	2.34	0.63	0.36	7.9	4.32	2.96	4.46	10.23	15.04	12.28	4.94	3.91	2.6	7.95	1.92	1.22	5.09	9.58	8.22	18	14.92	12.77	2.4	3.98	6.55	5.54	13.57	0	0	14.54
ENSG00000005073	0	0.02	0	0.05	0	0	0	0.13	0.99	0	0.04	0.7	0	0	0	0	0	0	0	0	0	0	0.11	0	0	0	0.23	0	0	0	2.78	0	0	0	0.17	0	0	0	0	1.79	0	0	0	0.08	0.26	0	14.56	0	0.06
ENSG00000005075	6.74	15.75	6.78	5.06	1.72	6.05	0	4.71	13.73	11.51	14.2	16.11	6.86	4.19	11.13	2.85	10.95	10.93	30.34	11.9	1.68	2.23	20.38	10.81	5.13	8.34	32.44	17.72	48.33	7.65	23.29	11.83	16.51	11.52	13.4	19.98	18.8	29.74	22.78	0	14.76	16.67	9.22	10.4	13.55	21.87	0	0	12.88
ENSG00000005100	8.89	5.92	8.98	7.41	7.52	9.91	6.32	7.12	7.82	7.88	8.37	9.61	10.78	13.19	11.13	6.23	10.3	0	6.11	6.07	1.6	0.74	7.13	10.35	3.68	6.46	11.36	12.63	8.55	17.42	7.28	2.9	5.84	4.08	1.33	6.69	11.37	9.18	8.75	7.49	6.86	14.52	16.49	10.61	8.43	16.1	0	0	6.62
ENSG00000005102	6.26	0.71	3.62	0.84	0.22	1.7	0	1.28	1.97	0.24	0.68	2.08	1.19	0.39	6.37	1.72	0.75	0	0.26	2.43	0.15	0.39	3.64	0.95	1.36	0.6	1.46	0.54	2.52	0.32	0	0.34	1.47	1.45	0.1	6.07	1.22	2.42	1.27	6.16	0.85	1.25	0.47	1.12	0.27	0.22	0	0	4.91
ENSG00000005108	3.88	1.51	1.26	0.75	0.29	2.43	0.1	0.74	1.98	0.63	1.56	2.09	0.73	1.18	1.67	0.79	1.59	0.9	0.8	0.29	0.16	0.29	1.38	0.89	0.6	1.17	1.08	1.31	1.37	2.48	0.53	0.37	1	0.33	1.14	0.81	3.34	0.34	0.77	1.61	0.62	1.38	2.66	1.2	1.06	1.76	2.7	0	2.92
ENSG00000005156	43.35	44.34	32.26	13.64	21.68	31.24	12.8	45.51	27.4	27.59	32.03	36.16	48.54	30.78	30.17	21.4	43.03	1.05	58.86	27.5	5.8	6.25	44.06	35.45	14.7	28.96	59.38	66.91	33.66	40.76	64.3	17.28	39.85	32.38	7.53	28.6	82.74	67.32	40.22	44.8	64.53	79.19	57.09	54.26	49.71	60.35	3.16	0	39.22
ENSG00000005175	4.5	7.06	7.72	8.26	4.15	12.87	0	9.93	7.98	7.5	13.57	5.98	7.9	8.47	9.14	9.83	12.44	12.11	9.01	8.13	1.07	0.2	12.23	8.51	3.95	4.08	20.93	29.87	28.73	8.32	23.09	7.77	13.29	0.81	1.22	5.19	19	10.74	17.35	32.86	3.06	5.71	17.15	6.57	4.55	6.7	0	0	11.47
ENSG00000005187	4.06	16.96	5.37	19.24	4.96	12.36	85.06	14.9	4.57	7.02	16.31	21.53	6.53	4.61	9.1	4.06	3.12	12.4	2.36	4.9	1.38	0	2.76	3.18	2.25	4.58	17.73	9.25	13.6	4.83	8.81	6.3	11.21	0.76	1.9	1.46	11.73	15.7	12.98	0	32.89	13.78	7.62	1.7	1.7	4.51	0	0	7.5
ENSG00000005189	3.18	3.53	5.71	1.94	2.22	5.64	47.35	6	2.81	1.46	4.71	3.45	4.93	1.05	2.07	1.35	3.7	1.98	0	3.17	0.44	0	4.92	4.18	0.63	1.44	6.63	7.01	0.9	5.57	0	1.35	5.55	0	4.01	5.15	6.16	9.44	9.27	7.79	18.7	4.31	6.11	10.19	5.71	3.82	0	0	5.28
ENSG00000005194	13.94	16.48	21.67	8.26	12.69	17.95	13.58	19.22	15.12	16.48	13.56	13.37	22.76	27.93	39.86	13.79	13.51	4.76	10.59	12.27	4.64	0.38	16.02	11.15	14.47	11.99	16.84	11.57	9.29	22.62	28.78	3.92	13.25	9.23	8.12	15.29	9.18	15.92	22.28	7.96	22.67	42.74	17.09	19.83	13.64	26.88	0	0	16.85
ENSG00000005206	47.28	30.35	28.33	12.06	60.78	31.82	45.03	20.76	131.26	185.94	102.44	194.03	63.79	92.18	115.08	23.5	97.68	0	30.9	50.61	10.29	3.74	9.71	53.09	29.11	46.94	23.33	26.3	10.72	171.96	34.99	2.43	40.45	52.08	13.25	15.13	29.59	50.46	40.53	21.84	100.58	75.18	108.56	87.11	83.57	116.53	0	0	37.29
ENSG00000005238	6.08	6.23	3.96	2.36	5.57	3.12	0	3.91	9.71	5.74	6.57	7.17	5.28	6.71	3.73	3.81	2.96	0	0	4.04	0.92	0.94	3.4	3.74	3.74	2.37	8.05	7.16	2.21	16.61	6.85	0.62	4.44	2.59	3.2	4.95	5.99	4.24	4.99	3.13	7.32	9.15	10.2	4.36	6.43	11.4	0	0	5.09
ENSG00000005243	9.11	9.87	14.21	2.84	0.42	5.91	0	6.6	8.31	2.56	5.42	1.95	2.01	3.34	8.51	2.16	1.46	0	6.65	11.21	0.58	0	11.16	2.91	4.71	4.24	22.12	0.77	6.57	5.78	4.59	0.88	3.26	4.11	20.56	7.65	4.24	3.07	1.08	4.44	0.43	14.34	3.69	5.72	4.62	4.11	0	0	12.75
ENSG00000005249	3.67	3.45	6.36	2.53	2.18	2.73	0	1.83	1.45	1.49	2.9	2.73	3.49	3.95	4.27	2.92	4.12	0	0.29	0.9	0.84	2.49	6.41	4.66	4.92	9.72	5.27	4.11	12.79	4.71	9.78	3.39	4.9	0.17	1.26	1.99	3.69	5.52	15.91	3.65	3.12	5.6	10.32	3.92	2.01	7.29	0	0	7.23
ENSG00000005302	22.13	20.44	24.31	13.05	17.89	17.61	0	18.36	11.54	8.55	11.29	10.9	17.09	18.9	19.31	23.84	23.55	19.94	41.68	10.49	3.34	2.57	34.62	18.67	10.11	14.56	38.92	56.86	41.88	20.02	58.3	12.15	26.78	7.76	5.08	14.61	28.09	30.09	35.3	24.35	40.07	82.74	32.18	20.84	18.01	38.84	82.57	13.01	36.04
ENSG00000005339	73.8	64.13	65.62	30.85	31.91	72.4	26.61	60.78	69.09	59.34	93.78	80.6	73.51	93.07	81.81	36.08	80.68	2.53	49.64	61.03	10.93	3.29	64.45	75.15	41.77	32.94	175.15	166.82	168.03	75.96	62.35	51.8	101.18	38.64	23.86	90.51	162.04	104.06	139.04	120.18	143.39	72.27	139.61	71.79	86.08	86.04	653.51	7.99	96.7
ENSG00000005379	63.15	22.2	25.44	8.7	37.57	45.87	75.98	25.16	38.23	46.79	57.43	81.04	52.33	81.1	70.64	19.11	35.91	4.88	67.57	41.62	5.86	2.75	20.78	37	13.22	21.22	18.21	45.52	14.78	62.8	74.16	4.51	29.48	31.56	3.11	9.14	43.98	22.22	13.27	28.14	145.23	41.3	76.19	62.41	80.66	38.25	0	0	43.82
ENSG00000005381	1.33	0.14	0.26	0.29	1.24	0	0	0	0.19	0.25	0.16	0.08	1.54	0.25	0	4.24	1.53	0	0	0.6	0.09	0	0	2.44	6.83	0.09	0.15	4.42	0.1	0.1	0	25.78	0.05	0.04	0	0.25	3.33	7.47	0.59	13.07	3.27	1.34	0.18	0.05	0.11	0.05	4.68	0	0.42
ENSG00000005421	0	0.63	1.06	0.16	0.49	0.87	0	2.44	0.05	0.28	0.43	0.47	0.73	0.95	0.56	0.72	0.4	0	0	0.06	0.11	0	0	1.07	0.4	0.04	0.76	0.19	0.53	0.77	0	0.69	0.87	0	0	0	0.17	1.5	0.78	0	0	0	3.83	0.61	0	2.62	0	0	1.6
ENSG00000005436	14.61	12.14	10.4	10.2	5.26	10.68	0	15.06	6.77	5.71	10.96	10.81	12.52	27.69	19.24	24.46	18.78	12.18	58.46	13.2	1.4	0.42	17.31	15.69	6.05	9.01	19.4	28.7	22.5	27.84	21.51	6.94	14.36	4.61	3.06	14.48	16.18	24.35	22.67	15.8	15.08	13.93	27.56	23.77	12.43	17.88	16.25	0	17.85
ENSG00000005448	5.36	3.99	3.43	4.28	7.54	12.38	2.43	9.61	7.61	9.4	11.79	8.67	14.66	13.88	5.65	5.66	7.01	0	2.59	9.11	1.56	1.11	9.66	8.51	3.1	12.83	10.03	9.76	11.36	21.41	29.47	1.34	8.87	3.46	1.34	6.95	10.94	10.63	7.59	30.9	16.1	41.24	5.12	6.02	8.19	8.1	40.55	0	7.04
ENSG00000005469	14.48	6.51	17.23	6.67	3.45	8.84	2.61	14.26	8.39	4.74	10.71	7.31	7.12	11.99	10.97	4.03	6.98	4.54	0.34	11.08	1.81	0.41	14.75	3.89	2.95	5.51	18.46	24.32	11.52	8.33	12.69	2.76	10.67	5.56	1.16	7.51	19.46	5.15	27.24	7.74	7.32	10.82	8.26	8.58	9.72	11.54	0	0	11.51
ENSG00000005471	0.84	1.18	1.82	1.1	1.6	1.53	1.66	1.04	1.91	0.21	0.96	0.22	1.46	3.08	0.13	0.74	0	0	0	14.23	0.04	0	2.13	1.25	0.34	0.15	0.65	1.92	0.81	14.03	8.55	0.91	2.78	1.69	0.33	1.37	2.47	1.02	2.99	3.01	0.43	1.77	1.32	1.77	2.42	1.92	0	0	5.13
ENSG00000005483	70.39	72.19	81.45	38	25.75	93.06	20.34	66.09	58.06	33.4	63.45	61.5	84.38	70.84	87.08	39.22	55.11	2.16	57.1	66.14	9.65	4.82	139.48	64.23	38.28	37.88	230.74	193.17	271.72	69.27	129.29	93.05	168.12	32.18	20.15	65.78	231.85	126.29	219.97	193.89	89.05	107.04	153.65	112.29	72.72	116.16	80	174.59	78.49
ENSG00000005486	18.85	13.68	11.68	5.14	8.61	10.18	0	27.63	18.37	14.79	19.08	14.6	16.42	11.26	22.84	6.5	18.63	0	9.66	18.62	3.65	3.75	15.35	15.27	8.44	12.96	18.87	18.61	5.48	25.09	7.35	3.79	13.95	9.67	7.92	18.01	12.69	7.99	27.67	16.22	45.85	14.79	19.1	20.01	24.87	28.49	23.43	26.25	18.34
ENSG00000005513	6.42	10.99	2.25	13.29	50.28	10.77	0.35	2.1	6.41	21.33	7.75	15.75	12.74	5.3	9.59	0.5	32.48	11.45	6.39	11.45	5.05	0.58	1.02	41.61	2.69	45.12	3.52	6.35	1.56	112.76	13.13	1.1	11.34	10.66	3.29	5.18	11.31	14.08	4.32	15.55	22.62	14.89	27.63	46.04	11.8	115.43	0	0	9.46
ENSG00000005700	9.72	14.91	17.04	9.22	9.19	21.5	11.42	21.61	10.91	6.32	12.65	9.94	11.19	22.87	20.46	24.76	13.26	1.1	9.28	8.21	2.11	1.17	26.2	13.72	18.21	13.71	38.67	31.2	30.29	10.42	35.79	17.19	22.94	8.95	2.24	9.19	23.04	17.82	23.57	34.41	17.98	26.76	16.33	14.61	9.65	17.08	4.2	0	21.85
ENSG00000005801	23.69	20.86	26.68	15.03	18.23	14.77	23.69	23.87	23.04	20.86	23.1	32.3	24.74	40.08	59.44	21.81	38.58	2.57	39.17	32.39	5.08	1.53	43.51	33.59	17.21	28.16	67.95	121.9	62.16	39.42	43.65	22.22	66.19	10	6.45	23.3	94.1	85.07	94.41	64.29	56.75	24.38	59.63	34.82	28.76	68.48	7.8	0	33.11
ENSG00000005810	44.78	21.84	36.78	12.93	21.71	34.45	77.43	19.59	75.46	32.16	40.78	38.23	32.72	35.12	42.06	30.94	43.98	34.29	28.66	32.04	6.14	2.28	61.65	28.96	22.2	18.18	54.65	63.26	66.7	30.03	51.09	31.65	50.2	23.23	11.25	33.54	50.38	50.26	55.08	52.08	62.45	96.44	29.96	40.63	43.31	26.88	134.2	2.93	77.32
ENSG00000005812	36.99	20.46	30.28	18.25	7.13	23.96	65.62	15.58	14.38	7.83	17.91	13.08	24.28	13.35	22.48	26.57	17.45	1.41	8.27	19.43	3.97	2.34	58.86	29.84	16.42	15.7	62.64	66.05	98.18	13.9	15.69	21.14	20.29	5.95	2.45	14.29	53.45	32.99	77.18	30.21	17.63	53.62	39.49	26.03	20.29	22.08	4.27	0	29.91
ENSG00000005844	13.2	5.61	8.22	0.92	16.59	10.85	1.23	2.7	6.37	1.02	3.52	6.17	2.17	10.2	3.75	10.33	3.05	12.7	63.91	1.14	0.83	2.84	10.12	4.43	8.38	2.25	4.19	9.54	17.57	2.89	2.18	8.89	4.81	5.99	2.92	13.55	3.99	2.87	3.35	56.53	12.93	0.37	0.91	4.63	7.36	2.3	0	0	34.44
ENSG00000005882	14.77	15.54	14.64	5.92	11.04	10.06	14.43	15.6	18.2	11.84	15.6	15.33	19.77	11.56	40.1	7.28	13.57	0	21.84	13.28	3.69	6.48	37.34	15.39	14.25	9.9	39.9	29.71	22.22	13.47	18.31	21.7	24.44	25.32	13.18	79.93	10.56	24.56	29.25	44.84	28.78	38.78	29.59	17.09	28.98	20.05	23.18	115.34	25.27
ENSG00000005884	32.05	32.71	26.19	24.56	9.48	25.2	5.36	77.04	35.88	39.39	37.34	35.16	43.09	33	28.31	64.54	23.42	0	16.35	34.89	4.91	4.24	21.68	12.73	23.91	14.57	27.05	71.2	16.95	26.57	29.32	4.29	21.35	21.03	8.25	30.83	32.92	35.13	29.05	90.62	122.47	51.26	57.01	8.27	80.01	8.22	404.53	1823	25.51
ENSG00000005889	32.04	18.49	19.18	14.67	15.42	20.85	64.6	12.79	11.86	10.23	26.41	26.51	24.87	18.85	34.71	16.87	20.32	3.44	24.58	20.33	4.22	1.42	38.08	19.78	16.46	21.16	34.4	29.77	55.43	27.15	48.79	22.16	23.78	9	5.74	23.45	46.01	31.54	35.05	43.37	41.07	20.54	53.46	37.98	12.32	22.93	41.24	15.6	34.11
ENSG00000005893	24.72	98.19	71.05	38.86	8.74	33.7	9.42	69.36	27.68	9.2	24.28	17.76	46.44	36.28	31.3	52.96	12.42	7.49	20.6	19.32	9.87	3.43	116.88	24.51	30.82	22.79	211.96	48.78	135.12	20.04	22.81	59.02	57.9	4.67	7.1	26.68	95.36	41.33	80.9	48.45	83.93	80.31	63.19	46.1	22.29	37.15	148.49	0	79.09
ENSG00000005961	0	0.6	0.63	0.24	0	4	0	0.42	0.39	1.67	1.44	1.19	1.5	8.87	0.45	1.46	2.17	0	0.25	1.62	0.38	0	1.24	3.78	0.09	0.24	1.2	1.06	0	3.35	0	0.02	1.66	0.16	0	0	0	0.48	0.62	0.59	0	0.48	0.06	6.06	0.34	0.39	0	0	1.52
ENSG00000005981	0.18	0.07	0.03	0.1	0	0.33	0.72	0	0.51	0	0.02	0.04	0.61	0.1	0	0	0.77	11.54	0.19	0	0.05	0.11	1.26	0.07	0.33	0.05	0.15	2.13	4.99	0	0	0.92	0.35	0	0	0.16	3.04	0	0.34	1.46	0.35	0.34	0	0.93	0	0.19	0	0	0.35
ENSG00000006007	8.85	16.64	15.46	11.15	5.65	16.71	20.17	17.35	12.86	6.39	14.93	14.48	12.59	13.03	13.56	13.76	22.64	0	35.09	14.45	3.56	3.16	29.16	13.93	14.66	16.35	35.59	28.49	41.94	24.65	28.67	17.76	21.16	10.28	4.76	15	45.06	29.46	41.72	6.29	30.18	48.33	28.12	16.18	15.41	21.63	0	0	21.3
ENSG00000006015	14.49	10.12	11.76	3.4	13.51	6	41.93	15.74	26.04	30.57	21.93	32.3	16.81	25.11	8.34	2.26	9.69	0	5.75	9.35	2.41	0.24	12.81	9.69	8.45	6.6	8.59	18.72	4.88	18.66	20.07	2.05	10.72	15.81	2.2	21.03	13.78	16.26	6.82	12.31	6.85	9.52	10.99	15.34	13.53	11.44	0	0	12.51
ENSG00000006016	14.56	25.3	7.57	8.67	10.74	17.72	0	93.17	8.25	19.73	9.38	19.33	18.66	12.54	24.75	6.21	8.13	0	5.91	9.05	3.04	5.58	6.12	7.71	8.56	3.12	16.11	4.41	4.13	15.87	36.99	1.76	11.69	5.05	0.91	14.06	17.21	11.08	4.77	7.58	50.73	48.59	14.45	5.09	39.06	4.21	17.15	26.41	9.71
ENSG00000006025	4.27	5.57	5.22	1.91	6.03	6.85	2.12	6.1	9.48	8.76	11.03	10.54	6	8.05	6.87	3.24	4.71	0	2.28	5.52	1.31	0.11	3.01	5.03	2.76	4.49	3.3	5.41	3.35	12.22	6.37	0.88	3.21	4.2	1.69	5.27	5.64	2.76	3.25	0	22.24	6.72	6.06	4.88	8.02	3.24	3.28	0	5.68
ENSG00000006042	40.26	27.55	31.33	19.14	17.44	17.58	56.67	63.12	14.18	22.03	32.49	31.01	47.25	23.57	33.1	39.46	36.33	3.12	18.64	26.07	8.97	6.52	42.19	34.18	21.08	44.21	47.1	27.08	34.63	36.8	23.62	10.38	29.96	31.89	4.75	25.38	54.29	32.45	42.51	40.79	42.61	30.97	71.9	21.77	36.96	60.27	0	0	44.26
ENSG00000006047	3.42	3.14	0.71	0.31	2.02	2.18	3.69	1.68	3.08	1.36	2.44	1.9	2.64	3.18	2.8	2.55	3.54	4.29	0	2.86	0.34	0	0.81	3.61	1.34	1.05	4.35	12.79	2.5	7.28	23.94	3.36	1.27	1.3	2.14	0.58	2.51	3.05	2.61	4.35	2.59	3.9	2.99	9.51	2.12	7.51	0	0	1.16
ENSG00000006059	0	0	0	0	0	0	0	0	0.06	0	0.05	0	0.56	0	0	0.08	0.14	0	0.23	0	0	0	0	0	0	0	0.14	0.82	0	0	0	0	0	0	0.05	0	0	0	0	1.56	0.22	0.12	0	0	0.16	0	0	38.51	0.22
ENSG00000006062	6.69	5.52	6.63	2.21	3.38	4.05	0	9.12	8.12	8.7	9.98	16.2	15.64	7.3	9.83	10.77	2.83	3.6	5.7	3.91	1.53	0.77	5.53	5.21	4.11	3.16	4.3	7.29	3.01	8.23	9.02	1.19	6.71	2.93	1.11	7.65	8.78	9.7	6.65	1.79	12.66	7.27	8.21	4.67	11.77	6	37.83	9.95	10.23
ENSG00000006071	0.56	0.22	0	0	0	0.52	0	0	1.37	0.03	3.02	0.4	4.2	0.83	2.09	0.02	0	0	0	0	0	0	0	0.3	0	0.09	0.04	1.1	0.33	0.17	6.84	0.14	0	0.27	0	0.64	0	0	0.87	0	0	1.31	0.97	0	0.59	0	2.95	86.62	1.2
ENSG00000006116	0	0.02	0	0	0	0	0.34	0	0	0	0	0	0	0	0	0	0	0	0.09	0.05	0	0	0	0	0	0	0.46	0	0.22	0	0	0	0	0	0	0	0	0	0	0	0	0	0	0	0	0	0	0	0
ENSG00000006118	23.52	62.52	19.08	12.91	62.78	23.57	276.3	10.82	23.92	59.66	33.1	53.59	30.94	65.44	74.57	35.44	40.41	5.12	51.35	17.86	5.79	3.9	10.24	45.83	23.76	23.32	7.1	10	7.66	85.6	80.28	3.01	18.21	13.59	11.85	11.78	29.26	35.03	10.49	9.65	21.19	47.57	30.8	33.93	21.67	68.67	113.93	125.43	17.16
ENSG00000006125	43.99	74.79	49.44	31.66	14.63	60.53	24.13	42.51	26.45	18.54	39.59	32.01	61.24	47.21	50.3	39.4	29.38	29.78	28.38	40.1	11.86	4.26	65.48	38.61	29.42	39.03	76.12	34.79	75.19	52.12	60.04	24.23	67.46	15.23	11.83	32.23	49.17	42.88	66.82	75.85	129.41	53.78	62.15	54.72	34.98	67.74	0	0	65.58
ENSG00000006128	0	0	2.33	0.43	0.81	0	0	0.92	0	0	0	0.74	3.1	0	0	1.01	0	0	0	0	0	0	2.36	0.61	0.83	1.43	0.59	0	0.4	0.4	0	0.57	2.46	0	0	0	0	1.46	0	0	0	0	0	0	0	0	0	0	1.43
ENSG00000006194	34.91	21.71	25.21	11.53	12.73	27.83	2.18	23.12	17.09	17.8	19.39	20.62	23.41	22.42	48.54	11.44	20.6	1.29	19.78	17.56	4.03	0.58	19.28	26.23	11.92	13.91	25.67	35.91	17.05	37.02	25.54	5.47	26.49	8.45	6.72	12.21	32.26	22.04	23.45	35.72	38.53	33.93	41.71	36.83	35.48	34.3	25.12	23.29	30.89
ENSG00000006210	27.22	24.63	29.62	19.41	24.51	22.37	20.81	60.19	25.7	52.75	54.76	29.39	82.19	66.84	87.03	58.23	49.03	5.99	33.92	15.77	10.77	4.17	19.5	28.51	23.27	36.27	6.81	58.84	33.89	43.3	35.89	11.64	27.86	17.72	15.38	23.43	24.29	41.77	26.96	17.54	11.8	54.54	71.16	43.57	21.15	38.86	39.36	0	53.76
ENSG00000006282	30.43	18.71	24.91	6.13	6.75	15.43	42.84	16.24	28.36	19.77	38.9	24.51	35.61	33.04	26.26	9.48	20.65	12.56	8.81	24.82	4.72	5.98	14.9	14.83	19.57	18.87	14.37	39.58	15.65	33.94	17.82	5.89	23.41	33.86	4.38	19.08	29.71	24.61	27.3	11.64	52.27	38.31	43.6	48.58	43.2	12.48	50.19	519.86	28.38
ENSG00000006283	0.32	0.09	0.16	0.07	0.2	0.19	0	0.08	1.28	0.11	0.27	0.1	0.64	0.33	0.1	0.01	0.45	1.46	0.22	0.11	0.22	0	0.56	0.08	0.18	0.06	1.25	2.12	0.3	0	0	0	0.15	0.44	0.1	0	0.17	0	0	0.55	3.1	0.27	0.03	0.03	0.11	0.06	8.69	9	0.43
ENSG00000006327	7.39	24.87	15.71	18.76	3.13	21.09	43.62	26.76	16.85	25.55	14.82	25.47	38.82	1.26	16.1	14.37	4.73	0	18.4	5.46	4.19	1.57	14.39	6.93	4.05	17.47	4.9	3.94	0.69	21.34	5.42	0.66	9.35	3.23	3.17	10.18	1.33	15.14	8.66	4.51	20.86	21.46	20.47	11.36	4.55	23.13	0	0	9.7
ENSG00000006377	1.55	1.8	3.16	0.24	0.27	3.78	0.47	0	6.05	4.88	1.72	2.26	3.42	5.19	3.37	1.92	1.59	0	4.11	4.68	0.37	0.76	4.14	2.63	1.09	1.55	1.51	8.17	8.14	5.84	10.18	0.45	3.78	1.58	0.63	1.44	3.28	2.74	5.8	0.83	11.82	11.23	4.37	4.02	3.86	4.26	0	0	2.29
ENSG00000006432	17.19	5.14	6.27	2.04	2.62	7.44	0	2.68	14.35	8.29	7.14	9.63	8.51	9.65	7.79	3.31	8.73	3.66	0.91	8.18	1.01	1.9	4.69	5.38	3.53	4.33	8.92	4.53	9.35	9.27	18.93	2.69	7.28	1.42	1.6	9.31	8.84	12.11	9.15	6.09	9.81	11.36	7.12	10.14	9.65	9.92	0	45.23	5.92
ENSG00000006451	6.69	12.64	20.09	12.49	4.9	16.3	0.37	13.86	14.04	10.11	17.33	11.55	13.66	9.76	14.92	21.38	9.51	0	4.48	8.39	2.57	1.33	31.97	11.68	7.26	10.17	35.51	28.48	20.67	13.02	3.04	9.59	15.08	7.51	2.8	15.6	17.41	15.29	22.75	31.23	23.6	17.73	21.17	15.53	9.52	18.95	0	0	19.01
ENSG00000006453	23.04	23.11	18.28	6.73	6.3	13.73	11.69	10.59	19.18	10.67	26.26	24.73	25.67	16.08	31.53	9.26	18.45	0	15.53	14.99	2.05	1.05	25.04	10.7	8.98	7.24	44.81	39.27	20.42	11.31	23.13	14.98	27.62	10.91	3.08	11.41	42.06	35.45	39.95	25.95	15.7	22.81	30.36	15.88	32.59	24.24	0	0	19.29
ENSG00000006459	13.68	33.6	17.04	13.46	9.5	26.23	6.36	13.49	12.93	5.52	12.15	10.12	15.43	25.13	26.5	14	13.8	2.08	10.9	9.53	2.07	1.19	28.56	7.02	9.58	6.78	42.12	66.82	41.9	19.69	18.86	15.08	39.91	7.06	6.7	33.26	50.29	26.79	40.71	32.03	26.21	56.75	23.53	17.04	16.89	34.57	132.55	0	19.17
ENSG00000006468	3.7	5.25	4.96	3.27	5.77	2.91	0	21.97	2.13	1.28	3.61	2.39	2.77	6.29	2.51	14.31	2.18	0	0	4.95	0.26	0.57	6.84	15.31	17.73	7.35	14.81	2.86	24.1	4.31	14.75	102.96	6.85	1.43	1.56	6.03	1.75	20.39	11.19	20.59	14.63	7.73	2.98	2.08	2.19	3.19	0	0	6.81
ENSG00000006530	19.43	16.6	23.11	14.18	8.91	33.69	46.28	18.14	21.21	17.29	30.82	28.14	19.25	36.98	49.21	11.09	11.06	0	13.61	16.17	3.29	0.95	25.25	20.17	13.3	13.79	38.33	37.48	36.7	27.47	33.18	12.64	29.02	5.16	3.68	12.37	54.47	20.86	49.36	54.42	21.43	28.68	38.6	21.45	17.58	22.52	19.33	0	27.51
ENSG00000006534	0.92	2.05	1.37	0.27	1.45	2.17	11.13	2.78	2.58	1.69	3.72	2.64	2.15	5.25	2.3	1.09	5.11	0.82	0.71	2.62	0.57	0	1.66	3.75	1.8	1.39	2.62	4.5	1.27	1.96	10.34	1.49	3.75	1.77	0.93	2.39	3.08	2.82	1.47	1.4	11.93	1.86	0.44	1.82	3.03	4.26	0	0	2.7
ENSG00000006555	6.74	3.15	9.67	2.51	6.86	6.99	0	9.7	26.23	6.27	8.42	8.34	8.97	10.5	16	3.67	7.24	0	3.86	7.94	0.92	0.24	9.48	4.5	3.69	5.23	6.74	6.68	13.22	11.13	31.45	4.02	9.47	5.86	1.59	8.71	9.06	11.89	12.38	0	1.42	29.02	10.23	9.92	10.26	5.02	20.35	19.6	7.22
ENSG00000006576	9.79	16.45	13.05	6.42	13.59	15.99	19.05	7.33	5.67	2.96	7.11	4.47	7.33	10.93	7.78	10.78	16.3	0	4.97	6.04	1.27	1.23	41.41	11.99	5.58	7.9	40.89	28.69	34.84	17.36	101.78	5.71	14.82	2.01	3.09	15.33	16.97	6.68	30.58	8.48	8.86	61.33	34.83	24.28	9.93	16.92	0	0	21.51
ENSG00000006606	0	0.54	0.35	0.26	0	0	0	0	0.17	0	0	0.19	0	0	0	0	0.45	0	0	0	0	0	0	0.23	0	0	0	2.58	0	1.35	0	0	0	0	0	0	0	0	0	0	0	0	0	0.49	0	0	0	124.47	0
ENSG00000006607	52.64	33.63	38.03	41.8	29.47	59.42	15.75	38.42	41.46	32.7	33.81	43.41	40.83	51.53	78	40.83	27.89	2.31	28.43	38.71	6.6	2.79	34.12	23.26	15.74	31.95	32.84	93.69	39.12	51.85	106.06	13.59	38.05	21.8	10.15	26.33	66.51	60.06	47.57	86.41	60.32	59	59.99	53.41	58.85	47.79	7	7.22	49.78
ENSG00000006611	0	0.02	0	0	0	0	0	2.61	5.83	0.17	2.14	2.34	3.87	0	0	0	0	0	0	0.06	0.01	0	0.49	0.09	0.24	0	4.43	0.53	0.25	0.06	0	0.05	0	0.05	0	0	0	0.14	0	0	4.09	0.57	0	0	1.45	0	0	0	0.16
ENSG00000006625	4.4	11.74	13.86	17.7	12.08	17.88	4.35	29.52	20.47	15.21	17.12	16.93	16.27	20.09	6.41	22.62	29.78	7.15	14.55	13.93	2.36	1.14	29.99	12.21	9.26	18.87	47.84	59.07	56.93	18.84	17.27	16.42	22.8	4.45	4.49	9.87	30.02	41.24	48.83	48.91	31.32	32.38	36.46	22.54	13	30.29	0	0	16.2
ENSG00000006634	5.23	8.43	5.49	4.32	5.85	5.27	0	5.89	5.82	2.74	5.11	4.28	4.68	4.75	7.88	4.16	9.23	9.77	1.66	7.88	2.12	1.2	6.96	7.25	3.54	5.09	12.7	10.83	10.34	9.69	10.09	5.52	9.29	3.57	2.41	4.84	5.89	8.93	14.1	27.02	11.04	6.14	11.33	5.68	2.27	16.27	6.58	0	8.27
ENSG00000006638	0	0.42	0.71	0.08	0.81	0.78	0	0.46	0.51	0.35	0.42	0.28	0.99	0.29	1.91	0.41	0.19	2.87	0.19	0.83	0.04	0	0.38	0.2	0.43	0.27	0.6	0.56	0	0.13	2.25	0	0.29	0.3	0.12	0.4	0.6	0.27	0.38	1.09	0.18	0.4	0.34	0.2	0.78	0.78	10.89	0	0.76
ENSG00000006652	27.41	22.6	22.7	19	6.45	29.31	6.42	32.19	26.34	12.48	23.42	23.73	29.18	24.36	33.81	25.74	14.9	0	7.76	12.05	5.02	0.43	30.1	13.35	10.71	10.81	27.43	43.9	30.92	17.68	87.14	17.09	38.73	9.94	2.62	16.6	25.55	33.36	42.49	45.53	22.42	68.7	25.65	17.13	14.25	33.18	0	0	20.78
ENSG00000006659	0	0.16	0	0	0	0	0	0	0	0	0	0	0.21	0	0	0.28	0	0	0	0	0	0	0	0	0	0	0	0	0	0	0	0	0	0	0	0	0	0	0	0	0	0	0	0	0	0	0	0	0
ENSG00000006695	4.1	5.5	8.69	3.29	4.89	7.87	27.43	5.76	7.06	4.07	7.5	6.74	7.71	8.51	12.48	5.39	6.57	6.75	17.99	7.58	1.62	0.14	8.16	6.72	5.24	4.73	13.42	15.01	10.72	9.44	11.13	5.72	7.82	2.57	1.33	5.11	17.75	8.26	8.63	9.16	5.19	13.51	11.49	8.42	8.26	9.6	0	0	9.34
ENSG00000006704	13.8	18.61	11.14	4.04	11.51	9.47	5.87	14.84	22.98	16.2	17.11	15.4	15.72	10.85	11.96	4.85	10.64	0	19.25	7.86	2.64	2.32	9.41	12.64	5.37	5.15	33	9.07	13.2	18.81	8.38	3.24	11.56	9.19	3.77	18.86	11.86	10.47	31.43	16.05	26.89	9.12	25.78	19.08	25.45	22.54	0	0	9.72
ENSG00000006712	11.36	15.43	11.08	4.94	7.6	22.31	6.12	15.27	22.91	17.86	21.33	20.58	17.22	20.06	13.52	4.01	11.32	0	2.71	16.74	2.97	0.86	22.47	13.27	8.17	7.9	36.91	61.46	35.06	20.18	7.21	13.49	27.72	24.42	7.03	23.72	32.82	22.06	32.43	30.27	11.82	18.28	15.29	11.01	14.41	14.39	7.55	0	15.42
ENSG00000006715	15.58	25.53	36.74	16.38	17.81	36.27	91.76	26.6	28.21	18.66	37.07	27.53	34.27	49.65	35.89	31.86	42.32	0	88.06	46.55	6.44	2.43	65.46	29.38	19.3	31.83	88.37	50.99	70.25	38.89	28	24.65	34.9	15.84	9.93	32.78	70.5	75.46	62.32	80.54	46.6	146.25	61.48	35.95	32.49	83.69	0	7.42	45.35
ENSG00000006740	19.81	2.71	7.18	3.73	3.69	6.63	3.09	1.5	13.21	6.2	11.11	15.3	15.91	13.98	9.5	2.62	8.12	11.76	44.3	12.92	1.59	0.4	9.05	5.66	5.51	4.56	13.88	9.42	5.89	8.57	7.31	3.52	10.86	14.03	2.4	7.17	12.25	13.99	26.55	28.35	4.93	15.97	9.77	5.61	7.56	8.58	32.67	360.07	9.28
ENSG00000006744	26.61	19.95	29.72	14.28	21.88	28.03	50.22	27.67	26.91	24.69	34.77	23.55	25.29	24.37	23.03	19.94	29.83	15.67	20.53	40.92	6.91	3.43	28.04	33.29	20.47	26.69	50.24	50.06	28.74	33.42	25.65	11.54	35.21	15.1	10.95	27.88	35.53	46.16	17.44	41.25	16.52	45.9	33.75	38.51	33.05	43.47	0	0	35.78
ENSG00000006747	1.26	0.44	1.08	0.62	1.29	0.98	21.45	0.63	3.31	2.55	1.54	3.31	1.16	0.16	0.57	0.62	6.98	0	18.19	0.54	0.28	0.16	2	4.37	0.38	1.66	0.69	3.05	5.48	0.34	1.17	1.27	2.34	0.1	0	2.07	5.79	0.61	2.07	0	0.5	2.79	1.03	2.23	1.96	4.03	0	0	2.74
ENSG00000006756	30.64	23.2	19.57	7.04	9.61	19.49	12.75	28.4	15.1	16.94	36	41.24	30.79	30.18	35.46	16.74	14.56	5.07	56.99	18.1	5.34	1.16	28.11	14.2	16.07	15.02	29.36	34.92	28.37	20.33	49.34	10.06	17.72	11.79	5.74	21.7	33.97	18.3	22.81	59.84	20.13	18.73	34.48	39.27	26.92	22	0	22.82	32.1
ENSG00000006757	1.51	4.79	4.25	3.18	0.56	5.41	0	3.06	1.91	1.86	3.35	1.63	3.68	6.48	3.76	6.21	4.34	0	16.48	6.4	1.5	0.36	4.51	1.72	8.67	5.99	6.61	1.78	4.43	5.51	1.72	2.74	3.22	0.25	1.42	3.75	5.69	7.36	6.21	5.17	10.59	6.46	8.25	9.3	6.14	2.8	0	0	12.11
ENSG00000006788	0.04	0.01	0.04	0.02	0	0.04	0.17	0.09	0	0.04	0.02	0.05	2.15	0.07	0	0	0.05	0.81	0	0	0	0	0.03	0	0	0	0.03	0.07	0	0.03	0.47	0	0.08	0	0	0	0	0	0	0	0	0.2	0	0	0.03	0	2.44	0	0
ENSG00000006831	19.23	13.26	28.39	15.14	9.91	37.58	39.64	29.22	24.36	15.11	15.24	15.6	21.83	22.14	35.13	20.02	13.96	7.65	13.55	18.93	4.63	5.52	24.6	18.93	14.75	20.3	26.13	42.67	16.06	55.47	28.09	5.98	31.91	6.59	3.58	16.51	28.52	15.84	18	9.68	28.08	24.71	84.58	34.72	35.55	29.35	0	0	38.28
ENSG00000006837	0.73	1.53	1.74	1.2	1.28	2.65	0	4.2	1.38	0.57	1.74	2.2	2.9	2.37	12.64	2.33	1.19	0	0	0.97	0.49	1.4	1.1	1.33	1.25	1.06	4.55	2.99	2.65	2.97	1.73	2.25	4.82	0.91	0.38	0.06	7.43	2.6	5.3	5.22	4.53	3.59	2.14	1.81	3.45	1.72	72.55	0	4.31
ENSG00000007001	0.25	0.37	0.91	0.79	2.16	2.89	3.98	1.07	0.29	0.74	0.88	1.86	1.13	2.73	3.25	2.97	0.94	0	3.07	2.39	0.2	0	1.14	1.08	3.87	0.58	0.61	4.96	0.9	1.89	7.19	2.89	2.47	1.95	0.11	0.26	3.97	5.36	1.71	2.39	0	0	8.11	0.23	0.55	1.06	0	19.26	2.26
ENSG00000007038	4.45	7.04	4.6	5.84	19.03	12.01	0	1.25	3.28	11.63	12.99	8.24	18.9	19.94	2.02	1.41	14.75	0	18.71	9.38	2.87	1.77	5.73	19.66	7.77	13.5	1.23	7.21	6.32	39.99	7.72	3.69	7.21	11.93	21.52	6.75	4.43	18.95	0	0	11.66	5.89	7.23	0.91	5.06	5.73	0	188.29	7.35
ENSG00000007047	23.04	19.33	18.16	7.58	11.08	11.41	17.28	14.17	24.9	26.68	26.47	28.18	16.17	10.88	13	6.56	14.01	0	7	12.6	2.3	1.65	15.17	9.6	9.08	8.8	21.79	19.31	8.45	16.97	19.62	6.61	9.92	14.08	3.52	8.98	16	16.84	18.98	36.76	22.02	53.85	15.06	15.39	24.08	17	4.18	0	15.91
ENSG00000007062	40.73	110.03	57.01	15.25	58.56	22.85	82.82	10.66	22.79	24.59	83.77	35.22	79.67	103.78	121.15	27.32	61.1	25.14	53.17	13.81	16.66	11.64	26.81	40.38	46.24	49.38	34.87	6.92	60.32	96.78	89.53	27.51	40.39	1.74	11.01	10.31	46.58	49.37	37.47	19.6	23.67	97.27	65.15	24.39	23.07	59.4	191.32	0	62.5
ENSG00000007080	10.27	16.03	15.69	3.99	3.39	4.41	0	5.07	26.61	25.36	24.32	21.88	11.44	10.85	3.49	5.41	14.97	0	0	12.4	2.19	0.49	11.99	12.23	6.9	11.41	19.91	14.63	14.64	11.52	30.17	3.45	15.67	14.85	8.69	25.04	16.84	19.08	4.86	35.34	11.69	23.64	5.57	13.37	10.43	15.55	0	0	8.72
ENSG00000007129	2.04	0.6	1.77	0	3.95	0	0	0	0.24	0.03	0.12	0.2	0.46	0	1.07	1.63	0	0	0	0	0.1	0	0.32	1.05	0.58	0.08	0	3.23	0	0.38	3.2	0.16	0.58	0	0.17	1.39	1.41	1.25	0	0	0	0	0	0.6	1.09	0	0	0	0.97
ENSG00000007168	74.63	66.29	107.93	52.44	33.13	103.06	5.32	62.81	48.23	34.94	57.88	52.67	86.31	101.99	135.28	81.04	63.21	10.33	31.74	84	12.51	5.92	122.55	54.94	55.47	58.38	115.36	120.61	134.46	126.71	72	52.19	88	29.63	15.28	75.92	105.5	114.9	120.42	117.75	53.14	99.2	105.81	84.46	77.4	86.03	2.66	32.2	108.52
ENSG00000007171	0.06	0.03	0.03	0.1	0	0.06	0	0.69	0.61	0.05	0.08	0.21	0.03	0	0	0.06	0.12	0	0	0	0	0	0.1	0.33	0.07	0.09	0.07	0.46	0.08	0	0.69	0	0.08	0	0	0.1	0.1	0.18	0.31	0	0	0	0	0	0	0.42	0	0	0.06
ENSG00000007174	1.45	1.2	1.07	0.01	0.15	2.65	6.5	0.02	1.19	0.07	1.32	1.09	1.27	0.51	1.21	0.03	6.79	3.63	0.56	0.08	0	0.13	0.62	0.21	0.1	0.08	2.79	2.87	0.28	0.23	0	0	0.94	0.04	0.16	1.62	0.13	2.5	16.46	9.6	0.64	3.35	0.43	0.11	2.95	0.83	27.34	0	1.03
ENSG00000007202	52.19	88.78	69.05	35.2	43.51	68.17	25.96	71.2	60.23	52.99	65.86	62.88	71.73	74.79	92.66	41.25	83.01	34.64	49.63	57.54	12.65	12.64	72.18	71.19	42.7	47.24	66.27	87.22	53.3	90.45	56.15	31.6	58.62	33.39	17.4	50.99	81.48	71.09	87.08	65.64	193.2	99.17	105.24	88.76	79.86	99.91	1156.81	161.8	81.77
ENSG00000007216	0.12	0.2	0.44	0.09	0	0	5.84	0.23	0.09	2.8	0.17	0.09	0.25	0.6	2.12	3.27	0.48	0	0	0	0.01	0	0	1.55	1.97	0	0.28	2.01	1.56	0.23	2.55	2.12	0	0.36	0.12	1.01	0	0.53	0.23	0	0	1.45	3.2	0	0.34	0	5.31	0	0.44
ENSG00000007237	16.47	7.9	15.02	3.91	2.48	11.34	9.72	4.6	7.73	1.88	7.47	6.54	6.56	4.46	4.38	10	7.3	0.6	2.04	1.92	1.49	1.61	19.44	8.6	4.04	13.19	6.93	2.44	8.49	49.61	19.45	3.57	5.76	4.86	1.42	18.43	1.84	12.6	11.35	18.77	29.63	21.86	13.28	33.21	3.68	6.31	0	0	17
ENSG00000007255	6.89	6.85	7.66	1.23	4.49	3.08	0	3.28	7.17	14.27	8.45	10.65	8.82	8.4	3.39	2.67	3.64	0	0	6.89	2.68	1.19	5.64	6.64	6.15	8.56	1.83	2.62	3.18	12.85	0	0	1.88	1.28	2.43	3.5	4.59	7.2	3.63	0	3.75	20.16	6.21	13.41	9.02	10.1	0	0	4.69
ENSG00000007264	0.46	0.48	0.24	0	0.33	0.14	1.15	0	6.43	1.37	0.16	3.11	0.25	0	0	0.1	1.63	0	0	0.29	0.05	0	0.73	0.54	1.18	1.68	1.34	10.8	0.74	4.39	0	0.53	0.09	0	0.26	1.38	3.51	0	0	6.38	0	0.3	0.68	0.67	0.87	1.76	0	0	0.45
ENSG00000007306	2.39	0.56	1.24	0	0	0	0	0	4.16	0	0.14	0.45	1.84	0.16	0	0	0.07	2.03	0	0	0.09	0	0.18	0	0	0	2.96	0	2.9	0	2.54	0.06	0.41	0	0	2.29	0	0.46	0	0	0	0.49	0	0	2.49	0	0	0	0
ENSG00000007312	0.23	0.8	1.37	0	11.17	0.24	12.91	2.52	3.26	0.23	0.22	0.62	0	0.76	9.41	4.55	0.16	0	0	0.98	0.69	1.92	6.65	1.08	2.44	0.33	1.75	10.93	1.31	0	0	1.01	0	0.25	0.25	0.39	3.37	1.27	2.84	0.88	2.19	0.53	0	0.91	0	0.15	14.68	0	16.97
ENSG00000007314	0	0.01	0.4	0.21	1.6	1	2.29	2.38	0.13	0.45	0.09	0.61	1.61	0.1	1.62	0.08	0	0	0.03	0.1	0.02	0.5	1.65	0.14	0.24	0.13	0.81	4.1	0.13	0.06	1.81	0.03	0.61	0.05	0.06	8.52	0.05	0.14	0.08	3.38	0.31	1.99	0.1	1.97	0.58	0.43	1.86	0	3.03
ENSG00000007341	17.83	13.53	17.27	15.28	15.4	20.13	24.22	25.06	17.19	14.71	22.84	24.53	21.99	26.54	23.59	15.21	28.12	8.2	14.5	24.68	3.85	1.27	27.17	14.14	11.53	10.8	43.44	39.56	28.68	18.2	51.88	18.05	24.2	6.54	8.07	17.3	37.63	28.06	40.23	9.36	21.68	44.67	22.77	12.51	22.06	28.45	1.43	17.76	19.94
ENSG00000007350	0	0.16	0.1	0.04	0	0.21	0	0	0	0	0.32	0.03	0.64	1.11	0	0.04	0.07	0	0	0	0	0	0.09	0.24	0	0	8.92	2.39	0.13	0.07	0	0	0	3.35	0	0.51	0.5	0	1.83	0	0	0	0.08	1.25	0.45	0	0	0	0.59
ENSG00000007372	1.35	1.03	0.89	0.93	0	0.41	4.66	0.94	0.73	0.28	0.37	0.35	1.62	1.71	1.66	0.63	0.74	0.78	0.39	0.32	0.07	0	0.96	5.12	0.27	0.31	2.86	2.79	2.2	0.33	1.61	0.67	2.94	0.68	0.11	0.94	2.83	0.51	3.41	13.7	2.74	0.45	2.08	0.73	0.84	0.56	0	0	1.22
ENSG00000007376	4.99	7.66	5.45	2.18	2.39	2.88	0	4.29	12.87	12.23	9.35	11.34	6.26	9.53	12.82	1.48	4.58	0	2.31	3.86	1.65	1.09	3.07	5.47	4.56	5.07	3.45	6.68	1.49	10.63	3.58	0.71	4.19	4.04	3.57	4.04	7.87	6.66	2.42	6.33	6.97	10.48	4.25	6.21	9.75	13.72	19.61	57.98	9.15
ENSG00000007384	41.87	37.63	36.32	6.3	16.1	12.93	30.15	18.88	32.41	37.95	35.65	39.33	65.52	43.73	69.71	6.48	25.92	18.61	27.31	31.06	5.42	2.77	17.1	29.48	18.9	20.2	13.81	29.87	15	39.94	24.09	4.25	30.76	35.28	16.33	53.58	31.55	35.73	41.93	25.39	47.44	61.78	77.97	47.8	61.63	58.06	37.81	67.26	26.37
ENSG00000007392	106.92	59.55	80.2	39.73	120.56	117.27	229.43	75.05	75.23	92.44	105.96	125.96	122.19	164.41	183.22	49.98	98.26	45.27	103.2	122.51	14.7	4.86	122.67	72.56	62.42	53.55	171.32	239.99	148.45	196.32	249.8	55.38	156.02	52.19	24.49	52.46	229.37	172.26	179.53	129.43	175.22	177.09	207.95	84.49	157.56	123.04	0	222.68	121.92
ENSG00000007402	2.72	0.66	1.86	0.91	0.75	2.92	1.7	1.7	2.31	1.49	3.07	2.22	3.74	7.01	3.38	1.82	1.83	0	0.44	4.88	0.56	0	1.96	1.16	1.61	0.87	4.32	4.57	5.43	1.22	6.98	0.56	3.69	4.01	0.52	3.38	2.72	1.99	2.64	7.12	6.79	4.93	4.01	2.57	7.24	0.48	0	0	1.98
ENSG00000007516	0.93	1.61	3.46	0.55	1.41	0.65	8.56	0.39	8.04	3.04	4.43	10.43	5.71	6.31	8.17	1.39	4.2	7.52	0.39	1.31	0.35	2.32	0.45	1.27	2.46	1.33	3.46	13.21	1.79	17.35	2.17	0.38	3.79	0.22	0.4	3.15	4.94	1.64	9.45	0.6	0	21.31	3.08	8.7	2.42	3.39	0	0	2.71
ENSG00000007520	3.93	7.57	4.65	1.85	3.94	2.2	0	3.71	11.75	12.96	12.86	7.32	6.34	4.83	8.36	2.03	4.48	0	22.84	5.64	1.5	0	6.56	6.27	7.04	5.52	6.91	11.52	9.34	8.15	0	2.79	6.39	4.29	3.39	7.09	8.21	6.04	8.69	4.87	5.83	17.64	3.07	6.66	6.38	8.92	0	0	7.94
ENSG00000007541	28.73	11.92	11.56	7.57	14.05	26.99	29.36	10.31	38	49.37	51.56	48.42	24.55	26.98	38.68	4.01	11.22	10.88	3.92	11.5	3.39	2.17	9.65	16.24	9.46	10.73	9.31	14.93	2.25	24.08	10.44	2.19	6.15	15.4	5.84	10.38	9.36	14.94	3.34	1.96	14.25	25.06	9.78	14.41	21.16	22.71	139.99	174.15	20.81
ENSG00000007545	31.03	20.56	21.33	9.4	18.66	24.43	2.99	15.9	17.87	24.2	22.15	25.64	27.92	31.93	32.05	10.21	19.3	0.7	11.97	17.85	3.52	1.4	11.89	24.98	11.76	12.12	9.3	11.61	15.74	34.72	13.66	2.29	22.53	13.14	6.07	13.71	25.64	33.21	11.51	27.97	29.39	17.4	32.17	24.47	30.85	39.93	0	0	25.14
ENSG00000007866	25.4	26.33	15.19	10.35	11.44	26.14	41.67	28.92	24.45	18.72	30.35	29.5	31.28	24.69	36.85	14.98	15.46	3.68	22.34	13.5	4.03	1.23	19.41	12.19	10.39	11.36	17.45	15	11.61	24.27	32.18	3.71	21.52	28.63	11.35	24.13	30.28	19.24	15.31	32.47	52.4	23.67	41.47	8.04	34.04	31.85	0	16.68	23.27
ENSG00000007908	2.35	1.57	4.69	2.71	1.52	3.33	4.7	0.86	1.24	0.37	0.23	1.18	2.03	0.12	0.42	3.97	0.86	0	0	0	0.58	0.24	3.72	0.45	0.33	1.02	1.35	0.34	1.15	0.62	4.03	0.2	2.84	0	0.3	0.72	0.87	1.06	0.39	0	1.03	1.56	0	0.38	0.79	0.04	0	0	1.68
ENSG00000007923	13.47	10.6	13.31	6.32	8.82	11.2	59.5	16.15	17.13	16.63	19.48	18.89	19.69	11.85	12.92	3.89	13.71	0	19.29	13.8	2.63	0.64	12.4	7.73	7.18	9.38	33.69	46.7	19.83	16.04	5.18	11.75	22.54	7.3	5.33	19.38	25.59	29.57	34.99	53.9	10.61	27.14	8.75	13.63	17.61	9.27	0	0	15.68
ENSG00000007933	2.92	11.36	4.62	0.15	4.5	1.79	0	5.43	2.15	0.59	4.4	1.68	4.49	5.34	2.83	4	4.74	3.53	0.14	2.4	1.29	0.81	9.37	1.18	2.05	2.33	11.73	3.21	9.71	2.19	1.44	2.92	2.58	0.4	0.73	5.98	10.86	3.42	9.08	6.09	3.76	1.78	0	0.12	2.46	5.31	0	0	7.35
ENSG00000007944	9.4	19.95	19.38	3.84	6.19	7.52	13.4	12.14	7.99	5.87	11.21	6.21	20.95	18.08	17.36	8.52	8.91	3.59	0	5.66	3.21	1.35	28.93	11.69	9.3	5.63	18.58	17.66	11.27	5.57	4.45	7.09	12.54	1.3	6.75	14.63	18.64	11.59	19.85	6.06	31.92	18.53	28.15	11.68	19.35	14.09	0	0	24.78
ENSG00000007952	0.32	0	0	0.19	0.09	0.93	0	3.51	2.85	0	0.27	0.68	0	0	0	0.04	0.13	0	0	0	0	0	0	0.17	0.04	0.04	0.32	0	0	0	0	0.06	0	0	0	0	0	0.15	0	0	0	0	0	0.65	0	0	0	0	0
ENSG00000007968	7.28	1.86	4.53	0.51	0.67	2	0	1.23	5.75	0.91	1.33	2.87	2.47	0.84	1.25	0.42	1.64	1.87	0.05	3.63	1.33	0.46	2.05	1.49	1.24	0.5	4.14	1.55	3.64	0.83	2.75	0.07	1.32	0.94	0.81	1.97	1.03	6.69	3.84	0.35	0.94	1.68	5.71	0.91	7.69	1.94	0	0	5.71
ENSG00000008018	10.76	61.91	35.95	15.2	7.74	25.25	6.41	29.95	23.62	14.57	21.63	12.98	20.14	23.58	24.35	19.72	15.55	0	7.57	10.91	6.75	3.82	52.52	19.54	21.78	27.13	51.32	16.47	41.25	8.65	34.85	14.9	24.47	6.77	8.24	15.6	37.57	14.8	47.02	13.12	26.03	21.49	32.26	12.51	18.5	16.86	0	0	36.06
ENSG00000008056	0.67	0.58	0.46	0.33	0.15	1.11	0	0.25	1.57	0.57	3.06	1.8	1.07	0.64	0	0.48	0.9	1.57	1.21	0.83	0.14	0	0.98	0.61	0.1	0.39	1.4	1.68	0.75	0.32	1.84	0.48	0.86	0.24	0.1	1.36	1.6	1.57	2.91	4.73	1.11	0.04	0.06	0.22	0.52	0.8	4.76	0	0.62
ENSG00000008083	6.37	11.62	8.36	3.21	7.54	6.34	2.54	5.54	19.43	10.36	10.64	12.29	9.42	8.05	11.1	5.1	11.46	4.65	10.35	4.54	1.25	0.62	10.8	5.62	4.38	6.71	8.98	12.58	13.25	11	12.86	5.26	11	4.45	3.85	7.87	15.89	14.45	9.02	11.78	9.83	17.99	16.29	16.38	10.39	19.7	0	0	9.05
ENSG00000008086	5.82	7.84	8.47	4.15	3.52	8.52	19.28	5.75	7.74	4.12	16	14.01	15.88	5.92	7.06	2.39	6.07	0	13.8	9.16	1.27	0.71	11.86	8.04	3.59	8.64	22.43	40.52	11.5	12.78	17.71	4.69	14.37	5.73	2.45	8.57	19.66	20.14	22.73	21.7	16.87	13.47	22.95	7.3	15.52	5.71	26.99	0	12.95
ENSG00000008118	1	0.26	0.31	0.82	0.2	0.84	0.44	0.55	0.8	0.24	1.53	0.93	1.38	0.17	1.98	0.15	0.07	0	0	1.09	0.19	0	1.39	0.58	0.17	0.39	0.53	1.61	3.29	0.91	0	0.32	0.42	0	0.09	0	1.06	1.75	0.82	2.33	1.36	1.25	0.33	0.36	0.53	0.06	0	0	0.49
ENSG00000008128	21.04	18.19	16.91	1.97	24.47	14.07	7.2	14.06	25.14	25.31	28.86	20.83	17.86	15.23	21.11	5.32	11.68	6.25	17.65	21.26	1.96	0	19.98	7.55	6.41	7.26	76.79	44.05	55.13	20.88	29.77	20.29	31.83	11.28	0.7	29.76	78.8	44.66	79.78	34.16	14.28	18.19	25.57	19.34	15.21	36.58	0	0	18.86
ENSG00000008130	23.34	21.71	24.15	8.97	8.91	16.56	9.61	15.93	36.17	30.64	29.53	33.33	19.07	26.03	41.21	10.16	14.66	0	35.27	15.02	4.11	2.13	12.24	14.97	15.13	20.55	11.25	17.66	7.36	41.63	27.32	3.51	12.72	7.96	4.01	10.7	21.75	20.38	16.48	24.19	32.42	23.74	22.77	13.68	23.68	42.75	0	0	26.58
ENSG00000008196	0.4	0.02	0.08	3.13	1.17	0.21	2.71	7.36	3.21	0	0	0.35	0.61	0.27	0.08	0.26	0	7.6	0	0	0.06	0	0.04	0.44	1.94	0.02	1.43	5.61	0.57	0	8	2.9	0.26	0.19	0	0.14	1	1.67	0	0.32	84.06	0.02	1.08	1.49	0.82	0.77	40.52	0	0.11
ENSG00000008197	0	0	0	0	0	0	0	0	0	0	0	0	0	0	0	0	0	0	0	0	0	0	0	0	0	0	0	0	0	0.1	0	0	0.1	0.08	0	0	0	0	0	0	0	0.08	0	0	0	0	18.65	27.81	0.08
ENSG00000008226	1.93	2.37	1.8	0.31	2.66	1.1	8.59	1.55	2.24	1.84	2.75	2.7	14.32	2.97	2.5	1.25	9.25	8.82	9.1	2.02	0.47	0.14	1.26	3.95	1.8	4.66	9.65	5.04	1.45	2.25	4.75	0.4	1.55	1.55	0.18	1.35	2.24	2.76	2.43	2.86	5.8	1.78	3.78	4.88	2.42	5.13	5.34	15.98	3.2
ENSG00000008256	26.96	16.26	23.67	14.01	5.68	27.48	56.25	7.97	19.05	16.07	21.26	40.32	29.63	28.41	23.82	16.76	12.45	33.91	17.23	17.63	3.7	2.83	40.33	14.07	11.93	23.68	33.86	45.99	27.32	17.51	50.56	7.85	42.98	6.75	10.92	28.72	31.11	30.56	30.87	15.02	46.5	22.29	34.75	38.64	24.3	27.87	0	0	32.35
ENSG00000008277	3.24	1.92	4.23	2.53	2.25	5.2	8	1.19	2.23	1.27	1.9	2.96	3.12	2.93	5.3	2.42	2.94	1.05	1.93	3.29	0.5	1.13	5.62	3.95	2.69	2	5.63	4.12	7.65	4.96	6.78	1.81	4.68	0.49	0.37	2.56	6.43	8.84	12.45	8.14	39.73	20.86	3	3.17	1.65	6.53	0	0	6.46
ENSG00000008282	23.31	30.1	62.58	27.51	7.01	33.8	0	56.2	22.43	7.12	23.01	11.39	46.31	21.46	32.85	27.58	18.47	0	16.47	20.18	7.75	5.88	80.6	19.03	33.67	23.07	45.79	28.51	71.52	19.34	35.65	35.99	32.88	7.4	8.32	15.41	40.54	35.35	53.96	10.35	25.73	77.41	58.47	42.92	24.75	40.96	212.16	0	49.3
ENSG00000008283	19.38	20.43	18.85	4.4	19.21	9.91	10.66	33.12	29.02	24	22.06	22.17	18.69	27.68	23.29	12.27	19.12	0	13.66	15.52	3.53	7.75	8.49	26.81	16.02	14.5	11.5	3.98	7.04	32.39	24.84	3.65	10.23	17.91	6.17	13.8	12.27	21.98	9.81	37.8	24.59	14.72	17.88	21.93	25.26	23.89	10.07	0	20.69
ENSG00000008294	50.56	74.2	57.5	29.56	47.39	97.63	15.39	60.18	45.57	32.83	67.48	61.78	58.17	71.31	84.35	46.96	34.43	0	57.54	81.05	8.52	1.19	84.93	42.61	33.5	34.81	131.19	145.58	126.4	60.42	132.92	34.06	87.8	35.27	12.89	55	175.53	84.22	101.09	279.1	292.3	134.99	78.18	71.87	69.57	48.57	71.12	0	76.79
ENSG00000008300	1.37	1.95	1.37	0.71	0.99	2.82	9.03	0.51	3.11	2.17	2.12	3.44	2.93	1.98	3.52	0.65	1.41	2.91	0.35	1.52	0.45	0.33	0.42	2.05	0.52	0.61	1.76	3.14	0.66	3.41	1.41	0.05	1.51	0.31	0.39	0.92	1.77	1.33	0.63	1.78	11.6	3.12	3.02	2.03	3.4	3.32	6	14.42	1.71
ENSG00000008311	9.62	5.15	9.36	6.49	9.87	18.91	10.3	6.95	8.78	4.08	12.95	9.83	10.38	15.85	19.21	5.6	10.25	0	15.4	10.25	1.62	1.05	17.79	10.8	6.97	10.14	16.41	30.94	22.61	15.02	24.05	9.37	17.47	5.14	3.19	9.3	21.42	21.6	14.53	25.98	26.24	13.18	16.75	9.34	12.22	5.45	5.18	0	18.75
ENSG00000008323	11.68	5.11	7.49	3.04	3.21	5.3	27.44	6.12	24.15	7.26	14.65	10.79	16.62	10.38	8.87	4.94	2.82	3.77	0.34	4.31	1.55	0.61	2.42	4	4.93	4.47	4.82	6.29	11.48	4.26	2.8	0.99	3.37	3.84	0.48	9.9	17.77	8.58	12.18	6.97	2.48	17.79	3.34	1.45	17.6	4.88	0	0	7.37
ENSG00000008324	8.53	8.43	11.66	9.51	3.35	10.86	0	7.17	5.66	3.44	5.37	2.54	6.91	5.77	15.2	14.16	5.83	0	0	5.97	1.79	0.59	14.27	9.8	7.9	7.07	11.41	9.98	12.67	19.86	4.12	2.08	7.85	3	0.78	1.52	13.06	7.22	11.57	18.58	12.49	45.03	13.02	9.77	10.07	15.17	0	0	14.23
ENSG00000008382	6.8	9.95	3.61	1.75	0.86	2.6	8.75	1.82	9.14	9.01	8.14	7.75	9.13	2.89	0.7	3.97	7.36	0	0	2.27	1.62	0.3	3.46	3.63	2.1	4.76	3.06	2.15	4.36	8.64	20.87	2.56	5.02	5.7	1.05	2.12	1.88	8.27	2.36	0.69	4.04	0.1	1.32	4.69	8.45	6.67	0	30.47	5.14
ENSG00000008394	33.09	60.34	73.27	66.8	40.03	36.68	13.2	68.77	22.77	33.33	43.57	43.21	62.1	40.24	50.33	73.77	86.55	161.33	16.05	38.03	15.52	4.64	84.15	62.26	35.84	90.61	131.51	45.4	101.4	81.76	45.21	34.8	129.85	12.68	44.4	19.41	66.23	129.63	74.1	52.67	50.74	171.09	220.98	186.65	1.64	79.42	20.05	0	35.93
ENSG00000008405	8.45	6.1	4.65	8.8	8.35	10.59	0	6.37	8.59	12.6	9.44	13.79	9.84	5.58	7.55	9.35	4.39	0	0.08	4.01	1.79	0.57	8.12	4.78	2.44	5.56	6.79	3.42	3.95	14.15	10.09	2.89	8.12	5.55	4.41	12.31	7.04	6.78	4.58	5.79	8.89	20.07	12.83	8.42	5.92	9.85	22.3	65.8	7.28
ENSG00000008438	1.82	0.09	0.22	0.17	0	0	0	0.45	3.48	1.33	2.21	3.84	1.16	4.71	0	0	0	17.37	0	0.78	0	2.05	0	0.3	0.68	0.16	1.4	0.83	0.6	0	0	0	0.3	0	0	0	0	1.31	0	0	3.57	0	0	0	1.32	0	0	0	0.47
ENSG00000008441	112.54	123.5	138.61	56.13	46.64	135.97	59.8	93.27	123.89	177.23	166.52	129.58	159.17	158.08	168.72	36.04	134.94	1.78	67.15	148.63	30.81	12.93	197.68	146.23	101.71	76.7	413.98	348.34	306.59	116.34	192.08	98.4	228.39	264.7	101.83	266.79	471.39	318.63	351.84	358.41	138.43	174.11	255.91	240.73	212.04	138.93	1359.34	109.52	156.65
ENSG00000008513	13.37	20.71	12.45	11.58	11.88	13.81	56.1	12.16	10.49	12.69	17.08	16.29	9.6	18.5	14.3	27.46	4.63	6.56	4.26	11.77	2.21	1.09	17.24	16.64	15.21	12.71	17.28	28.77	21.37	27.58	41.06	15.21	12.6	14.37	1.7	19.64	27.21	16.22	8.83	33.34	49.51	17.07	13.73	43.54	25.04	5.51	20.22	88.42	34.43
ENSG00000008516	2.78	2.02	1.15	1.16	3.01	0.43	35.9	0.69	4.45	7.01	4.33	6.4	2.41	2.43	8.92	0.98	3.55	17.7	20.88	1.11	0.08	0.11	0.31	2.14	0.98	2.18	1.22	1.08	1.61	4.71	0	0	1.29	2.01	0.18	1.45	0	4.65	0.37	3.14	1.96	0.5	8.54	2.51	2.62	4.82	0	0	4.26
ENSG00000008517	22.57	37.35	30.18	9.12	14.06	15.92	65.46	10.26	32.08	3.49	10.4	20.64	9.92	6.05	5.51	24.1	10.11	0	0	2.46	2.65	5.08	70.9	12	18.34	8.49	7.15	16.43	16.27	5.12	34.44	9.98	14.33	4.75	15.9	167.38	3.51	17.2	7.21	81.94	13.35	38.52	8.49	25.88	28.38	12.01	0	0	88.92
ENSG00000008710	84.01	51.08	58.57	12.09	38.15	58.4	10.3	48.49	106.5	99.53	88.91	94.67	84.3	80.29	119.73	17.13	30.94	12.78	79.54	54.28	10.41	11.84	43.09	37.18	42.85	18.8	35.63	137.68	33.68	64.05	72.13	6.72	57.76	81.96	19.46	63.87	87.2	58.81	41.56	110.17	117.87	60.38	92.83	67.96	125.18	63.29	476.33	28.6	66.42
ENSG00000008735	1.35	0.97	1.78	0.53	0.7	0.93	0.98	0.76	1.45	0.55	0.65	1	1.13	0	2.41	0.57	0.39	4.6	0	0.96	0.24	0.37	1.17	2.25	1.89	0.65	1.04	2.12	0.62	1.56	0.86	0.52	0.39	0.34	0.13	1	1.16	1.12	0.69	2.62	3.12	1.32	1.06	3.59	1.18	0.81	0	0	1.39
ENSG00000008838	48.79	44.73	33.96	13.85	32.96	33.18	53.84	21.36	39.66	53.43	52.35	51.48	47.75	60.81	68.59	24.14	39.18	0	49.17	31.17	10.62	7.89	21.52	36.35	17.93	30.58	23.47	46.33	25.93	58.21	66.23	7.48	34.67	14.56	11.66	24.74	60.58	31.28	20.1	49.39	63.86	62.89	71.32	38.61	58.16	58.83	0	0	46.21
ENSG00000008853	10.53	3.77	5.23	5.22	9.34	7.93	0	9.14	5.85	3.84	8.4	6.94	5.43	5.13	4.53	3.89	4.8	0	1.73	3.69	0.55	1	5.73	5.12	4.39	1.47	2.25	6.99	2.87	6.21	3.46	0.99	3.6	2.78	0.88	8.48	4.11	4.59	4.99	7.16	16.23	15.51	3.42	7.52	9.66	1.61	2.69	0	9.85
ENSG00000008869	13.81	13.62	16.23	8.41	9.27	10.26	4.31	14.09	10.88	7.5	14.48	10.28	14.63	23.33	22.89	11.73	10.43	1.48	17.08	11.33	2.51	1.28	16.57	15.61	10.62	10.84	25.43	30.33	26.98	12.57	6.16	12.71	19.19	4.32	2.39	13.79	21.99	17.77	31.71	29.18	17.04	17.08	40.96	13.14	13.63	17.99	17.85	0	21.98
ENSG00000008952	24.07	48.67	44.9	20.95	23.92	50.57	0.95	28.06	15.73	17.83	30.07	22.33	38.73	36.25	58.41	77.37	62.02	7.51	21.97	51.55	7.39	8.12	95.13	49.33	57.86	31.75	163.11	130.57	285.58	27.13	28.48	215.3	70.11	22.02	13.93	59.89	72.06	118.26	169.12	100.49	95.63	105.88	102.28	55.51	23.61	39.92	274.42	0	71.35
ENSG00000008988	263.09	480.19	749.57	448.99	205.92	499.31	137.58	728.95	230.4	325.35	279.97	186.6	516.9	332.49	275.08	1082.58	442.8	55.19	109.07	204.49	179.19	78.71	1393.9	631.1	377.65	839.33	707	635.27	1082.29	399.98	171.09	481.77	482.1	262.4	129.02	440.02	982.66	679.51	924.66	317.86	548.2	935.02	1325.4	546.33	182.2	384.05	2094.59	177.84	603.81
ENSG00000009307	136.1	272.95	226.86	128.16	92.71	167.28	69.92	168.25	111.5	89.17	140.9	109.54	193.1	161.46	139.35	195.28	270.3	30.9	113.54	186.41	40.18	22.5	418.54	89.35	115.51	164.16	397.3	319.88	366.98	181.58	183.78	158.12	244.92	114.76	86.94	274.8	386.62	310.87	399.06	337.01	178.35	305.12	253.82	119.83	158.57	306.48	25.95	0	290.56
ENSG00000009335	46.95	42.9	53.18	24.01	30.2	53.71	67.17	42.19	35.32	27.19	43.17	42.19	40.43	47.27	70.48	28.24	33.28	0	20.52	38.58	8.37	1.53	53.26	29.25	27.06	28.72	63.92	70.92	42.33	55.17	57.55	17.37	50.17	13.52	7.18	27.5	55.16	64.38	77.53	40.66	67.97	41.98	69.54	49.78	53.56	72.55	0	90.3	61.02
ENSG00000009413	22.35	19.9	32.26	16.11	13.38	47.94	84.67	22.19	20.21	9.33	24.13	20.61	22	47.28	26.72	13.62	21.24	0.91	94.06	40.24	4.69	1.8	38.61	17.98	11.77	18.75	66.68	77.22	55.59	25.39	49.16	15.98	44.26	3.81	2.9	16.86	45.86	40.97	73.69	63.63	103.17	17.66	41.77	66.5	22.15	24.73	43.73	59.93	37.08
ENSG00000009694	1.41	0.12	1.73	0.25	0.51	0.71	1.44	0.32	0.78	0.2	1.96	0.67	3.94	1.47	1.38	3.62	0.59	0	2.49	0.25	0.17	0	1.27	0.48	0.41	0.22	0.98	1.76	2.56	0.28	2.18	0.7	1.03	0.13	0.05	2.46	0.35	1.25	2.55	3.51	16.2	0.7	0.45	1.11	0.34	0.04	1.11	0	3.08
ENSG00000009709	0	0.03	1.47	0.05	0.15	0.36	0	0.05	0	0	0.06	0	0.43	0	0	0	0	0.88	0	0	0	0.07	0.9	0	0	0	0.22	0.66	0	0	1.54	0	0.03	0	0	0.98	0	0	0	0.17	0.13	0.97	0	0.31	0.16	0.37	9.39	0	0.99
ENSG00000009724	9.21	2.41	6.06	5.59	2.05	16.88	7.07	5.63	7.09	2.17	7.17	6.91	7.38	14.91	14.64	5.34	3.42	0	12.61	10.83	1.12	0.84	17.67	2.81	4.07	2.83	20.58	33.9	22.33	13.51	25.37	8.21	9.54	4.78	3.44	7.2	27.53	14.15	25.21	35.39	18.35	5.46	21.73	6.27	12.24	3.94	7.08	0	13.03
ENSG00000009765	0	0.36	0	0.01	0	0	0.83	0.17	0.29	0.02	0.04	0.3	0.14	0	0	0.01	0.06	5.76	0	0	0	0	0.11	0.02	0.03	0.02	0.41	1.59	0.09	0	0.38	0.27	0	0	0	0.05	3.24	0	0	0.31	0	0	0.26	0	0	0	0	0	0.05
ENSG00000009780	4.91	4.03	7.22	4.77	1.31	8.31	0	9.17	5.1	3.33	7.33	4.17	4.53	10.31	8.04	4.46	2.96	0	6.56	8.77	1.87	0.51	11.58	2.6	3.08	4.61	19.35	14.67	18.28	7.08	7.8	5.53	6.93	3.87	1.41	2.69	10.95	15.46	12.55	7.54	16.47	6.47	4.4	5	5.44	2.08	0	0	5.64
ENSG00000009790	47.57	26.67	27.01	13.53	18.25	43.91	25.77	9.33	18.76	8.7	33.09	24.85	50.41	27.04	49.94	21.22	19.3	12.14	26.59	39.53	3.06	0.66	47.11	16.4	13.97	11.89	78.38	74.45	57.27	25.53	66.72	16.85	47.36	5.23	9.47	24.74	35.61	53.05	74.88	43.64	137.29	33.82	44.16	54.09	31.23	75.24	0	282.67	50.01
ENSG00000009830	11.58	12.24	13.93	7.13	8.64	20.83	49.45	10.83	16.14	13.1	17.67	18.69	17.05	21.35	22.22	8.13	7.75	0	22.57	16.96	1.82	1.47	15.72	7.86	3.39	8.56	13.26	34.54	21.66	23.88	64.41	8.87	18.19	5.84	5.58	12.11	11.07	13.38	17.13	26.94	23.27	27.97	22.09	15.61	25.12	21.51	0	0	11.04
ENSG00000009844	3.82	29.93	19.1	10.08	7.6	18.78	0	17.28	9.83	5.08	10.87	6.6	11.42	9.49	11.21	9.12	10.15	0	2.87	5.36	2.37	0.68	37	16.58	10.22	15	52.57	5.64	30.19	5.67	6.36	19.77	23.32	4.36	7.86	5.69	51.19	14.53	15.58	10.17	17.88	31.01	22.68	27.25	13.32	19.37	0	0	20.9
ENSG00000009950	0.81	0.28	1.07	1.84	0.77	2	0	1.32	4.13	2.66	1.92	2.23	2.9	2.6	6.13	0.72	3.88	1.66	0.08	0.4	0	0	1.62	1.3	0.83	0.99	1.11	1.76	0.9	6.33	0	0.16	0.42	0.48	0.15	5.64	5.89	4.45	0	11.91	2.16	0	1.82	3.74	2.49	0.05	0	0	1.26
ENSG00000009954	21.39	35.63	26.29	13.96	16.96	25.13	28.82	28.58	22.69	17.2	28.71	21.22	26.45	32.1	26.34	13.05	33.77	3.58	12.64	29.7	4.49	1.62	40.49	32.5	14.91	18.42	83.99	62.56	70.66	28.57	32.51	27.37	40.1	14.34	7.64	29.59	76.82	54.54	58.98	42.2	38.96	45.07	41.82	40.17	22.42	52.09	2.7	0	38.44
ENSG00000010017	14.7	40.95	25.13	13.72	15.69	31.41	49.48	14.69	19.44	7.3	17.39	14.36	29.96	24.59	25.36	16.05	16.77	0	9.29	12.25	3.19	0.26	49.72	14.88	14.79	10.82	78.36	46.92	84.35	12.63	23.23	23.1	39.49	5.02	7.91	26.11	50.33	30.59	47.48	57.36	49.67	30.45	48.36	13.54	22.31	36.67	4.84	0	30.94
ENSG00000010030	1.33	0.62	0.23	0.1	0.83	0	0	0.49	2.34	0.37	0.8	1.19	0.81	0.37	0.88	0.43	0.72	0	0	0.44	0.08	0.37	0.13	0.34	0.07	0.17	0.53	2.25	0.96	0.47	2.06	0.2	0	0.24	0.15	0	0	0.47	1.42	4.28	4.87	2.95	0	0.1	2.04	0.36	0	0	1.09
ENSG00000010072	8.21	8.07	9.58	7.32	4.27	9.26	0.92	14.81	6.81	3.64	6.91	5.38	11.44	9.3	13.61	6.81	6.23	9.16	15.06	7.14	1.18	0.23	9.67	8.51	3.8	3.23	13.96	15.75	16.76	8.36	16.59	4.44	8.35	3.43	2.09	5.54	15.69	11.11	17.62	25.13	11.04	12.13	13.68	22.6	10.09	15.65	0	28.64	11.79
ENSG00000010165	16.38	16.87	12.64	7.69	7.87	6.8	8.58	24.15	15.53	8.87	9.85	8.84	9.34	10.64	7.15	6.76	11.58	3.5	16.95	7.11	1.82	1.1	6.28	14.84	6.84	12.09	9.78	16.4	5.41	11.07	9.17	2.09	7.08	7.62	2.97	5.17	11.25	8.84	13.91	4.93	17.82	7.53	19.45	31.85	11.87	18.4	0	0	11.76
ENSG00000010219	9.66	17.98	9.16	9.12	4.01	11.32	2.67	17.69	8.38	8.8	18.07	11.51	15.1	13.78	17.15	9.94	13.63	0	41.9	16.42	1.75	5.66	14.83	6.72	5.23	14.26	31.55	52.25	34.75	20.15	18.67	13.4	18.23	12.36	4.05	7.45	26.65	22.7	23.68	20.25	20.83	37.05	10.91	21.55	15.42	15.63	0	63.34	17.36
ENSG00000010244	121.53	127.35	146.98	71.5	59.52	138.43	151.67	178.65	114.35	67.8	120.9	103.53	168.09	235.44	249.26	151.38	160.06	6.93	159.02	142.28	23.95	6.73	156.02	116.47	74.15	78.81	290.91	330.92	201.22	175.61	144.05	85.27	206.38	87.3	39.45	165.6	274.6	188.81	304.96	373.6	333.42	248.42	220.33	165.24	169.35	147.73	309.27	116.39	163.23
ENSG00000010256	76.68	55.17	61.76	23.91	17.3	33.75	22.06	37.18	40.6	37.94	33.48	29.72	82.24	40.47	40.67	21.56	32.69	18.36	22.28	31.9	12.27	8.88	46.02	36.18	37.09	49.08	29.65	28.41	25.56	41.5	39.64	13.18	39.37	18.85	9.47	56.74	32.9	57.97	33.49	8.7	92.02	45.79	63.97	48.98	92.77	38.91	0	0	86.92
ENSG00000010270	5.54	6.74	6.55	7.11	4.89	11.37	6.37	7.25	4.25	3.78	6.77	5.51	10	9.42	6.71	12.14	3.17	0	6.62	6.42	1.58	0.66	9.43	4.98	3.96	6.24	10.16	9.22	10.99	9.73	11.07	5.25	7.8	3.41	1.6	5.11	9.48	8.3	13.22	0	12.51	3.6	5.26	5.55	6.99	14.63	4.09	0	9.89
ENSG00000010278	95.76	76.98	240.95	79.13	27.8	132.45	3.3	197.56	88.46	40.54	86.8	55.51	208.28	103.74	114.7	80.59	78.05	0	31.09	125.72	37.01	13.77	421.6	68.37	117.51	48.86	546.38	276.93	1080.06	40.73	119.87	254.58	170.54	81.54	53.59	200.38	334.69	237.52	753.09	167.46	68.81	298.06	217.01	95.6	122.51	52.59	31.72	0	144.69
ENSG00000010282	0	0	0.46	1.01	2.47	6.49	0	0	0.2	0.24	0.46	0.27	1.82	2.2	0	1.36	0	0	3.64	1.35	0.05	1.27	9.97	0.56	2.03	0	0.59	0	0	0.39	11.15	3.04	0.32	0	0	13.99	0	0	0	18.89	3.22	0	7.02	9.06	1.02	0.29	0	0	6.99
ENSG00000010292	15.74	22.69	20.71	9.04	9.05	26.2	50.37	22.19	23.76	25.57	35.2	27.26	19.17	18.45	10.92	13.12	24.67	0	6.4	19.97	4.13	2.91	22.21	18.93	7.79	12.94	32.93	46.63	25.11	13.94	22.97	8.31	16.23	9.27	6.67	19.91	27.95	33.78	34.01	58.39	49.04	38.48	35.28	17.13	23.57	24.15	93.67	0	22.8
ENSG00000010295	7.99	5.56	4.66	0.24	2.19	3.65	13.15	2.72	5.05	2.14	3.04	3.12	2.35	4.41	3.23	2.3	2.26	1.88	4.72	2.28	0.65	0.75	7.3	2.99	2.24	1.1	2.12	6.7	5.87	2.46	5.12	2.39	2.91	3.7	2.33	12.01	2.26	5.85	4.21	10.98	2.16	3.64	0.58	3.34	5.09	2.49	0	0	8.24
ENSG00000010310	0.74	1.5	1.45	1.13	1.95	1.99	0	4.32	3.34	0.69	9.73	3.29	4.59	2.03	10.08	1.76	3.67	0	2.08	4.62	0.05	0	0.75	1.39	1.42	1.26	6.49	4.43	2.98	3.35	10.04	1.83	0.94	0.94	0.03	2.19	4.81	5.5	2.35	15.5	1.67	0.08	5.44	1.25	2.02	1.16	0	0	1.61
ENSG00000010318	6.96	3.89	5.8	1.76	8.84	8.12	0	2.19	5.17	4.47	7.06	6.69	11.44	9.48	13.02	3.96	9.16	0	16.08	5.76	1.35	1.14	5.35	6.29	5.28	5.26	23.13	26.46	6.91	5.63	30.82	4	7.02	1.64	1.82	4.79	7.71	12.33	22.63	22.46	16.32	7.46	5.8	7.06	12.82	9	0	0	9.12
ENSG00000010319	2.29	0.72	1.94	0.31	0.71	1.36	3.64	28.47	2.27	0.54	0.43	1.16	0.92	1.21	0.19	8.45	0.23	0	0	1.51	0.18	0.33	1.64	1.12	2.06	0.85	0.57	0.58	1.82	0.24	2.33	2.66	0.78	0.31	0.29	6.08	0.25	3.05	1.58	1.13	0.05	0.73	0.58	1.03	1.87	1.37	3	9	3.49
ENSG00000010322	133.38	53.25	79.33	32.24	49.96	97.84	269.48	58.59	162	131.97	156.29	215.09	140.6	176.75	240.49	36.74	106.91	20.03	138.31	281.01	16.56	6.86	62.96	65.86	56.16	37.63	228.65	233.32	99.98	148.27	192.9	25.4	166.11	144.96	42	143.23	380.27	222.41	215.78	508.6	91.29	115.98	176.97	99.75	208.29	51.34	7.59	224.95	136.83
ENSG00000010327	11.69	38.57	23.74	5.5	7.02	18.93	83.15	19.54	18.54	12.46	19.34	12.67	13.34	17.33	25.72	6.91	3.23	7.51	3.1	10.77	4.22	1.87	9.65	11.72	7.65	7.39	7.08	21.2	6.39	10.91	21.3	4.06	14.48	6.02	2.4	16.07	3.98	4.6	7.55	52.67	18.72	23.48	15.81	9.2	17.41	18.7	38.63	32.3	26.68
ENSG00000010361	10.54	5.66	9.07	3.15	12.22	8.84	0	8.01	7.13	10.75	9.46	15.66	9.01	10.06	5.26	3.99	13.91	12.67	15.12	3.77	2.01	0	6.15	9.43	5.28	8.87	4.65	13.5	4.42	9.8	17.69	1.68	10.22	4.65	2.38	9.16	11.89	4.08	9.34	5.06	15.08	2.8	8.43	6.87	9.32	13.35	0	0	10.65
ENSG00000010379	0	0.28	0.13	0	0.87	0.25	0	0	0.66	0.34	0.43	0.16	2.06	0.4	0	0.32	0.09	5.09	0.27	0	0.06	0	1.62	0	0	0	0.25	1.91	0.88	0.17	7.32	0.15	0	0.13	0	0	0	1.5	0.67	0	3.75	0.14	0.61	0.46	0.42	0.16	0	46.33	0.89
ENSG00000010404	29.85	37.23	33.6	15.14	10.17	26.46	30.74	32.69	24.74	16.91	15.8	21.44	36.3	37.72	48.66	36.61	18.95	0.63	41.91	22.23	4.52	5.64	65.11	27.45	22.59	14.24	41.11	84.3	89.38	33.47	72.52	19.63	21.82	9.08	6.45	40.61	52.14	28.98	41.97	82.44	53.11	59.73	42.98	32.34	28.65	23.4	0	5.71	49.98
ENSG00000010438	1.22	0.84	3.63	0	3.63	0	0	0	14.25	0.37	1.79	2.33	0	0	0	0.18	0	0	0	0	0.52	0	0.48	1.54	0	0.37	1.39	1.05	0.76	0.73	0	0	0.75	0	0.34	1.63	0	0	0	0	0	9.85	0.43	4.68	2.43	7.38	0	0	0
ENSG00000010539	7.21	7.84	6.49	2.9	4.95	4.96	10.89	4.33	5.02	3.06	6.01	5.5	6.57	8.86	10.38	4.17	4.71	0	1.07	6.46	0.86	0.65	4.18	4.45	2.51	2.36	10.86	6.74	7.12	8.7	11.76	1.84	4.68	5.88	1.22	2.42	9.43	15.68	12.2	19.92	11.71	7.99	4.61	10.75	6.01	12.33	0	0	8.95
ENSG00000010610	5.07	11.45	10.05	2.51	5.63	8.14	12.93	8.06	4.8	2.58	4.54	3.47	4.15	7.4	1.83	14.47	6.43	0	8.37	5.36	2.16	2.52	10.58	5.03	7.75	4	5.63	8.04	9.66	10.4	8.87	2.57	5.89	2.09	2.53	7.34	5.12	7.16	3.17	7.07	6.21	1.85	3.51	4.76	7.71	10.12	61.76	0	21.27
ENSG00000010626	7.04	4.28	3.17	0.55	4.73	5.92	8.06	8.79	4.99	4.54	5.71	5.69	4.31	6.26	5.17	1.35	12.17	0	3.84	8.09	0.72	1.95	3.02	3.04	1.71	4.89	8.1	8.84	2.71	6.38	0	3.25	9.51	1.55	0.61	5.69	11.56	7.42	9.79	11.68	8.49	26.38	6.25	7.16	7.5	4.94	39.75	0	2.11
ENSG00000010671	3.46	6.02	3.98	0.19	5.19	1.94	0	1.04	2.96	1.06	1.9	1.14	1.77	2.55	0	9.74	1.47	0	0	0.7	0.43	0.96	5.09	2.01	4.08	1.34	1.75	4.08	6.73	0.77	0	2.01	3.74	0.36	0.67	10.08	10.31	5.96	7.28	5.67	4.6	3.37	0	2.02	4.4	2.66	0	0	15.08
ENSG00000010704	4.74	5.82	3.94	1.71	2.27	5.85	0	7.31	3.14	1.9	4.09	1.62	4.68	5.8	3.47	5.4	1.97	0	1.12	0.5	1.05	0.63	7.16	1.26	1.65	2.17	1.41	7.2	4.92	2.08	3.28	3.1	1.81	4.51	1.09	2.82	2.68	3.82	1.22	4.54	21.06	0.24	0.35	2.38	3.43	2.81	0	0	4.66
ENSG00000010803	21.22	25.98	16.91	13.54	15.49	35.78	20.33	31.65	22.5	26.48	43.92	29.32	31.24	29.53	39.12	19.36	34.02	3.82	45.2	16.5	4.91	2.61	29.83	69.08	10	13.52	45.11	44.64	25.19	25.12	31.21	17.89	38.24	9.35	11.82	28.64	45.85	45.37	62.01	50.51	57.94	55.36	44.51	16.01	24.68	55.8	0	0	25.04
ENSG00000010810	21.37	45.82	41.98	18.3	37.74	53.74	14.12	14.18	26.91	19.86	36.51	37.2	32.95	28.95	44.44	52.18	19.92	0	30.11	24.77	4.6	2.29	63.98	30.08	20.42	29.57	64.75	70.68	79.13	22.56	35.75	18.21	69.72	20.56	7.16	33.97	74.12	47.38	82.83	73.11	123.16	44.12	72.65	30.75	43.28	44.91	0	0	95.81
ENSG00000010818	9.71	17.71	11.04	6.66	3.75	11.04	10.42	6.3	8.64	6.34	10.07	10.49	7.2	11.66	8.9	6.23	6.57	1	2.57	10.24	0.97	0.33	16.92	8.21	8.78	4.99	18.28	9.28	13.63	4.88	10.65	8.24	19.47	1.49	7.7	10.44	16.36	13.71	10.17	8.01	40.21	101.48	12.59	9.9	13.71	5.48	4.54	27.26	16.53
ENSG00000010932	11.47	6.3	8.48	0.81	0.47	5.21	0	2.25	1.48	0.2	1.5	0.53	1.08	3.27	1.36	1.14	1.18	0	1.02	1.1	0.36	1.09	6.26	2.8	1.68	0.55	6.55	4.38	9.19	0.33	0	2.07	0.68	2	0.31	3.53	0	4.07	3.76	0	0.08	3.06	0	1.07	0.87	2.11	0	0	11.49
ENSG00000011007	13.69	15.82	14.66	11.34	7.46	17.67	0.25	20.71	17.09	13.39	17.07	16.38	14.34	23.82	26.13	7.23	12.05	0	13.21	13.17	2.21	0.61	24.32	10.62	11.06	9.49	39.94	34.02	32.48	9.9	32.63	11.95	22.02	12.52	4.88	19.32	38.9	23.54	33.95	24.4	19.85	33.3	24.13	10.42	18.42	11.77	11.41	0	20.22
ENSG00000011009	18.69	17.43	11.33	7.12	11.89	15.16	31.52	14.29	25.3	23.55	16.34	18.67	19.48	18.75	24.96	7.56	10.71	0	6.41	14	5.19	5.79	8.81	8.72	9.67	12.23	7.36	8.17	8.45	14.8	20.11	1.57	8.36	17.99	7.88	12.69	9.01	7.88	5.07	38.06	38.21	23.64	14.96	5.48	23.45	20.84	0	0	12.59
ENSG00000011021	11.26	3.46	9.39	3.62	6.08	10.29	6.49	6.96	12.03	10.61	13.84	18.6	10.97	16.83	19.02	3.75	4.05	0	8.68	8.65	1.88	1.43	10.43	4.57	5.24	4.35	8.13	18.67	6.67	13.5	38.22	2.2	9.9	4.88	1.58	7.76	10.3	9.38	10.65	18.37	19.38	8.47	7.41	6.17	17.59	5.46	0	0	11.01
ENSG00000011028	75.73	106	77	15.01	10.78	28.73	35.04	2.81	37.54	42.65	78.47	58.09	62.38	58.52	47.23	20.39	13.94	1.62	22.96	53.77	13.69	2.92	41.08	21.73	26.94	36.97	15.36	7.52	19.46	33.98	21.72	2.79	37.6	128.67	9.43	48.98	49.91	23.36	32.37	33.98	59.47	73.13	63.39	64.77	79.13	76.51	36.58	0	58.12
ENSG00000011052	0	4.06	1.89	0.38	0	0	0	3.35	0.92	1.17	0	0.55	3.74	1.38	0	0.54	0.73	0	0	0.77	0	0	2.95	0	1.11	2.2	2.01	0	2.55	1.12	0	1.03	0	0	0	0	0	0	0	11.69	0	0	0	1	1.66	0.4	0	0	2.02
ENSG00000011083	0	0.14	0	0	0.06	0	3.37	0	0.21	0.02	0.29	0.11	0.07	0	0.25	0.12	1.57	0	0	0.04	0	0	0	0.05	0.03	0.03	0.13	0.51	0	0.07	7	0.02	0.04	0.17	0.11	0	0.22	0	0	1.74	0	0	0.98	0.09	0.15	0.04	0	0	0.1
ENSG00000011105	24.42	12.53	20.36	6.38	1.84	9.94	9.82	28.48	18.28	15.4	16.94	15.69	18.33	17.33	28.28	16.81	9.41	0	18.26	7.26	3.35	2.98	20.36	7.28	10.45	9.88	5.4	6.66	12.37	10.23	7.3	1.88	11.36	4.41	4.05	15.84	4.28	9.38	14.63	9.92	12.77	50.49	13.27	17.02	13.72	10.99	0	0	19.93
ENSG00000011114	19.6	17.69	22.37	12.88	5.52	28.48	3.43	10.82	19.61	9.08	24.36	19.06	18.77	30.23	27.08	20.09	21.4	4.1	8.85	19.24	4.82	3.3	29.43	18.11	12.15	13.1	64.45	63.85	48.27	29.62	45.79	13.62	25.04	5.01	8.53	25.8	59.6	35.39	55.2	43.02	28.69	17.85	46.43	25.82	24.46	26.8	43.31	38.3	24.25
ENSG00000011132	12.7	14.29	10.55	5.36	13.64	9.73	6.43	12.95	16.34	15.37	16.62	19.84	21.46	20.18	23	4.26	13.71	0	43.15	19.04	2.98	3.54	5.39	16.7	12.25	10.05	6.31	6.46	4.04	24.24	13.96	2.27	15.65	17.75	2.84	15.37	12.23	15.96	7.15	16.11	18.51	37.86	26.07	17.84	22.41	27.34	0	10.44	21.45
ENSG00000011143	14.81	12.03	17.67	5.97	9.61	13.05	2.35	25.27	10.95	16.74	16.88	16.07	16.55	24.02	18.67	9.63	15.23	0	11.97	16.79	3.28	1.16	10.63	18.6	8.66	14	19.33	29.02	7.47	25.16	38.85	6.35	12.06	3.4	3.79	13.86	9.33	25.53	14.88	9.18	100.79	22.61	46.23	8.29	26.76	18.95	0	0	19.87
ENSG00000011198	10.96	11.24	16.29	13.02	6.72	12.35	0	10	11.12	4.61	8.15	8.5	12.79	6.88	11.16	18.48	8.49	0	14.85	5.28	2.97	1.26	12.08	11.33	8.39	6.93	20.72	6.62	17.87	16.07	20.46	9.09	15.68	3.93	2.26	5.67	13.01	17.64	14.57	18.47	1.84	29.02	15.23	7.94	11.16	27.42	0	0	18.62
ENSG00000011201	1.19	2.64	4.04	1.98	0.47	2.21	1.78	2.3	2.15	2.02	2.24	0.91	3.79	0.87	1.39	2.7	1.89	0	0	0.66	0.35	0.06	5.44	2.79	0.8	1.84	6.02	9.63	9.23	0.8	2.25	2.03	4.44	1.16	1.67	2.25	5.19	5.97	5.86	3.76	7.81	3.33	3.74	4.37	1.77	1.29	0	0	5.01
ENSG00000011243	53.92	33.66	41.14	9.41	19.17	29.74	19.66	28.46	52.34	64.64	53.93	59.74	56.66	59.75	48.77	26.08	40.43	0	27.53	36.12	9.21	10.9	29.22	34.57	24.35	23.01	69.27	77.21	63.35	62.86	25.47	16.64	49.5	36.48	15.15	39.27	86.95	54.9	42.04	74.51	70.08	62.18	51.92	53.79	83.23	55.93	0	106.64	46.24
ENSG00000011258	29.09	24.53	26.5	24.81	18.36	32.01	47.38	33.63	13.32	9.73	20.29	17.19	28.7	36.78	45.14	38.21	34.48	0	47.11	27.02	4.83	0.91	27.81	23.76	14.3	21.13	52.78	57.09	44.29	31.25	29.11	14.61	42.94	4.93	4.83	13.5	57.26	38.52	51.99	55.01	102.42	25.86	42.51	31.31	19.11	47.95	0	24.96	31.27
ENSG00000011260	8.7	15.2	9.66	7.32	5.63	10.45	0	13.4	8.67	7.05	7.48	8.35	9.46	5.72	5.47	13.45	7.52	177.12	4.95	7.67	2.6	0.74	13.55	7.86	6.34	9.82	17.94	16.32	17.08	11.13	9.67	5.04	11.37	2.05	2.53	8.07	19.87	12.47	22.02	46.31	20.88	24.15	13.02	12.25	2.7	11.72	8.32	0	13.45
ENSG00000011275	18.12	13.73	14.47	6.43	13.93	16.83	7.21	17.18	17.94	15.02	20.99	17.33	17.59	22.77	16.9	9.6	18.54	0.86	23.18	18.52	2.73	1.15	24.99	15.02	10.88	12.38	36.96	25.94	31.65	22.27	25.16	10.14	23.47	12.19	7.52	14.45	47.49	23.83	27.65	32.86	21.64	14.92	31.25	21.28	22.03	27.5	82.57	0	24.68
ENSG00000011295	55.69	27.94	44.85	47	20.78	80.64	52.54	50.9	41.37	35.63	53.67	48.33	51.29	70.98	96.21	55.14	32.55	5.18	93.72	44.42	7.89	1.93	62.65	38.83	30.87	36.76	76.71	106.35	82.44	61.39	80.58	32.91	57.8	25.37	9.14	27.53	90.23	96.64	95.73	74.4	34.51	60.03	80.01	71.63	50.02	43.93	60.94	133.29	53.99
ENSG00000011304	77.16	142.01	106.54	49.81	54.48	57.83	162.82	82.15	102.92	86.59	89.99	115.42	129.7	92.9	124.88	251.23	116.9	29.41	104.87	80.97	18.97	14.36	76.03	105.98	60.52	78.81	157.13	135.8	97.8	135.05	203.86	51.05	113.79	90.35	38.83	114.11	179.35	117.62	104.22	217.11	136.3	149.59	149.49	130.79	111.36	149.59	0	0	123.59
ENSG00000011332	1.88	0.79	0.26	0.32	0.58	1.92	0	0.5	1.47	2.13	1.07	2.05	1.47	1.37	4.27	0.82	0.76	0	3.27	1.6	0.48	0	1.91	0.56	0.62	0.17	2.84	14.06	1.89	2.13	2.99	0.33	1.08	0.13	1.08	0.64	1.98	3.94	0.35	5.34	7.3	0	4.59	0.56	2.55	0.14	0	0	0.66
ENSG00000011347	10.12	19.45	8.91	3.79	12.53	3.36	2.16	0.81	9.99	17.63	8.35	14.08	10.84	8.46	12.77	6.05	11.87	0	4.99	4.58	1.89	1.78	5.7	7.16	14.85	2.72	1.98	8.78	9.32	2.45	11.58	16.47	6.76	1.74	5.58	5.9	4.61	19.21	8.36	13.84	2.45	20.61	15.87	36.61	8.81	29.23	0	0	6.89
ENSG00000011376	14.74	8.94	8.82	8.64	7.65	9.73	9.56	2.61	8.51	7.24	10.7	12.33	13.16	13.48	10.38	8.23	18.86	0	18.21	10.13	2.13	0.82	11.07	10.65	9.13	8.69	15.42	20.59	6.96	17.36	15.5	4.35	16.58	7.15	1.43	8.15	20.18	23.81	15.37	4.85	15.38	36.56	22.27	11.56	14.1	16.27	5.42	0	21.9
ENSG00000011405	30.93	23.58	31.33	27.71	8.41	22.23	27.99	37.11	24.05	16.18	25.54	25.02	35.24	43.07	36.2	30.61	25.93	0.58	33.8	33.05	5.09	5.01	53.57	27.27	23.99	20.09	67.51	99.99	53.02	31.34	41.13	26.22	44.39	17.15	8.15	21.67	60.01	43.3	60.13	52.99	42.49	41.64	49.61	27.87	20.57	20.54	3.24	9.72	53.7
ENSG00000011422	14.56	60.82	19.18	7.3	2.93	24.62	53.43	14.77	17.16	14.8	11.89	27.31	47.33	21.84	2.53	17.49	18.61	4.58	13.99	3.51	2.9	1.32	23.12	13.49	7.92	13.98	29.23	39.19	11.91	15.78	67.3	11.19	36.36	4.82	6.56	12.65	14.69	25.11	23.16	34.76	55.24	71.36	18.35	7.66	5.95	22.94	0	76.47	11.14
ENSG00000011426	7.04	37.71	9.96	5.59	7.25	10.74	8.24	13.18	8.79	6.57	11.45	8.41	19.62	5.18	11.02	9.14	20.5	0	26.09	11.46	2.37	1.98	38.91	15.46	4.36	6.4	92.41	53.28	24.32	11.25	24.48	7.49	42.32	0.79	7.41	20.04	18.91	31.16	67.95	5.41	26.24	51.95	18.44	23.23	15.59	58.33	0	0	11.84
ENSG00000011451	15.87	15.92	10	6.34	10.28	9.36	7.84	6.1	23.91	24.61	24.33	25.79	20.36	15.44	13.67	8.19	11.27	6.44	6.33	12.69	2.96	1.05	6.54	16.3	7.92	11.83	8.62	8.42	5	27.81	20.77	1.69	12.42	21.26	5.03	11.89	13.81	12.28	7.34	10.2	12.32	20.96	19.66	24.29	21.72	28.56	8.85	19.43	13.43
ENSG00000011454	51.62	29.85	52.55	29.09	36.63	47.96	6.34	46.21	55.1	40.73	56.98	50.67	65	39.5	81.57	33.01	52.39	0	67.2	54.23	11.12	2.58	57.18	46.18	24.35	34.72	148.13	151.53	88.49	55.55	46.39	38.65	74.77	19.56	19.13	52.72	90.32	116.11	154.98	145.33	112.99	86.89	135.67	67.61	56.89	72.08	0	0	63.9
ENSG00000011465	290.46	271.56	381.07	47.12	19.71	106.7	50.49	101.09	71.46	13.84	34.29	30.48	102.58	86.38	94.3	75.37	46.71	0	95.4	58.87	41.82	15.69	451.01	104.68	100.54	106.53	96.09	40.76	249.65	24.62	101.65	67.93	132.85	35.6	11.45	165.03	8.67	81.31	168.65	38	21.58	227.14	24.02	56.93	21.25	57.18	0	0	767.08
ENSG00000011478	1.07	3.47	2.04	0.71	2.82	2.45	0	2.59	4.95	5.36	5.1	3.82	2.36	1.95	3.55	1.79	0.89	0	1.4	2.38	0.82	0.93	2.42	2.43	2.05	2.54	1.96	2.78	0.45	4.18	1.28	0.4	1.18	3.18	0.82	0.18	2.68	0.67	2.28	3.21	3.78	2.37	2.83	1.22	3.47	2.59	0	26.05	1.96
ENSG00000011485	69.4	47.39	42.49	20.95	30.55	45.41	44.66	76.69	48.65	56.52	70.21	57.61	47.35	67.31	95.69	17.23	27.23	8.72	40.57	58.15	6.24	3.97	57.77	32.1	23.6	25.8	80.06	128.22	80.35	46.95	65.78	29.11	62.55	47.56	18.14	43.64	87.28	65.85	97.45	118.87	134.12	131.1	75.39	53.45	92.8	52.84	0	41.2	58.64
ENSG00000011523	25.81	13.38	19.86	10.05	8.09	22.51	12.15	15.82	17.24	8.66	16.66	17.43	21.82	27.81	37.32	17.02	12.24	0	9.26	13.07	2.66	1.66	23.1	16.26	12.1	10.63	24.82	29.09	25.16	20.12	32.02	11.01	18.38	8.42	3.52	14.24	31.77	16.06	27.19	21.32	20.76	23.51	28.53	20.82	19.71	18.45	20.07	0	25.61
ENSG00000011566	23.87	20.38	29.78	11.92	4.32	18.63	16.77	18.75	11.36	16.39	27.39	19.61	21.2	21.49	33.41	27.89	11.1	0	6.01	13.83	2.97	2.42	31.52	16.75	8.72	9.58	29.92	42.26	27.12	21.16	39.75	12.49	42.53	9.32	5.91	16.22	52.29	20.97	26.44	19.48	34.98	15.17	28.88	21.91	9.74	26.22	0	0	29.07
ENSG00000011590	3.73	3.64	4.23	1.97	0.42	2.7	0	3.16	6.8	5.21	5.75	7.55	5.19	5.5	7.15	4.59	4.21	0	0.16	9.09	0.35	0	6.11	5.17	2.19	2.12	2.23	9.39	0.63	7.37	15.51	3.02	3.42	4.72	0.87	0.25	14.9	6.52	5.74	0	16.4	3.16	9.09	10.39	12.93	3.15	18.38	0	3.8
ENSG00000011600	5.64	51.14	22.65	2.67	4.16	17.95	0	18.96	12.11	4.41	10.29	7.21	17.92	19.81	3.77	23.32	8.12	0	19.52	4.86	5.35	6.19	63.23	14.73	24.62	8.84	33.77	39.9	47.48	12.04	43.71	21.44	28.1	2.7	12.94	40.78	22.86	33.13	54.76	23.5	16.65	45.74	1.14	23.19	12.95	36.37	0	0	50.99
ENSG00000011638	10.15	12.27	22.74	7.26	4.31	6.78	0	16.46	14.22	7.66	9.67	6.61	11.47	13.03	7.11	12.48	8.85	0	5.41	7.73	3.13	2.6	11.61	8.52	13.65	14.43	3.03	3.41	4.53	14.34	4.85	2.25	7.56	2.03	5.33	5.46	16.25	11.85	7.7	0.72	5.35	18.17	7.39	14.5	4.84	6.24	0	0	15.52
ENSG00000011677	0.14	0.43	0.58	0.41	0	0.61	2.85	0.85	0.49	0.19	0.35	0.48	0.95	0.22	0	0.24	1.07	0	0	0.85	0.09	0	1.01	0.44	0.22	0.65	4.38	0.29	0.36	0.42	0	0.13	0.72	0.14	0.27	0.22	1.24	0.71	0.88	0	0.54	0.69	2.24	0	0.24	0	0	0	0.73
ENSG00000012048	5.1	11.2	5.15	2.65	5.72	6.24	10.29	6.36	7.37	8.47	7.57	9.91	5.3	4.69	4.32	7.21	20.04	3.26	13.92	10.82	1.69	0	6.45	10.94	2	5.71	23.44	21.19	13.48	9.04	7.02	5.81	8.81	3.91	2.99	4.81	19.46	22.64	10.37	36.75	16.62	6.08	8.78	6.86	4.9	11.26	0	0	10.24
ENSG00000012061	28.73	28.22	25.73	21.13	26.3	35.44	75.82	34.1	34.29	34.83	39.64	29.11	39.08	46.09	41.59	13.16	30.39	5.15	17.5	32.71	8.78	7.17	29.39	29.73	24.99	32.39	36.95	32.75	24.47	36.65	23.51	10.81	40.11	59.08	16.8	38.16	54.98	50.44	42.14	84.32	66.22	51.96	56.04	38.57	55.94	33.45	0	28.93	29.99
ENSG00000012124	0	1.73	2.64	0.04	25.13	1.96	9.06	1.87	5.34	0.58	0.49	2.85	0.78	0	2.06	9.34	1.19	0	0.62	1.51	0.29	6.79	4.21	1.67	2.2	0.51	1.01	7.79	0.64	0	4.08	1.56	0.49	0.44	0.61	3.77	3.79	4.68	2.39	0	0.9	0.86	0.23	2.16	0.46	0.74	128.16	0	55.17
ENSG00000012171	3.37	1.77	2.83	0.83	2.11	3.08	2.64	1.99	6.1	7.67	6.94	8.02	9.27	3.63	4.69	3.65	4.81	3.03	1.58	3.8	1.15	0	0.33	3.45	2.24	3.44	2.42	4.23	2.68	6.57	6.92	0.72	2.05	2.25	1.81	4.99	2.45	8.33	1.64	15.29	11.15	3.83	3.85	5.21	4.18	1.48	4.58	0	6.04
ENSG00000012174	6.44	5.29	8.83	4.32	2.19	9.01	0.71	8.79	3.73	3.36	4.55	3.56	8.93	7.33	8.12	11.82	4.94	5	3.21	4.41	1.51	1.17	12.22	5.8	3.92	6.37	13.37	12.74	14.6	8.38	7.12	5.36	6.89	2.6	1.77	4.42	9.46	6.43	11.52	5.19	5	9.55	14.75	10.05	5.42	8.78	6.67	45.31	9.41
ENSG00000012211	6.73	5	3.99	1.41	1.23	3.69	0	5.3	11.25	6.58	8.84	7.38	7.45	5.93	9.58	2.37	4.17	0	21.88	6.47	0.5	0.96	3.5	3.29	2.75	1.78	3.3	18.59	5.81	7.11	4.15	2.57	6.32	3.49	1.23	10.35	10.25	8.2	3.67	14.32	11.44	1.76	4.21	4.84	5.38	3.62	0	24.22	4.18
ENSG00000012223	23.91	7.27	198.12	19.44	12.97	19.14	16.37	1.32	13.07	0.97	45.37	14.55	97.79	89.62	22	228.73	14.84	0	0	58.92	20.73	4.13	46.8	67.31	331.54	3.37	7.94	22.86	179.34	2.17	17.97	98.84	54.36	11.04	15.34	22.66	74.38	171.02	18.49	17.47	9.21	61	24.8	0.14	10.01	1.5	0	0	281.04
ENSG00000012232	10.36	10.46	18.35	9	5.58	12.89	3.39	13.29	12.73	10.13	11.66	12.23	22.48	18.75	14.6	6.78	8.09	8.9	15.38	10.06	2.16	2.05	16.22	8.45	6.2	10.79	10.7	20.4	7.55	18.77	37.87	4.53	10.02	10.73	3.13	13.41	17.32	11.54	13.46	8.21	17.32	50.65	12.21	10.28	30.06	17.07	17.97	13.48	18.55
ENSG00000012504	0.19	0	0	0	0	0.16	0	0	0	0	0	0.06	0	0	0	1.08	0	0	0	0	0.01	0	0	0	0	0	0	0	0.66	0	0	0	0	0	0	0	0	0	0	0	0	0.18	0.85	0.06	0	0.39	0	0	0
ENSG00000012660	21.03	35.96	28.79	25.23	23.93	51.29	15.68	23.34	14.03	6.21	16.77	19.47	36.03	21.14	18.24	34.59	29.46	0	14.59	15.62	3.46	1.01	75.29	19.85	13.54	34.17	112.07	68.75	102.27	21.94	34.23	23.39	39.83	12.08	7.78	22.58	56.92	34.82	106.23	58.78	124.63	38.89	38.27	39.93	13.79	35.9	0	0	48.62
ENSG00000012779	3.08	11.81	7.29	1.34	3.59	1.89	0	1.37	7.78	2.88	4.57	6.4	5.4	2.44	0	8.13	2.26	0	1.54	1.3	1.7	2.65	7.71	4.2	4.83	1.11	2.2	17.41	8.49	3.21	9.52	1.44	4.37	1.33	0.72	7.77	2.23	11.51	5.16	16.49	14.35	13.43	6	1.94	5.27	4.25	32.15	0	14.54
ENSG00000012817	2.37	20.36	54.42	0.02	18.78	77.29	1.41	66.89	43.92	27.56	0.13	1.87	0	0	0	55.91	11.3	0.93	0.89	0.41	0.01	3.37	0.13	11.67	0.27	0	94.09	155.43	0	0.04	0.56	0.01	51.83	21.26	0.01	0	0	67.42	145.36	0.2	55.91	95.33	0	0	85.66	32.57	2.86	0	0
ENSG00000012822	91.02	44.64	59.21	63.24	83.79	122.82	41.25	105.22	102.01	66.41	106.51	70.44	121.31	125.79	175.89	71.68	87.33	92.29	103.7	109.61	20.29	7.15	84.32	72.45	64.35	52.39	166.35	208.83	160.39	116	144.33	58.56	186.95	50.67	35.86	168.84	292.06	213.98	235.23	259.5	99.15	137.49	217.05	54.97	96.02	73.97	187	276.35	159.79
ENSG00000012963	7.89	6.89	12.17	10.21	1.2	14.24	0	5.42	5.48	6.67	7.22	4.46	8.77	10.03	8.1	9.38	9.52	0	3.3	8.57	2.5	2.35	16.64	10.04	5.58	8.79	18.44	14.19	15.93	9.53	8.14	5.75	11.92	1.26	3.15	7.01	12.65	12.39	20.04	21.52	17.32	20.93	13.64	16.47	8.91	14.47	0	0	13.78
ENSG00000012983	27.42	18.8	36.14	23.88	16.77	49.97	65.53	24.85	35.48	36.41	46.22	49.5	37.9	52.03	62.31	21.82	37.38	2.25	22.56	44.55	9.63	2.49	63.03	39.86	15.16	31.55	98.36	119.41	68.96	44.04	53.87	29.71	70.44	28.26	17.96	50.04	110.75	84.37	91.48	109.88	27.56	42.69	104.92	43.61	38.85	59.58	0	0	35.22
ENSG00000013016	3.27	3.97	3.88	0.53	1.34	0.83	0	16.7	2.26	0.98	2.19	0.88	1.76	2.42	0.85	5.26	1.03	1.05	0.08	0.65	0.33	0.34	3.79	1.75	1.06	1.75	2.23	6.94	1.82	2.38	1.74	0.42	0.89	0.44	0.34	3.05	1.61	2.29	3.54	3.18	5.88	6.17	0.54	2.82	3.14	1.83	0	9.53	3.58
ENSG00000013275	22.65	32.8	27.15	10.77	4.92	10.72	17.25	19.52	17.97	13.04	16.42	14.26	25.76	18.31	17.07	10.47	13.76	0	5.06	15.11	5.71	2.5	21.36	15.98	14.06	15.51	29.47	12.42	19.28	16.05	19.88	8.29	26.11	15.59	6.45	18.76	25.69	23.17	22.21	8.36	68.92	54.17	29.11	29.5	27.99	33.63	0	0	25.24
ENSG00000013288	7.94	8.71	8.15	2.99	4.77	6.38	0.27	6.96	7.99	6.94	11.36	7.01	9.14	13.95	8.79	6.69	5.09	0	4.92	11.11	1.92	0.41	8.01	6.4	5.25	5.44	35.45	3.57	11.71	4.44	11.1	5.49	9.47	3.39	1.78	11.99	14.9	11.02	11.36	11.97	9.79	4.28	9.39	9.41	9.28	8.11	0	0	12.33
ENSG00000013293	0.2	0.13	0.01	0.06	0.09	0.34	1.23	0.05	0.49	0.02	1.22	0.04	0.3	0.46	1.04	1.15	0	0	0	0.07	0	0	0.04	0.04	0.19	0	0.45	0.64	3.64	0	0.28	0.25	0.19	0.04	0	0.14	0.44	0.22	3.57	0.81	10.2	0.35	0.11	0.03	0.26	0.1	4.28	0	0.7
ENSG00000013297	9.87	5.65	5.26	4.72	2.03	15.81	5.92	1.45	2.39	0.84	14.07	2.42	13.73	26.17	16.85	77.89	1.61	0	0	3.62	0.58	2.28	9.75	2.07	5.61	0.5	33.06	14.88	28.93	0.55	0	8.97	13.32	1.16	0.99	8.39	37.35	8.84	64.58	24.07	72.67	19.55	8.36	1.76	3.63	2.88	140.99	0	9.76
ENSG00000013306	30.81	43.37	29.19	11.67	22.35	16.13	48.83	25.86	61.38	45.61	37.72	44.5	36.99	28.36	36.65	15.8	23.15	15.27	11.81	21.14	7.71	2.78	22.03	30.15	20.91	23.72	11.42	21.45	6.18	61.58	23.44	4.56	17.32	23.65	10.17	27.11	19.81	27.07	20.38	20	53.38	60.2	40.12	50.72	51.33	67.35	0	0	32.47
ENSG00000013364	19.97	25.46	37.12	6.08	13.07	9.36	7.29	9.21	37.97	6.88	24.15	20.55	28	22.05	7.06	13.39	14.31	0	9.98	8.23	3.64	2.06	28.46	19.13	16.02	9.92	23.43	36.74	49.68	14.86	7.63	16.71	19.15	8.31	7.66	41.38	13.04	20.37	23.36	112.96	9.2	40.7	7.59	10.43	24.91	9.18	74.99	164.57	35.49
ENSG00000013374	30.88	32.78	37.24	15.02	14.95	29.84	13.39	18.07	25.7	21.82	31.03	49.79	33.26	37.24	31.34	16.47	25.74	0	17.03	35.62	5.47	3.12	71.08	26.29	16.34	16.53	108.42	67.09	102.81	35.6	71.63	51.14	51.71	13.35	8.16	24.04	73.13	57.09	86.6	35.28	13.37	42.14	46.3	28.48	31.57	35.43	0	29.1	50.96
ENSG00000013375	12.02	29.32	29.9	6.15	11.24	19.5	0	62.95	10.68	5.71	18.53	12.75	9.56	18.67	69.02	13.89	37.92	0	6.72	6.04	3.13	1.3	21.05	11.77	13	10.24	19.85	38.09	18.19	8.89	32.78	20.25	15.29	1.22	2.29	5.43	23.1	12.12	20.13	13.52	14.45	22.38	21.04	18.76	10.72	17.63	21.06	0	15.6
ENSG00000013392	1.39	3.97	3.78	1.15	1.8	2.79	5.08	5.52	1.25	0.48	1.15	0.81	1.77	4.79	4.48	2.14	2.95	0	0.38	1.29	0.69	0.11	3.36	2.47	1.72	2.09	4.49	2.36	5.7	2.17	3.97	3.77	2.15	0.78	0.4	1.98	4.16	2.49	5.76	2.18	3.71	3.23	6.31	3.27	2.06	4.8	0	0	2.99
ENSG00000013441	95.28	54.29	89.97	28.74	34.42	58.7	124.18	77.88	60.04	22.6	86.65	70.4	68.71	75.35	83.94	63.54	60.54	12.97	29.49	60.71	9.44	4.39	78.53	52.68	38.18	22.01	118.64	136.71	115.2	66.51	71.6	51.56	97.79	19.46	7.51	51.14	136.42	81.52	124.02	115.25	65.36	142.84	85.7	41.01	49.92	55.48	47.45	57.44	94.06
ENSG00000013503	3.89	3.79	4.97	3.18	0.65	3.66	0	4.08	3.38	2.85	6.36	4.15	4.1	3.35	4.2	4.47	7.57	0	0.79	5.51	0.83	0.1	11.84	3.05	2.64	2.47	19.71	44.26	10.54	3.79	2.09	4.97	14.17	1.42	2.89	6.4	12.8	11.82	10.25	3.37	3	13.32	9.07	5.47	7.66	3.99	0	0	5.63
ENSG00000013523	25.03	11.4	14.01	10.73	13.19	23.2	57.07	14.98	14.38	12.44	14.82	19.34	15.17	38.63	49.3	23.57	22.87	60.2	25.7	18.24	4.42	2.32	18.46	23.74	8.6	18.05	25.64	38.21	11.64	31.39	69.16	10.68	35	6.43	5.12	19.19	33.39	35.25	32.29	21.63	37.18	44.25	40.29	38.64	22.85	33.57	0	44.98	35.4
ENSG00000013561	24.11	20.45	20.96	14.23	5.93	19.2	1	27.96	13.58	8.9	11.91	13.13	14.73	19.6	13.88	15.91	9.49	11.9	30.14	12.72	3.45	3.14	44.3	10.58	12.39	14.33	33.28	23.17	31.74	14.33	16.94	20.83	19.21	8	6.31	23.9	41.46	26.93	36.65	14.76	26.7	24.83	35.88	35.59	16.26	18.98	36.65	0	24.1
ENSG00000013563	6.58	5.98	4.17	3.85	1.76	2.94	0	3.58	5.93	5.97	5.77	6.32	4.76	3.88	4.62	4.41	3.39	0	0	1.94	0.8	1.08	4.89	4.11	3.12	2.32	2.92	3.85	2.51	7.42	3.3	2.53	1.65	1	0.96	8.84	2.83	7.88	5.98	10.88	7.68	8.55	2.39	7.74	5.96	3.55	0	0	6.02
ENSG00000013573	15.24	35.11	27.61	5.46	13.17	18.02	32.99	16.49	33.95	36.71	48.58	50.4	41.98	14.93	37.16	9.87	32.56	7.04	3.82	18.38	2.76	4.21	9.14	22.23	12.33	10.27	13.4	21.5	15.44	40.69	17.03	2.79	19.06	15.87	6.39	17.56	21.31	31.94	35.42	40.05	36.86	25.4	26.03	17.78	32.65	37.94	69.42	27.68	14.64
ENSG00000013583	16.51	17.49	23.73	12.34	4.38	21.21	0	16.88	11.31	11.28	11.35	12.24	23.9	18.04	15.43	18.2	10.69	0	6.94	12.87	3.93	1.9	24.81	10.97	14.91	20.62	35	40.14	34.37	26.05	16.77	13.83	30.99	5.87	5.06	6.23	35.55	37.69	41.96	32.93	13.27	37.58	47.12	41.73	22.53	24.53	0	0	27.89
ENSG00000013588	20.51	16.41	23.29	6.43	9.21	10.65	2.82	14.66	25.18	2.43	10.23	15.51	48.86	5.54	13.23	15.24	14.07	3.66	17.4	2.88	5.49	4.73	21.22	5.48	4.94	6.28	9.89	8.21	10.95	3.39	13.46	1.62	7.09	0.52	2.57	4.97	12.23	7.67	33.01	10.52	2.3	34.75	14.97	3.88	14.8	7.98	42.53	0	13.21
ENSG00000013619	4.45	15.73	4.12	16.28	9.02	17.48	3.63	6.67	5.78	7.14	9	8.13	9.07	12.98	14.8	3.87	22.4	5.34	6.74	11.64	2.29	0.14	6.02	6.78	3	10.49	12.32	19.89	8.84	28.3	36.56	2.03	13.95	10.78	5.45	10.09	27.56	15.54	2.99	4.35	22.43	7.13	20.09	18.05	13.54	55.18	19.89	0	8.24
ENSG00000013725	2.3	2.13	4.38	0.48	5.16	0.75	0	1.72	3.07	0.57	0.86	4.03	2.31	3.95	3.29	5.41	0.05	26.4	0	1.51	0.26	1.16	3.44	1.98	3.23	0.53	1.36	2.06	5.91	0.82	0	2.24	1.31	0.76	2.37	5.14	7.52	6.8	2.73	63.92	2.54	14.77	0.75	0.6	6.81	1.94	0	113.18	7.73
ENSG00000013810	3.32	17.57	10.83	1.56	3.04	4.65	0	5.39	17.87	9.07	6.68	10.58	3.3	3.62	8.39	4.44	10.1	0	2.33	2.59	1	0.15	3.96	8.15	2.2	2.45	8.15	17.32	3.19	7.93	15.14	1	5.73	3.79	0.72	4.22	14.44	8.7	8.4	33.73	31.28	2.84	9.63	9.62	4.82	15.13	24.55	0	9.62
ENSG00000014123	3.61	8.86	10.87	4.64	2.3	7.3	0.25	13.08	5.14	2.82	6.03	4.01	5.9	7.34	5.1	13.36	7.66	0	0	3.74	1.39	0.47	15.54	6.39	4.82	6.38	18.27	12.85	22.22	3.15	5.44	12.23	10.89	0.45	2.19	5.85	14.59	5.97	13.81	8.97	10.52	10.94	16.72	9.99	4.44	11.68	0	0	11.54
ENSG00000014138	7.41	17.65	9.26	5.37	10.72	7.03	0.57	12.85	8.01	9.43	7.91	8.62	12.37	9.75	9.21	6.56	25.61	0	11.59	10.95	2.64	1.55	12.49	21.53	6.28	7.15	23.06	31.96	13.79	16.2	11.33	8.11	18.84	5.4	4.52	7.2	14.91	25.1	12.67	4.2	17.3	32.46	21.64	17.62	15.06	18.05	7.53	0	12.93
ENSG00000014164	8.03	8.79	5.14	2.51	7.67	3.6	7.13	3.55	15.04	12.54	12.1	16.22	9.48	6.61	14.47	4.66	5.87	0	2.25	8.35	1.64	0.86	3.39	9.08	2.64	4.25	3.03	3.67	0.93	11.83	13.27	1.06	5.9	5.76	1.93	4.88	6.56	5.45	3.8	27.16	12.86	8.6	5.52	9.25	10.16	8.73	4.58	0	6.31
ENSG00000014216	98.99	126.04	97.61	32.8	43.08	39.1	61.14	106.65	131.66	80.17	101.28	77.8	118.38	108.07	113.94	38.51	72.4	3.8	127.24	80.14	23.97	18.76	95.52	51.21	61.83	41.69	98.62	99.38	50.9	89.66	108.82	19.26	84.63	92	31.47	94.28	82.43	73.34	93.45	50.8	64.9	143.2	99.8	68.64	133.45	67.08	4.89	0	103.25
ENSG00000014257	3.18	2.38	5.75	0.94	0.14	0.58	0	3.65	6.52	0.02	0.59	0.39	0.96	2.8	3.4	2.94	1.36	0	0	0	0.64	0	1.26	2.08	4.57	1.05	3.37	6.89	13.01	0.39	6.61	8.47	0.25	0.04	0.03	5.84	0	5.67	4.24	0	9.03	5.13	0.81	0.42	4.43	0.32	36.46	0	1.28
ENSG00000014641	47.22	39.27	53.24	33.38	30.43	46.34	44.28	48.25	35.43	24.8	35.53	37.33	40.77	76.66	90.49	55.25	33.48	6.43	27.4	38.01	10.86	4.98	64.96	38.72	25.94	37.65	40.35	51.31	50.13	41.78	40.58	22.19	35.82	5.02	8.16	31.11	45.65	37.35	55.02	45.15	63.02	39.89	35.45	47.26	50.21	58.32	57.31	0	66.37
ENSG00000014824	13.83	23.54	20.59	14.9	7.3	25.33	42.65	27.33	19.82	9.37	20.84	16.09	23.9	23.26	17.54	37.26	25.35	0	43.47	16.82	3.62	2.36	40.13	26.77	13.11	18.94	77.14	54.73	62.49	23.57	8.02	31.59	40.12	5.78	4.45	19.03	56.57	32.43	78.69	44.12	39.9	17.37	25.77	23.91	12.68	37.78	0	0	24.23
ENSG00000014914	6.9	14.27	10.57	6.86	3.41	17.42	16.56	12.68	11.54	7.16	8.66	10.98	11.44	11.38	13.57	10.84	5.98	7.13	0.2	11.76	1.66	1.22	10.6	4.96	5.45	2.69	10.63	17.69	6.16	21.32	18.79	2.24	9.36	2.36	1.87	13.56	7.67	11.8	21.86	18.43	15.11	19.54	9.01	6.92	7.43	8.89	19.18	16.64	15.54
ENSG00000014919	18.4	16.91	24.61	16.1	11.16	26.4	11.49	40.71	13.47	14.15	14.71	16.44	23.19	22.75	37.08	32.83	19.67	2.16	27.84	15.58	4.47	0.77	26.73	21.84	14.35	19.66	15.87	25.5	29.04	40.55	9.64	8.64	17.73	5.69	2.65	11.02	23.8	21.29	37.75	31.6	51.32	32.32	37.78	24.65	15.58	22.98	65.39	0	27.29
ENSG00000015133	40.56	19.48	32.54	15.87	26.62	64.54	48.95	9.63	65.75	41.53	49.85	56	48.59	43.13	55.97	19.47	36.26	5.44	16.32	69.02	7.75	3.29	30.05	24.41	27.74	21.99	55.24	27.77	35.39	67.43	43.95	8.35	63.61	10.79	4.81	20.74	60.6	55.56	41.22	75.91	102.45	39.62	60.56	15.62	65.71	33.88	24.54	0	50.79
ENSG00000015153	11.74	10.56	10.23	8.42	7.81	23.27	9.13	17.86	13.49	8.64	16.23	13.59	9.04	13.11	27.51	18.44	7.01	3.34	54.18	9.75	2.91	0.64	18.45	8.08	7.45	6.3	16.76	16.63	15.68	11.18	6.68	5.88	11.09	4.24	2.44	3.96	15.79	16.52	25.79	7.9	13.36	49.76	28.89	7.77	9.25	6.45	5.89	0	21.07
ENSG00000015171	17.33	34.83	35.56	29.43	12.25	44.23	67.33	27.49	24.45	20.11	33.65	22.61	28.16	24.75	31.32	32.66	32.05	22.96	23.46	29.37	4.47	1.45	58.77	29.47	17.52	22.48	111.27	64.84	77.25	22.78	34.98	42.64	45.28	13.7	11.89	25.38	89.23	69.71	49.16	59.88	37.34	35.96	46.12	45.39	25.43	40.12	90.91	25.35	34.11
ENSG00000015285	2.23	6.12	2	2.79	4.44	1.13	0	1.04	3.48	2.32	7.68	2.58	1.79	2.11	1.07	2.25	2.28	0	11.65	2.7	1.04	1.97	4.71	1.91	3.51	0.9	1.61	9.61	2.68	2.39	37.11	1.62	2.5	4.32	0.39	8.76	4.63	1.29	5.93	3.66	3.08	2.09	5.69	1.21	1.31	1.19	0	0	9.91
ENSG00000015413	0	0.2	0	0.12	0.61	0.15	6.51	2.24	9.75	0.1	0.16	1.69	0.27	1.15	0	0.06	0.11	3.38	0	0	0.43	0	0	0.28	0	0.06	0.28	0	0	0.23	0	0	1.08	0	0	0	0	0.52	1.34	1.64	0	0.16	0.94	0.12	0.73	1.12	14.58	0	0.76
ENSG00000015475	9.29	11.02	7.01	7.84	8.27	10.94	0	5.7	7.56	12.47	7.26	8.42	8.25	10.13	14.13	5.99	6.9	2.76	14.85	10.7	2.97	0.67	9.74	14.81	6.04	7.75	19.23	21.13	7.93	14.03	2.43	2.62	9.9	3.02	1.21	4.14	14.87	12.21	14.37	7.85	24.67	8.04	16.62	5.83	9.28	10.97	105.36	0	13.9
ENSG00000015479	146.35	114.57	189.16	108.1	93.12	179.88	80.13	177.79	83.69	78.69	120.95	94.67	158.45	181.26	153.78	201.12	188.36	30.2	161.73	153.62	28.67	13.81	242.17	97.05	97.62	134.64	299.45	214.13	248.49	163.24	129.12	87.99	223.87	46.11	28.77	78.15	284.89	221.15	257.91	96.88	218.05	285.55	308.21	190.17	132.59	125.44	38.77	3441.3	209.18
ENSG00000015520	0.21	0.1	0.09	0.2	0.05	0.1	0.42	0.1	0.24	0.11	0.18	0.25	0.88	0.16	0.57	0.16	0.13	0	0.11	0	0.02	0	0.71	0.44	0.14	0	0.38	0.96	0.25	0.07	1.15	0.05	0.13	0.56	0	0.05	0	0.3	0.78	2.59	0.62	0.32	0.08	0.75	0.18	0	5.99	0	0.22
ENSG00000015532	24.92	12.63	13.24	3.94	10.39	12.19	7.97	21.56	20.24	16.54	21.57	24.09	17.4	17.8	35.96	8.33	14.88	2.44	0.67	16.44	1.61	1.94	10.59	14.08	9.07	9.55	12.81	11.84	6.8	21.7	16.28	3.17	12.85	7.52	2.01	11.55	14.63	12.45	12.31	22.95	40.14	12.08	17.71	17.79	23.72	18.53	7.14	21.34	17.02
ENSG00000015568	58.56	30.77	75.05	14.75	16.25	51.83	15.1	52.03	24.26	29.98	26.68	41.11	56.48	32.95	62.98	51.6	24.93	17.09	33.75	58.57	8.23	3.91	49.95	24.61	37.79	22.09	36.54	59.37	24.37	31.8	58.19	20.69	35.05	8.56	9.09	27.07	37.05	26.57	53.28	58.9	35.65	56.38	97.89	35.11	37.31	42.86	1046.1	363.65	56.23
ENSG00000015592	0.69	0.08	0.05	0	0	0	0	0.3	0	0.07	0.16	0	0.27	0.7	1.69	0	0.19	0	0	0	0	0	0.29	0	0	0	0.66	2.53	0	0	0	0	0	0.17	0	0	0	0.34	0	0	0	0	1.58	0	0.21	0	0	82.73	0.15
ENSG00000015676	28.4	22.72	24.22	16.46	16.69	17.47	5.77	24.64	28.9	30.03	32.54	33.48	35.57	33.85	34.27	17.83	22.15	17.66	28.85	25.53	5.43	1.55	27.37	21.54	14.49	21.86	32.26	21.36	26.95	44.19	26.94	10.48	20.49	8.63	7.66	23.78	32.95	33.57	28.23	24.18	33.47	53.2	35.97	27.07	28	46.05	69.7	31.55	42.65
ENSG00000016082	0	0	1.03	0	0	0	0	0	0.89	0	0.07	0	0.16	0	0	0	0.2	0	0	0	0.04	0	0.16	0	0	0	0.15	1.41	0.63	0.49	0	0	0	0	0	0	0	0.44	0.24	0	0	1.25	0	0	0.22	0.22	0	0	0.1
ENSG00000016391	14.19	6.4	11.84	3.89	10.63	8.02	9.07	3.73	14.42	26.91	22.88	36.1	16.14	16.49	25.45	3.94	14.97	12.21	6.44	11.41	2.61	0.82	9.62	11.81	7.64	19.92	11.59	13.59	9.52	22.66	18.35	5.47	14.31	4.89	1.83	6.44	17.31	15.13	12.97	14.05	32.01	24.29	33.1	38.02	20.76	17.33	1.89	96.45	12.33
ENSG00000016402	4.24	1.32	4.54	1.92	0.12	0.84	0.3	13.41	4.42	3.68	3.05	3.79	4.2	4.8	4.08	2.47	1.58	0	4.57	0.23	0.66	0	5.87	0.84	1.42	0.34	6.61	0.74	5.07	0.42	7.38	1.82	3.27	0.13	0.72	0.87	5.44	11.79	2.96	1.34	0.77	4.76	1.28	5.32	7.14	1.22	0	0	8.67
ENSG00000016490	0	0.05	0	0	0	0	0	2.55	0.04	0	0	0.29	0.04	0.26	0	0	0	0	0	0	0	0	0	0	0.03	0	0.05	0.47	0	0	0	0.02	0	0.08	0	0	13.16	0	0	1.8	0	0.08	0.06	0	0	0.1	4.54	0	0
ENSG00000016602	3.23	0.75	16.08	0.03	0	0.55	0	0.99	4.84	0.01	0.06	0.76	0.17	0	0.15	5.27	2.19	3.1	0	0.14	0.62	0	2.46	0.26	0.09	0.56	1.14	0.15	8.21	0	0	0.3	0.16	0	0	10.02	0	0	0	2.04	0	5.03	0.55	0	2.39	1.22	4.68	0	0.09
ENSG00000016864	25.07	25.75	33.66	16.39	16.66	32.54	0	15.41	15.72	11.76	24.14	19.68	27.77	32.28	47.96	23.32	28.56	6.54	38.72	24.77	5.47	2.41	45.82	21.64	13.18	21.59	45.7	53.87	34.27	33.71	52.2	17.06	29.23	10.96	7.23	22.57	39.94	37.63	44.54	44.38	19.01	41.71	44.54	31.68	19.76	19.45	0	0	34.17
ENSG00000017260	126.87	90.03	84.58	48.62	19.79	102.98	99.78	26.65	59.83	25.52	124.53	83.92	162.13	118.26	261.25	49.14	51.14	12.5	86.12	93.52	22.47	5.01	142.88	38.13	44.67	47.35	282.17	92.72	132.32	54.44	93.94	39.42	144.1	51.35	19.02	69.92	268.37	78.54	308.57	99.86	220.57	163.14	142.31	45.59	70.92	62.46	0	9.37	173.72
ENSG00000017427	4.4	1.51	3.89	4.16	0.88	9.22	3.67	4.31	1.67	0.49	2.08	2.97	3.12	1.11	2.94	4.93	3.16	0.65	3.06	1.35	0.3	0.11	17.88	5.47	3.04	1.91	6.1	10.99	13.88	2.12	1.92	9.67	5.15	0.9	1.7	9.08	1.34	8.29	4.66	2.23	0.2	2.31	1.97	5.03	0.57	0.96	0	0	8.17
ENSG00000017483	1.7	3.55	7.58	0.29	0.57	1.35	0	2.01	13.48	0.61	0.87	1.41	6.35	3.42	4.46	1.48	2.11	0	0	7	0.66	0	5.78	2.09	4.43	0.05	13.9	0.73	11.19	0.25	0	4.87	4.4	2.43	1.11	10.94	8.59	2.54	0.25	0	2.74	0.43	3.67	0	3.26	0.58	23.41	0	4.89
ENSG00000017797	16.39	22.18	21.2	15.09	9.21	20.76	18.5	14.68	21.69	15.66	21.48	20.62	23.03	12.81	17.29	20.59	26.25	1.16	3.46	19.11	4.69	2.18	30.85	16.36	13.48	17.04	53.33	46.03	42.11	21.37	11.16	12.87	28.99	11.48	4.77	14.18	33.23	31.19	42.95	28.59	31.61	29.83	24.13	18.25	17.2	29.2	3.51	0	23.65
ENSG00000018189	82.18	44.97	76.15	43.53	38.3	84.18	37.43	52.34	56.1	41.35	65.84	66.25	52.59	98.28	136.74	41.93	45.82	20.34	92.57	49.73	6.23	1.39	73.81	35.83	31.94	31.74	115.13	302.07	113.89	38.4	110.92	29.83	81.2	7.85	8.82	30.92	125.82	61.39	110.35	109.45	45.45	99.85	77.35	31.65	45.91	81.12	7.26	0	69.84
ENSG00000018236	2.52	1.5	3.89	0.99	3.44	3.42	0	4.91	6.23	0.28	1.72	0.67	1.11	0.96	2.3	1.21	1.7	0	0.09	0.62	0.59	0.38	2.29	2.82	1.35	5.09	6.18	2.74	18.9	2.07	0	4.37	2.25	1.28	0.13	8.29	7.85	7.5	8.52	1.5	2	8.19	8.78	9.35	1.77	0.56	194.98	0	2.6
ENSG00000018280	0.86	17.03	2.93	0.8	0.1	2.06	15.11	1.41	4.26	1.65	2.5	1.83	1.23	2.24	1.33	0.8	1.37	30.28	7.53	0	0.86	0	2.69	0.78	0.52	1.78	0.69	5.76	0.79	4.18	41.13	1.09	2.43	0	0.35	1.97	0.54	2.37	0.72	13.67	13.67	78.88	3.79	1.73	2.21	1.06	30.56	0	2.75
ENSG00000018408	42.41	43.51	41.64	36	21.8	40.24	2.49	22.12	26.92	39.48	62.33	38.94	59.82	42.55	59.56	71.61	30.32	12.14	55.85	22.5	11.12	2.11	82.99	49.79	21.55	83.69	59.74	61.88	52.13	66.67	24.03	23.95	58.99	22.03	23.14	62.61	54.19	52.47	71.66	88.32	33.26	89.85	69.29	39.45	31.45	54.17	2.92	0	44.52
ENSG00000018510	4.95	5.84	6.63	5.74	2.3	12.37	2.67	7.91	7.74	4.81	8.71	4.92	5.48	6.84	13.95	9.94	4.43	0	1.79	4.16	1.2	0.3	11.98	4.55	3.36	4.64	10.16	17.72	17.8	5.38	29.49	5.94	7.85	1	1.79	3.22	7.92	9.07	7.51	8.09	8.9	6.91	8.58	2.65	4.53	6.34	0	11.2	7.83
ENSG00000018607	1.1	0.23	0.15	0.12	0.97	0.74	0	0	0.12	0.04	0.07	0.28	1.18	0	0.56	0	0.79	2.95	0.32	0.45	0.07	0	0.13	0.05	0	0.06	0.75	1.43	0.4	0.5	5.11	0	0.2	0.08	0	0	2.25	0.23	1.55	3.29	0.9	1.06	0	0.31	0.43	0	17.95	26.78	0.46
ENSG00000018610	5.25	7.13	6.22	4.29	7.48	9.61	0	5.81	6.7	7.99	8.04	10.93	8.67	6.65	5.31	7.51	6.3	0	11.57	11.48	1.51	0.89	9.13	6.22	5.12	8.82	26.39	26.61	13.15	5.19	6.35	11.07	18.6	4.09	4.05	4.71	31.82	8.2	25.95	77.18	5.19	4.26	9.36	6.34	11.85	13.3	0	0	7.32
ENSG00000018625	0.91	0.7	2.7	6.37	1.79	8.67	0.34	2.07	1.45	1.07	0.47	0.52	6.47	3.17	7.9	0.37	1.09	0	29.38	2.63	0.19	4.27	93.99	2.67	1.71	4.02	3.99	13.48	2.68	10.28	61.23	2.29	5.01	2.16	1.92	111.2	2.66	15.24	0.15	36.89	27.56	14.11	37.72	74.69	7.9	1.63	0	0	49.2
ENSG00000018699	21.88	10.14	11.32	4.71	10.22	8.77	0	9.95	6.8	5.98	9.88	7.75	8.45	12.64	11.54	8.57	14.27	0	1.42	11.82	1.89	0.57	24.4	21.33	11.43	11.2	28.66	34.86	32.55	7.39	22.77	7.85	16.39	5.17	2.71	10.89	21.77	19.17	21.62	36.34	30.4	12.56	16.73	16.65	8.54	14.99	0	0	21.8
ENSG00000018869	4.15	2.21	2.66	1.14	1.43	3.32	0	2.18	2.66	1.69	2.37	2.06	2.67	3.48	4.49	1.55	0.72	2.51	0	3.77	0.14	0	2.45	1.89	1.25	2.34	1.58	3.62	2.41	1.27	3.1	0.74	1.39	1.15	0.54	2.83	3.77	6.19	5.39	2.66	6.91	1.38	1.95	1.5	1.93	2.44	0	0	2.19
ENSG00000019102	0	0.42	0.23	0.1	0.21	0.23	0	0.51	2.06	0.74	0.52	2.37	0.37	0.38	0.91	0.25	7	0	0	0	0	0	0	3.23	1.71	1.44	0.45	0	1.58	0.33	0	0.26	0.32	0	0.05	0.2	0.82	0	1.27	0	0	0.13	0.55	0	0.36	0.14	0	0	0.74
ENSG00000019144	259.45	63.4	114.84	46.04	23.9	141.23	281	165.18	104.08	85.07	97	184.3	137.95	203.53	272.39	77.35	29.19	17.65	179.99	186.84	22.43	4.73	139.78	68.7	55.03	32.49	90.24	171.34	75.74	82.23	295.98	18.76	128.9	75.94	22.86	133.16	301.64	152.59	166.05	182.26	223.22	108.07	114.57	91.9	182.52	67.15	144.09	4131.28	165.37
ENSG00000019169	0.62	7.92	0.35	0.49	2	0.57	0	0.62	0.35	0.67	0.11	0.35	0.85	0	0	0	2	0	0	0	0.02	0	0.54	2.99	0	0.85	0	7.03	0	2.55	0	0.69	0.67	0.8	0.64	1.17	0.24	0	0	0	0.72	0.36	0	0.48	0.31	5.23	39.31	0	3.66
ENSG00000019186	1.57	1.3	1.33	3.47	0	1.59	3.41	9.26	2.31	0.04	0.19	10.25	0	0.3	0.15	43.37	1.69	0	0	0.07	0.13	0	0	0	0	0.37	2.41	2.49	1.72	0.1	0	0.05	0.23	0	0	0	0.77	0.12	0	0	1.27	2.01	0	0.32	4.02	0.05	0	0	0
ENSG00000019485	6.35	3.71	5.66	2.34	3.46	3.26	0	3.09	7.21	5.68	11.23	9.44	8.83	7.4	13.57	2.34	3.94	0	0.18	4.84	0.72	0.78	4.03	4.36	4.37	6.24	61.85	11.74	4.21	6.45	8.27	1.02	5.66	5.24	1.62	5.43	11.61	4.51	5.6	1.5	19.14	3.99	7.28	7.23	7.01	2.01	0	0	7.13
ENSG00000019505	0.2	0.18	0.12	0.41	0.09	0.24	0	0.51	0.6	0.33	0.71	0.37	0.65	0.61	13.67	0.86	2.33	0	0	1.81	0.22	0	0.08	0.95	1.22	0.66	4.38	2.3	2.48	1.15	0	0.44	0.29	0	0.26	0.12	0	0.65	0.13	0	0.67	0.85	0.48	0.33	0.03	0.47	9.33	0	0.32
ENSG00000019549	18.9	20.63	27.12	20.69	2.65	33.94	6.78	16.97	16.9	7.94	20.78	10.87	19.51	15.44	20.12	21.69	5.87	2.46	15.81	22.05	1.87	1.6	87.97	24.49	7.94	13.56	53.95	125.9	148.99	3.66	44.2	25.71	41.53	28.23	6.21	29.43	40.04	37.98	59.66	53.71	49.09	27.01	35.75	53.35	20.02	5.2	0	0	40.18
ENSG00000019582	192.32	473.75	334.98	40.15	181.7	230.66	261.55	178.26	229.57	58.35	186.46	159	159.31	168.38	91.17	424.78	146.63	102.84	172.18	100.79	68.38	89.04	533.17	205.52	395.95	99.24	269.57	408.43	736.22	114.84	214.49	234.54	294.96	70.63	170.71	501.65	187.9	286.29	344.97	340.41	177.22	194.58	128.81	153.46	287.28	245.91	364.87	0	862.88
ENSG00000019991	8.12	5.47	6.28	1.87	1.37	5.69	2.61	2.98	1.15	0.81	14.74	2.57	3.28	3.64	12.38	3.02	0.95	0	0.45	1.93	0.18	0.4	5.36	1.7	1.48	2.35	6.31	11.79	12.62	1.49	1.5	2.59	4.6	0.58	0.79	2.46	6.24	9.11	15.69	11.93	0.11	9.54	4.11	0.82	1.32	5.01	0	0	6.46
ENSG00000019995	19.53	14.55	19.23	14.22	8.14	24.74	2	16.69	8.69	4.85	11.21	7.49	23.4	23.17	16.09	19.54	15.57	0.85	17.49	19.44	2.41	0.7	31.17	18.06	12.85	15.28	35.29	36.12	29.73	18.19	40.44	16.8	29.35	10.74	3.31	10.11	45.42	27.95	38.77	61.43	21.94	27.04	34.29	20.75	15.7	18.72	7.7	7.7	21.67
ENSG00000020129	7.12	8.43	6.76	4.3	3.43	7.79	12.94	4.6	10.41	11.01	8.89	8.96	7.64	4.55	18.29	7.93	10.34	1.44	11.89	8.9	1.89	0.93	4.5	16.96	4.62	8.13	7.01	8.53	2.14	11.36	13.48	0.83	5.91	10.42	2.08	9.54	6.16	9.41	3.47	10.22	11.91	4.69	9.71	6.05	10.19	9.62	38.48	56.97	9.32
ENSG00000020181	10.97	7.86	8.23	0.68	1.64	3.91	0.74	2.63	7.16	3.41	3.51	9.57	6.06	5.43	9.69	2.63	1.91	3.85	2.23	2.26	0.91	0.85	7.3	6.19	3.08	3.66	1.69	3.49	4.66	3.07	8.57	1.36	4.29	2.2	1.26	12.94	4.95	3.99	1.88	0.81	5	5.61	1.63	9.29	3.88	5.46	5.18	23.29	11.94
ENSG00000020219	0	0.09	0.08	0.07	0	0	0	0	0.09	0.33	0.32	0.45	1.39	1.26	0	0.12	0	9.84	0.34	0	0.04	0	0	0.06	0.19	0.06	0.8	1.59	1.12	0.44	0	0	0.11	0.17	0	0.41	0	0.25	0	0	1.33	0.45	0	0.23	0.48	0.3	9.98	0	0
ENSG00000020256	8.25	11.46	9.21	3.41	6.88	6.83	11.52	8.89	9.74	6.75	10.44	8.25	11.32	6.19	8.97	7.21	11.1	7.61	8.88	9.51	2.19	1.02	9.15	9.11	5.3	5.11	17.13	32.56	18.17	18.42	25.13	5.47	9.39	5.59	3.66	9.33	13.33	16.14	19.77	11.79	16.77	15.9	7.17	11.25	10.83	12.8	63.74	62.14	9.17
ENSG00000020426	21.27	19.18	25.09	14.46	7.6	28.85	0	17.63	11.23	16.8	21.6	17.47	27.28	31.51	39.15	22.6	43.11	34.41	29.85	20.94	5.33	1.23	39.77	22.31	14.95	11.88	43.81	42.29	34.47	33.43	36.6	21.83	35.5	3.98	2.17	25.11	92.32	54.97	43.76	45.41	56.32	40.17	20.96	21.42	15.93	33.01	0	0	34.06
ENSG00000020577	11.6	8.75	14.58	5.23	4.41	12.93	4.27	7.07	4.66	2.96	8.84	9.63	11.25	12.26	7.07	15.18	2.88	0	4.07	2.56	1.92	0.91	16.52	7.06	7.01	10.06	5.25	23.56	11.24	4.84	12.95	5.12	9.85	4.28	1.85	9.31	7.59	8.75	15.93	21.57	15.99	28.45	6.05	21.26	4.35	5.27	0	0	20.36
ENSG00000020633	5.53	3.88	6.63	0.27	2.2	2.2	0.41	4.63	8.92	1.81	6.73	2.48	8.27	3.52	3.29	5.33	0.94	0	5.62	1.97	1.35	0.84	4.51	1.07	3.51	2.26	7.98	1.32	6.5	1.99	12.91	1.23	3.37	0.03	1.07	6.45	12.2	1.56	14.66	6.38	10.01	9.18	2	2.69	6.27	1.79	11.81	35.16	10.29
ENSG00000020922	12.54	20.04	18.23	9.07	6.3	12.36	7.06	11.58	17.69	11.14	17.08	10.36	26.18	22.13	17.21	12.02	32.46	0	9.38	22.6	4.32	1.67	22.83	11.63	8.51	10.58	15.94	38.11	25.1	12.42	36.64	9.55	17.46	8.78	5.53	13.46	30.77	22.8	23.98	13.28	17.92	20.99	31.89	13.5	17.3	15.65	5.68	0	21.24
ENSG00000021300	10.99	10.75	11.87	15.19	20.79	18.65	120.8	26.28	7.71	16.9	19.01	16.8	29.85	42.03	51.28	15.19	28.58	0	16.7	22.14	4.05	3.69	16.43	29.9	19.44	31.16	4.63	15.23	23.49	50.26	47.49	25.26	28.38	11.08	3.59	6.22	39.32	28.87	22.23	0.48	12.91	12.67	31.56	71.02	6.57	32.78	16.57	0	15.66
ENSG00000021355	15.12	18.78	46.03	8.39	3.8	11.15	26.28	21.54	14.91	3.35	9.69	8.91	11.12	11	13.9	19.69	23.29	0	32.69	3.03	3.41	2.04	38.76	7.15	19.27	8.13	26.55	21.64	41.01	7.9	9.38	35.14	11.78	1.37	1.58	44.74	40.15	21.21	12.34	7.1	20.45	44.35	5.22	5.21	35.53	4.62	31.8	0	25.37
ENSG00000021461	0	0.06	0.08	0	0	0.14	0.59	0.15	0.04	0.13	0.38	0.24	0.71	0	0	0	0.38	9.65	0	0.09	0	2.27	0	0.17	0	0	0.6	0.91	0	0	0	0	0	0	0	0.38	0	0	0	0	0	0.28	0.89	0.2	0.35	0	0	0	0
ENSG00000021488	0.72	0.24	0.28	0.22	1.51	0.68	15.9	1.15	0.4	0.37	0.43	1.16	0.62	0.86	0	0.59	0.62	0	0	0	0	0	0.24	0.56	0.57	0.2	1.05	0.5	1.51	0.74	0	0	0	0.41	0.42	0	0.47	0	2.17	0	0	0.07	0	0.66	0.82	0.31	0	0	0.33
ENSG00000021574	8.1	6.58	9.27	9.19	1.62	10.33	1.84	7.02	8.26	10.94	19.81	14.12	10.11	8.26	9.63	6.94	5.51	0	4.1	8.37	1.3	0.31	13	7.14	3.78	5.58	23.5	31.5	16.33	6.87	6.14	3.77	12.66	2.88	1.36	2.99	15.68	13.14	26.65	9.88	21.24	15.54	19.04	6.66	6.05	9	2.87	25.82	7.94
ENSG00000021645	3.51	1.29	2.05	5.01	2.67	9.41	9.8	9.03	4.91	3.6	2.17	2.06	5.28	3.04	3.03	5.89	1.85	0	0	1.43	0.2	0.54	3.83	0.96	3.55	0.9	5.07	18.47	8.07	1.39	23.89	3.76	1.74	0	0.73	1.97	3.21	8.04	5.63	55.8	34.1	1.82	5.57	1.85	2.39	1.8	9.12	139.6	3.15
ENSG00000021762	65.17	27.76	39.04	10.62	27.49	25.69	153.59	26.82	63.58	73.78	72.05	110.86	46.41	112.63	212.64	8.46	44.47	0	58.49	43.66	5.43	2.76	40.07	25.53	24.47	25.94	39.45	44.84	19	85.23	42.38	8.75	38.12	36.16	6.49	36.34	53.87	60.01	40.61	32.3	47.47	58.85	80.14	61.35	90.48	75.91	0	0	57.17
ENSG00000021776	20.59	18.82	23.68	13.55	14.43	23.13	27.95	19.15	11.5	8.13	14.72	13.04	16.5	23.88	30.34	16.22	35.75	1.36	57.88	21.27	3.55	1.92	39.44	10.25	13.14	15.18	78.37	48.36	97.87	20.71	44.44	21.58	38.46	12.41	5.17	27.26	61.81	32.65	53.87	39.72	40.23	47.67	45.35	33.18	22.24	17.27	101.64	36.88	27.78
ENSG00000021826	2.38	6.41	5.15	1.28	13.62	2.92	0	5.99	3.51	1.24	8.81	1.39	15.21	1.85	1.14	19.29	2.56	0	1.46	5.64	0.52	0.17	6.78	0.55	2.59	2.74	20.9	5.17	13.63	4.32	1.78	0.27	4.51	1.55	6	1.73	4.19	5.44	8.57	10.26	16.96	34.13	1.67	3.29	0.41	0.55	0	0	12.93
ENSG00000021852	0	0	0	0	0	0	0.54	0.27	0	0	0	0	0.13	0	0	0	0	0	0	0	0	0	0	0	0	0	0.16	0	0	0	0	0	0	0	0	0	0	0	0	0	1.68	0	0	0	0	0	0	0	0
ENSG00000022267	19.03	20.62	33.35	62.9	4.66	80.05	34.04	44.81	11.31	3.87	3.13	6.95	18.04	8.81	11.89	16.52	7.46	0	21.77	12.08	4.09	19.19	310.56	20.65	13.52	15.13	6.77	6.02	19.25	5.09	72.62	8.58	28.32	3.31	1.78	228.34	12.26	11.15	13.22	71.89	17.77	28.58	15.34	133.56	53.31	11.53	0	0	301.66
ENSG00000022277	19.32	28.35	25.72	10.9	14.92	21.03	19.8	15.63	22.72	21.48	27.75	12.67	24.92	17.84	13.22	16.3	21.13	0	2.19	17.2	5.84	0.29	32.69	21.48	16.04	23.83	29.03	23.22	26.31	34.21	8.12	12.66	16.04	11.43	5.64	24.89	30.77	19.81	27.99	25.04	16.95	26.5	26.49	27.06	22.78	29.18	495.68	0	38.53
ENSG00000022355	0	0	0.54	0	0	0	0	0	0	0	0	0.17	0	0	0	0	0	0	0	0.08	0	0	0	0	0	0	0	4.68	0	0	0	0	0	0	0	0	0	0	0.33	0	0	0	0	0	0	0	0	0	0
ENSG00000022556	29.45	3.18	11.59	4.37	10.18	25.83	0	10.45	0.2	10.51	12.79	28.73	20.09	0.24	45.02	13.41	13.08	0	0.08	23.85	0.26	0.48	0.45	9.31	0.35	0	1.24	0.42	6.19	0.1	19.14	7.13	0.45	16.84	0.05	1.01	14.47	18.61	13.53	35.83	0.66	7.9	0.36	20.2	0.05	0.13	8.79	0	1.25
ENSG00000022567	51.2	32.01	28.34	40.73	26.51	48.08	14.84	11.15	30.14	51.28	47.87	105.72	60.31	42.23	62.48	12.42	33.08	4.18	38.77	44.08	7.8	1.16	35.49	12.2	26.9	14.17	77.78	94.68	50.28	26.96	86.27	17.41	87.2	53.97	13.99	15.28	133.36	47.72	46.93	79.32	36.31	41.23	82.34	19.79	150.36	51.99	26.73	26.67	70.73
ENSG00000022840	123.68	85.64	114.62	45.5	77.01	109.62	244.79	103.81	86.31	74.02	92.6	86.42	85.89	110.81	119.63	60.65	68.76	0	94.24	69.29	17.48	6.21	92.61	66.99	62.22	56.1	117.15	80.63	48.74	85.33	167.5	46.35	90.36	40.34	21.39	64.4	130.86	86.12	132.95	224.48	99.55	115.6	121.54	68.16	93.9	85.59	13.99	0	119.83
ENSG00000022976	10.96	6.1	10.67	3.49	5.88	5.54	7.09	3.89	10.48	9.61	9.27	13.64	14.45	12.39	15.18	5.81	11.38	0	2.26	10.78	1.09	0.72	7.81	9.27	6.36	5.35	10.93	11.45	6.2	17.18	12.23	3.54	10.08	4.81	2.62	3.95	17.66	10.97	12.37	7.02	9.61	10.06	20.74	11.44	16.65	17.71	20.65	0	12.78
ENSG00000023041	19.11	19.59	22.53	12	8.19	15.34	8.34	19.76	15.37	8.34	16.79	12.05	22.36	19.11	23.11	14.24	19.49	0	28.17	19.54	3.72	1.48	23.59	18.77	9.16	13.5	41.99	64.23	35.12	24.48	30.1	17.53	25.51	8.7	5.39	14.69	48.39	26.53	32.96	31.72	56.89	31.93	45.95	22.5	14.83	21.9	0	85.52	28.61
ENSG00000023171	1.1	1.65	0.73	0.13	1.02	2.15	14.58	1.01	1.86	1.07	1.69	1.36	1.58	1.3	1.85	4.37	0.9	3.11	0	0.51	0.11	0.13	2.29	0.89	0.88	0.35	3.24	2.17	0.42	0.92	1.1	0.25	1.28	1.98	0.4	2.72	0.91	1.76	0.96	1.07	3.76	4.1	1.09	1.98	1.06	0.46	9.46	0	2.67
ENSG00000023191	42.73	21.48	31.31	9.62	7.85	9.84	11.28	22.53	62.4	36.6	36.87	39.5	39.64	33.16	49.93	11.58	14.97	0	18.4	13.1	7.51	4.37	13.84	21.78	19.79	15.19	10.13	11.96	13.19	36.25	19.57	4.59	11.54	19.39	5.08	21.7	10.47	15.31	12.78	22.51	51.94	27.61	30.8	27.98	42.48	27.85	4.58	0	30.39
ENSG00000023228	19.74	22.4	22.3	9.74	13.17	26.17	25.62	23.15	18.8	7.52	18.41	14.94	24.22	21.3	18.67	16.23	15.11	12.22	6.46	14.18	4.06	5.19	35.02	18.28	17.81	13.98	21.4	22.72	19.86	14.46	16.44	12.42	17.52	8.09	3.34	17.49	23.46	24.44	22.27	21.15	20.16	31.5	28.48	23.66	15.22	19.93	0	0	29.75
ENSG00000023287	19.79	33.64	23.6	17.61	20.63	20.95	18.06	22.78	17.62	18.48	23.16	27.97	23.94	19.17	37.93	37.69	27.17	0	29.39	18.01	3.33	1.74	35.08	28	12.71	14.42	52.79	49.98	44.81	26.2	47.84	19.22	34.64	4.24	3.43	14.91	49.38	31.51	43.04	23.6	29.41	27.06	29.18	21.53	13.24	34.84	3.08	9.24	22.99
ENSG00000023318	11.57	11.55	12.36	11.3	7.61	16.77	3.67	16.43	7.77	3.71	9.04	7.73	10.98	14.76	18.14	14.96	10.69	0	11.1	11.73	2.05	0.49	25.34	10.89	9.98	9.21	26.55	20	31.03	10.8	26.51	16.85	17.4	4.01	3.37	9.92	26.8	21.5	35.98	22.56	23.04	16.17	24.36	16.82	10.52	13.18	0	18.18	18.81
ENSG00000023330	8.72	12.69	11.69	6.6	2.86	11.87	0	4.23	9.9	5.95	8.58	6.16	9.25	8.28	3.48	6.29	13.37	2.41	16.34	8.04	2.16	2.12	11.47	11.39	7.75	6.81	19.71	10.5	14.67	13.49	25.31	9.58	12.24	8.48	4.3	22.07	16.58	11.29	13.94	7.66	10.44	17.57	14.86	11.77	14.07	11.91	0	0	15.94
ENSG00000023445	12.23	5.76	10.85	7.1	9.69	6.54	1.61	4.57	2.32	0.35	3.61	1.93	4.75	5.91	2.84	32.61	4.19	19.38	7.66	2.16	2	0.31	25.88	3.82	7.95	2.42	20.21	35.21	56.65	2.89	6.27	11.35	4.94	0.75	0.73	4.83	8.93	18.08	34.95	21.24	23.28	28.6	0.4	4.81	3.74	4.43	3.49	0	35.57
ENSG00000023516	19.91	12.61	21.89	11.68	10.81	20.74	6.67	19.05	11.33	5.85	12.46	12.56	20.04	21.49	30.8	20.28	18.84	10.61	19.88	14.57	2.52	0.99	29.36	18.91	10.9	10.87	35.59	37.52	38.15	22.32	23.86	14.83	25.4	7.65	3.14	13.69	34.29	27.91	45.63	27.25	25.71	27.83	36.89	25.36	13.23	23.14	23.25	13.09	28.41
ENSG00000023572	1.41	2.92	4	3.77	0	1.31	0	8.33	2.98	2.68	3.96	2.03	3.86	2.78	4.19	2.52	1.79	9.87	0.41	1.89	0.49	0	7.87	3.86	2.3	1.83	6.68	0.95	4.33	2.01	0	1.14	3.09	0.2	0.66	2.21	1.51	0	4.68	0	12.04	0	5.49	7.09	1.37	2.95	0	72.06	3.64
ENSG00000023608	1.62	2.42	2.13	1.15	0.54	1.23	0	0.91	1.56	1.52	3.1	1.72	1.89	1.19	0.46	2.49	1.7	0	0	1.88	0.54	0.15	3.7	2.22	0.65	1.79	3.62	5.77	4.66	2.12	0	1.99	3.48	0.34	0.34	2.9	3.09	3.98	3.2	0.71	3.2	4.05	2.18	2.43	1.87	2.02	0	0	1.87
ENSG00000023697	8.46	10.23	11.18	3.69	3.47	5.66	0	7.12	8.38	4.22	11.51	6.1	9.23	6.51	5.4	9.22	12.41	0	9.35	8.84	1.82	1.25	12.63	12.02	6.13	6.26	21.67	11.07	26.97	2.5	9.39	7.85	18.48	3.12	3.37	5.87	19.54	14.27	19.59	6.07	17.56	21.52	13.3	5.95	4.75	6.93	0	0	10.43
ENSG00000023734	10.58	26.38	25.98	22.15	14.88	25.21	0.83	30.48	21.38	20.43	19.56	14.88	22.41	16.34	10.8	41.52	25.94	30.32	3.62	15.43	5.89	3.41	57.12	20.41	14.16	33.35	111.65	70.6	73.79	31.59	14.26	35.01	30.82	9.15	13.53	23.36	40.49	56.92	64.05	47.96	23.38	46.36	39.82	26.92	9.92	14.4	0	0	33.17
ENSG00000023839	3.49	0.81	0.72	0.2	0.43	1.36	0.39	0.87	2.32	0.17	0.95	1.01	1.16	0.84	3.79	0.57	0.6	0	0	0.19	0.09	0	0.53	1.01	0.41	0.03	0.5	2.49	0.37	2.24	2.3	1.46	1.35	0.7	0	0.04	0.62	0.81	1.49	0	2.12	1.26	0.14	0.73	0.23	0.46	0	0	0.74
ENSG00000023892	9.18	9.87	12.34	2.85	7.05	8.38	7.07	9.8	32.01	13.19	19.69	19.32	20.69	13.56	13.06	6.77	5.07	0	2.38	3.15	1.32	0.21	8.34	4.86	7.7	3.52	10.04	2.99	5.07	10.97	7.44	2.11	4.88	6.03	2.18	5.8	11.38	9.43	9.06	4.79	6.11	2.47	7.9	2.05	25.28	4.92	0	46.61	16.15
ENSG00000023902	20.36	22.53	19.27	4.61	14.13	22.53	50.44	9.02	10.45	17.75	25.44	28.08	18.41	13.12	25.21	15.48	10.74	0	16.19	17.5	3.37	0.83	19.59	17.17	7.99	7.92	14.98	30.03	14.42	26.31	31.84	6.18	14.25	11.13	3.35	13.99	41.09	15.44	12.92	39.97	24.04	11.96	16.6	27.25	27.25	22.9	27.62	11.93	26.63
ENSG00000023909	2.75	7.97	4.46	6.8	1.23	11.04	0	2.52	5.41	1.51	4.05	4.54	4.57	4.62	29.51	5.18	4.81	0	16.57	5.09	0.78	0.16	12.26	1.91	4.85	5.14	8.7	6.86	11.26	5.8	8.05	1.35	4.66	1.44	1.54	2.42	4.27	5.03	19.05	4.17	0.86	15.7	7.78	1.5	5.13	5.46	0	0	8.74
ENSG00000024048	17.27	16.44	17.98	11.04	13.01	14.85	19.64	15.1	13.18	8.91	15.58	13.89	16.2	19.19	20.58	14.4	9.41	0	13.26	7.06	2.53	1.7	22.02	11.38	12.71	9.72	19	20.28	23.04	16.58	11.9	12.99	17.04	2.59	2.55	8.73	23.98	19.98	12.15	14.97	14.24	23.67	23.38	6.91	13.21	23.88	0	11.06	25.33
ENSG00000024422	27.08	18.69	32.34	18.9	3.55	23.74	35.42	20.89	23.12	16.26	23.2	19.16	25.86	24.07	24.21	8.85	5.8	0	53.33	29.75	4.57	1.57	38.62	12.14	15.59	11.07	27.93	36.41	20.42	19.19	30.63	7.15	25.04	30.72	13.14	50.8	48.47	27.56	20.21	68.53	49.37	39.88	17.02	17.12	27.97	12.82	13.87	41.49	27.42
ENSG00000024526	0.24	6.7	2	1.35	0.68	0.59	0	1.55	1.28	0.67	1.26	0.57	0.66	0.59	2.71	4.71	6.52	2.13	0	0.96	0.26	0.26	2.61	1.57	0.49	1.11	9.34	3.3	2.06	1.52	13.69	0.48	1.56	0.33	0.43	0.95	0.98	3.59	1.57	2.21	9.29	20.27	5.41	1.13	0.7	9.05	0	8.25	1.62
ENSG00000024862	5.12	11.51	6.08	3.22	1.33	6.43	0	5.46	4.04	2.88	6.07	4.38	4.45	2.28	4.39	3.86	1.32	0	0	1.53	0.75	0.29	5.69	5.4	4.01	5.63	9.56	2.42	7.54	2.05	0	6.8	5.11	1.28	1.68	2.2	8.45	7.61	0.94	0.66	6.33	3.64	4.09	6.97	3.29	2.93	0	0	9.1
ENSG00000025039	2.54	5.34	5.96	4.69	2.54	6.85	0	7.92	4.6	2.51	1.9	1.52	3.72	8.82	7.69	7.6	2.62	0	0	1.09	1.17	0.55	11.41	12.95	26.01	6.23	7.88	9.59	17.96	3.98	7.28	39.45	5.83	1.76	1.44	5.92	23.48	18.15	12.82	12.2	5.2	17.11	14.4	12.9	3.31	3.34	106.5	0	14.29
ENSG00000025156	3.23	6.83	6.2	1.84	2.33	8.8	0	4.87	4.2	3.37	4.64	3.82	5.48	7.71	4.91	4.68	8.06	0	1.95	3.36	1.58	0.78	18.53	5.93	3.59	7	14.32	8.65	9.57	2.86	10.73	4.29	12.47	0.77	1.3	5.64	18.53	4.52	22.92	0	6.8	11.92	17.88	4.33	6.37	10.04	0	0	10.35
ENSG00000025293	15.13	25.09	32.36	18.55	9.59	29.82	39.79	23.08	27.71	24.04	35.3	29.57	22.11	32.91	31.52	20.73	21.14	0	49	21.71	4.12	1.25	35.1	19.26	12.58	14.39	32.53	26.62	20.48	26.17	58.69	14.02	33.28	13.03	8.1	13.52	28.65	50.5	35.61	19.52	55.44	18.9	58.32	55.18	26.42	24.63	83.13	0	33.92
ENSG00000025423	0.19	1.71	0.92	0.58	0	0.18	0	0.74	0.59	0.24	0.14	1.41	1.09	1.19	3.14	0.44	0.12	0	0	0.7	0.07	0	4.87	0.83	0	0.49	2.36	1.09	0	0	5.92	0	0.36	0	0	1.16	0	0	0	0	0	0.19	2.35	0	0	0.43	0	0	1.09
ENSG00000025434	6.79	7.4	7.52	4.04	3.52	5.42	30.21	8.92	11.62	9.52	9.21	11.89	8.51	20.03	11.33	3.86	8.61	1.84	45.41	12.79	1.21	1.38	8.45	9.75	3.29	5.02	7.67	22.23	13.02	14.01	49.75	2.06	5.22	5.11	2.43	6.06	9.09	13.43	20.24	20.11	35.87	19.09	14.66	5.56	4.59	3.04	102.28	0	14.49
ENSG00000025708	26.72	22.18	18.6	3.75	17.47	12.6	21.53	8.88	78.75	19.66	38.38	40.5	20.14	17.9	18.06	14.14	9.9	0	8.75	7.48	4.14	2.98	10.37	12.19	10.23	5.53	2.6	13.23	6.41	13.14	27.64	1.67	10.12	3.61	2.2	9.54	9.5	6.96	5.3	26.06	23.59	16.07	10.6	19.16	38.56	8.05	114.69	0	26.66
ENSG00000025770	9.34	11.22	10.42	3.19	6.58	7.14	0	6.75	16.15	17.84	14.44	13.42	11.74	8.65	19.01	5.48	11.64	2.47	4.2	9.05	3.04	4.73	7.51	13.85	8	9.25	4.48	7.37	4.97	12.8	10.32	2.89	8.36	4.91	2.04	4.89	10.02	6.25	4.12	5.98	11.92	6.3	12.63	12.85	11.31	13.35	0	35.28	10.61
ENSG00000025772	3.72	7.24	5.14	5	2.69	5.65	0	6.09	9.79	8.29	7.93	10.22	7.08	7.42	4.27	3.73	7.45	0	7.2	6.37	1.38	0.81	7.88	7.27	3.77	6.64	12.22	13.29	8.32	11.9	13.01	3.08	11.38	4.37	3.64	6.07	10.36	12.96	14.13	4.65	9.7	2.94	10.81	6.41	7.96	7.6	7.57	0	6.33
ENSG00000025796	21.4	56.35	61.38	34.24	28.37	50.55	20.45	107.64	27.4	19.9	39.1	35.08	38.63	41.86	54.48	38.75	43.51	0.75	63.2	24.78	7.81	1.24	88.12	55.19	53.06	31.94	183.65	118.71	143.48	11.79	76.6	142.39	69.3	10.48	12.82	40.13	99.12	83.87	140.37	96.08	92.99	43.31	100.29	27	31.76	72.22	15.91	0	54.12
ENSG00000025800	18.1	18.69	18.93	15.3	5.29	24.79	17.2	28.91	13.31	8.62	14.57	12.28	22.06	20.17	22.59	12.8	9.03	5.98	11.58	14.54	4.45	2.3	27.78	10.52	12.75	14.77	33.06	32.01	27.7	22.73	15.73	10.69	22.39	8.05	6.75	19.18	29	22.14	35.11	21.11	22.76	34.57	21.6	11.51	20.31	13.9	0	11.3	27.84
ENSG00000026025	342.02	710.92	1458.98	218.39	61.06	511.55	269.67	201.49	310.69	752.48	868.78	459.72	638.39	371.57	323.71	162.47	87.37	5.66	151.41	415.09	120.42	30.2	1496.02	240.64	288.63	621.79	1042.63	1269.07	983.75	561.17	461.1	242.11	942.59	579.61	313.96	575.88	817.08	581.99	668.84	762.82	1899.62	800.71	1095.49	698.49	997.9	270.63	14.95	45.55	957.78
ENSG00000026036	9.67	4.79	5.15	2.18	5.65	5.3	6.01	5.11	15.43	14.74	12.62	16.67	7.84	8.62	18.34	2.76	4.7	1.11	0	5.33	0.84	0.43	2	5.02	3.42	3.27	1.51	2.98	1.82	8.48	9.03	0.29	3.01	3.69	0.67	2	3.83	2.93	1.79	4.11	4.81	7.46	6.59	10.79	9.48	5.03	0	0	4.91
ENSG00000026103	11.73	6.76	14.07	4.74	11.49	21.19	0.64	13.92	7.23	3.83	8.58	6.18	4.16	12.91	7.39	12.67	2.85	0	12.18	2.78	1.57	0.48	17.85	3.66	4.06	7.21	11.08	26.52	24.31	7.98	9.81	3.37	17.2	0.92	0.44	4.52	8.34	10.59	20.76	15.89	8.56	17.19	8.64	12.05	4.09	3.26	0	0	17.57
ENSG00000026297	11.19	27.25	37.21	7.02	14.48	15.48	1.9	14.62	33.43	23.16	36.01	33.05	23.58	39.21	31.82	16.99	7.15	0	9.84	12.51	3.33	1.62	25.7	12.97	24.19	12.21	32.29	22.22	42.66	25.85	32.25	17.91	21.22	6.84	6.59	13.92	23.05	25.06	27.8	9.34	22.92	21.11	25.26	11.26	24.61	11.39	0	18.78	50.58
ENSG00000026508	210.33	225.14	291.98	358.3	136.1	236.39	259.21	585.84	325.85	118.22	111.27	284.68	494.96	339.57	310.08	211.69	156.56	30.64	143.59	239.57	39.78	12.08	565.92	238.27	193.67	236.8	1164.04	505.32	742.25	287.86	543.94	730.44	447.31	131.87	82.51	506.98	455.03	757.65	658.22	687.54	640.42	288.17	463.56	995.93	457.73	64.24	1767.95	337.27	212.83
ENSG00000026559	12.48	7.65	8.07	3.54	1.44	9.52	5.29	3.62	19.78	12.9	12.49	13.21	14.78	14.55	5.33	2.02	4.16	7.54	1.01	19.41	1.45	0.38	4.33	3.64	4.48	5.84	13.94	10.22	5.74	22.07	9.09	0.2	4.99	15.89	2.14	4.22	23.22	7.55	12.56	26.82	40.92	9.85	1.94	6.03	23.94	15.65	14.02	20.95	10.98
ENSG00000026652	7.11	24.59	15.08	9.22	6.39	25.59	2.69	10.1	6.8	3.33	12.98	12.62	11.2	18.02	17.12	10.28	5.2	0	11.1	10.14	2.29	0.2	18.56	11.51	6.09	9.31	22.74	23.46	9.62	20.34	39.27	3.19	19.8	5.63	4.86	18.38	19.07	26.14	27.14	8.03	16.11	23.25	16.74	27.33	18.42	7.7	0	0	18.17
ENSG00000026751	2.82	10.82	3.82	0.67	7.38	1.15	1.31	1.19	5.23	0.36	3.74	1.53	0.44	1.9	2.45	12.4	2.15	0	0	0	0.59	0.7	6.01	3.96	5.47	0.67	1.17	2.61	10.93	0.15	3.6	4.94	1.17	0	1.12	1.72	3.76	7.35	0.55	1.58	1.96	6.08	0.11	2.57	3.64	0.71	27.62	0	13.16
ENSG00000026950	27.92	20.21	23.13	6.88	61.89	18.78	18.61	17.05	17.87	11.17	20.79	23.26	18.73	25.92	23.05	26.63	17.61	8.92	31.64	10.04	2.83	5.99	21.59	13.49	17.08	10.96	23.71	24.34	28.14	19.86	43.33	7.19	16.49	7.14	4.25	11.19	20.76	19.59	14.51	43.57	22.4	14.02	13.87	11.75	27.05	11.23	27.73	0	61.56
ENSG00000027001	8.53	2.96	5.69	5.17	3.32	3.82	0	6.25	10.01	6.18	5.55	4.27	6.38	3.79	5.95	7.37	5.47	0	0.35	4.14	1.48	0.52	7.98	8.41	3.77	3.75	8.2	9.36	5.18	8.56	0	2.74	6.36	2.01	1.67	3.2	6.28	6.83	10.99	25.49	2.35	9.63	17.25	5.29	7.93	4.34	53.81	0	6.88
ENSG00000027075	8.57	14.47	14.1	6.9	25.11	13.93	58.39	13.76	30.28	8.93	11.6	13.37	10.39	18.74	22.06	25.5	14.38	0	10.47	5.97	3.55	1.93	17.34	15.24	21.65	5.8	12.34	10.46	25	6.2	10.07	18.11	20.98	1.34	3.82	17.19	9.01	25.37	22.65	59.96	17.67	26.5	26.7	13.96	23.93	14.47	5.54	0	57.3
ENSG00000027644	0.15	0.15	0.09	0.02	0	0.19	0.21	0.2	0.13	0.07	0.16	0.23	0.2	0.62	0	0.29	0.03	0.95	0	0.12	0.01	0	0.04	0.05	0	0.13	0.3	0.19	0.19	0.13	0	0	0.1	0.1	0	0	0.81	0.15	0.38	1.8	0.05	0.05	0.04	0.07	0	0.03	0	0	0.22
ENSG00000027697	12.07	27	25.51	12.9	7.16	10.54	28.96	33.73	14.39	6.2	12.23	9.96	13.85	13.62	11.23	34.43	8.79	0	19.23	6.51	4.67	1.66	66.82	14.23	15.07	12.16	52.17	22.92	67.61	6.48	14.74	29.43	29.92	4.94	5.3	21.33	32.91	56.96	34.3	24.32	39.3	25.94	27.1	11.54	9.33	16.19	0	0	44.41
ENSG00000027847	17.78	10.36	11.13	3.74	9.08	11.23	0	8.08	19.23	17.96	21.34	20.45	14.26	18.51	21.92	5.73	6.64	4.17	1.88	12.53	2.17	1.92	10.15	9.38	6	8.03	9.59	24.06	9.38	17.95	32.79	2.1	10.85	7.59	2.93	10.7	13.9	5.76	21.66	5.49	7.31	9.95	15.27	18.46	17.5	8.3	0	0	10.4
ENSG00000027869	1.06	1.63	1.76	0	2.81	1.14	0	0.43	2.76	0.79	1.43	2.18	1.37	3.62	5.05	2.38	2.65	6.52	10.39	0	0.25	0	2.18	2.75	0.85	1.7	2.63	0	1.07	0.98	0	0.55	1.03	0.65	0.56	1.89	2.62	0.68	0.44	13.78	1.84	7.05	1.58	0.81	0.98	1.17	0	59.44	2.95
ENSG00000028116	11.9	10.57	12.43	5.6	5.57	10.78	0	9.91	8.22	5.45	10.73	8.32	11.71	5.83	10.73	10.65	10.38	0	5.6	9.45	1.84	0.93	12.9	8	5.46	7.37	18.78	14.16	21	11.1	7.91	8.54	14.41	8.76	2.9	5.05	11.59	15.96	17.39	16.88	6.6	24.81	8.9	10.02	8.75	12.41	0	0	14.79
ENSG00000028137	4.13	9.67	5.88	0.66	2.47	4.54	5.02	3.86	7.53	1.65	2.6	4.7	5.97	3.98	1.18	8.13	2.34	0	2.51	0.68	1.11	1.64	6.74	2.54	4.37	3.28	3.54	4.55	4.39	1.22	1.61	1.74	3.51	1.21	0.88	12.23	5.25	1.9	2.73	2.86	22.96	3.12	8.59	1.62	6.31	2.11	0	0	15.61
ENSG00000028203	32.99	43.04	50.86	16.16	17.37	40	1.38	37.47	26.32	16.72	31.18	32.82	52.59	34.42	39.51	44.17	55.33	2.17	52.7	41.07	8.14	2.65	72.15	36.68	21.67	25	235.43	125.98	157.58	48.2	80.65	58.9	76.74	16.85	10.87	26.57	128.74	88.12	175.95	104.76	58.1	69.29	72.94	38.6	53.06	69.24	210.51	108.27	64.98
ENSG00000028277	1.16	4.63	3.05	0.45	5.35	1.68	0.75	2.06	14.51	1.68	7.26	5.74	1.2	5.39	4.44	3.37	0.98	2.25	1.91	5.05	0.24	1.8	3.3	1.22	2.58	0.68	6.14	4.41	4.88	1.74	3.29	1.01	3.73	5.06	1.61	0.92	7.01	2.96	15.82	6.29	2.88	1.29	1.26	0.98	4.13	1.39	9.38	0	8.57
ENSG00000028310	33.08	20.43	21.88	11.49	20.78	30.26	24.26	37.19	29.26	31.79	33.44	32.86	32.65	41.44	55.5	22.19	36.31	1	25.66	22.18	4.36	2	27.71	28.2	12.92	15.99	38.68	80.07	32.82	44.13	42.67	14.31	26.18	22.77	4.41	32.25	41.49	46.65	50.69	64.35	37.63	37.55	41.74	31.56	34.55	30.37	0	75.12	33.37
ENSG00000028528	38.23	34.76	44.8	46.62	32.22	60.76	58.17	48.07	49.08	49.24	61.03	49.03	58.82	55.13	47.44	28.67	61.7	1.47	17.05	65.93	8.86	4.5	39.12	53.76	25.75	40.86	71.07	65.56	41.28	95.41	52.09	15.94	45.97	14	11.57	31.84	52.86	57.53	55.76	101.03	62.69	51.86	52.18	46.72	44.87	24.02	16.89	16.13	82.36
ENSG00000028839	6.25	9.29	8.66	3.16	4.92	5.77	10.21	7.19	4.96	3.61	7.47	6.21	5.66	5.04	8.38	8.71	4.51	0	0.51	4.03	1.15	1.18	7.42	6.94	3.82	5.33	13.93	13.64	9.86	14.52	5.98	4.7	6.29	0.59	1.16	2.61	5.2	4.61	13.79	3.95	9.57	10.13	14.06	3.59	7.37	9.87	0	0	17.12
ENSG00000029153	2.93	4.65	4.73	1.58	0.48	0.21	0	1.61	5.03	0.45	1.26	2.31	0.67	1.54	1.91	2.96	3.88	0	1.85	0.52	0.76	0.21	4.53	1.27	1.1	0.91	6.65	2.17	2.67	2.38	1.19	0.65	1.77	0	0.21	2.66	0.43	0.61	1.2	3.98	1.12	6.98	0.24	0.25	2.38	2.31	39.84	0	2.57
ENSG00000029363	61.72	85.65	112.09	58.44	40.24	116.13	59.34	112.93	61.09	54.85	79.12	58.6	94.79	105.14	101.36	75.36	108.88	9.09	123.11	72.66	16.49	5.86	212.38	83.46	54.2	64.38	425.84	187.78	335.44	58	137.72	158.74	162.83	49.71	40.5	76.57	276.07	371.16	212.41	202.13	193.99	110.62	187.87	150.13	71.66	74.08	88.8	131.11	139.68
ENSG00000029364	23.36	28.78	33.19	22.1	7.75	34.11	18.14	23.43	16	10.95	13.33	14.07	28.07	33.13	31.02	42.79	25.79	4.31	8.16	19.31	6.77	2.81	39.2	35.3	23.24	22.75	41.06	38.73	43.05	35.15	29.19	39.07	36.67	12.56	7.48	15.37	37.04	41.11	54.29	22.59	49.91	47.71	75	49.55	26.12	54.92	40.62	81.06	41.4
ENSG00000029534	2.2	1.19	1.51	1.08	0.52	4.04	1.47	0.12	0.78	0.3	0.75	0.4	2.7	0.45	4.96	0.28	0.54	0	0.59	0.2	0.03	1.29	12.94	1.72	0.69	1.86	1.05	2.96	0.67	0.29	12.41	0.18	1.89	0	0.02	26.45	0.19	0.25	0.85	11.95	0.59	0.48	6.12	5.05	4.34	0.14	0	60.16	9.99
ENSG00000029559	0	9.96	0.27	0	0.25	0	0	0.58	0.19	0.18	1.1	0.05	0.73	0	0	0	0.74	0	0	0	0.03	0	0.49	0	0	2.98	0.53	0	1.88	0.19	3.11	0	0	0	0.58	1.13	0	0	0	0	0	0	0	0	0.21	17.64	0	0	0.44
ENSG00000029639	6.96	15.82	11.93	6.16	9.55	8.22	14.92	9.25	14.3	7.51	16.04	11.62	8.09	18.27	10.99	4.31	9.91	0	0	2.85	0.92	2.63	7.77	9.47	5.67	4.21	17.08	16.17	16.84	3.92	13.8	4.09	12.7	0	1.18	8.07	29.13	7.98	26.76	5.91	12.63	34.23	7.94	8.29	5.93	3.24	0	146.87	14.5
ENSG00000029725	24.1	17.65	26.06	20.45	20.43	34.21	9.67	25.16	23.89	17.31	25	28.51	30.86	37.34	49.97	26.29	27.26	0	55.13	32.01	3.36	2.37	33.84	23.07	23.13	17	90.46	79.29	91.7	30.37	35.89	37.08	34.55	23.62	3.76	20.84	54.9	82.45	95.68	21.49	18.53	31.03	35.57	31.21	25.28	26.77	0	0	32.55
ENSG00000029993	7.8	30.85	12.18	5.97	2.56	8.35	0	2	7.44	12.39	9.45	7.09	8.94	11.6	7.56	7.64	33.36	1.39	7.42	13	3.09	0.83	15.89	12.16	6.44	10.69	62.45	33.55	27.88	17.04	13.75	8.81	22.6	4.6	8.56	10.75	17.61	30.86	11.03	4.18	21.36	21.18	16.36	15.08	10.78	35.14	0	0	7.41
ENSG00000030066	34.92	38.89	48.83	19.1	12.95	22.42	11.37	25.19	22.54	16.76	27.01	26.06	36.16	41.56	52.93	16.38	41.31	13.79	32.6	47.23	5.5	3.57	55.5	32.68	16.22	18.04	64.36	77.44	35.69	46.3	31	13.74	42.84	17.78	2.98	16.52	68.56	48.59	52.16	53.21	88.27	70.72	59.17	46.47	43.74	59.03	10.54	0	51.64
ENSG00000030110	7.93	7.82	5.26	3.86	5.89	4.79	3.34	9.17	10.51	4.21	6	5.94	6.74	3.73	6.94	7.13	3.08	0	1.06	3.5	1.3	0.97	6.16	3.53	3.89	4.65	1.73	2.08	2.03	6.36	0	0.43	3.58	1.16	1.32	2.88	3.43	3.85	2.4	0	6.54	8.98	2.67	2.05	7.4	10.11	0	0	7.19
ENSG00000030304	0.48	0.26	1.2	0.08	0	0.67	0.94	1.19	0.47	0.02	0.36	0.1	0.2	0.24	1.82	0.67	0.25	0	0.32	0	0.09	0	1.53	0.43	0.09	0	1.82	0.35	0.95	0.61	1.76	0.13	0.2	0.16	0	1.45	0.62	0.35	0	3.22	0.09	0.45	0.36	0.05	0	0	4.55	0	1.05
ENSG00000030419	11.22	12.32	16.78	5.34	5.09	8.34	14.67	19.69	11.92	3.92	10.65	9.81	9.81	7.87	12.41	20.46	8.83	0	25.29	5.78	1.24	1.98	9.58	9.42	5.96	4.95	9.94	7.94	19.04	7.36	17.27	6.01	9.72	3.91	1.61	5.82	5.7	15.87	10.92	3.28	35.53	12.55	27.33	3.89	15.05	13.49	15.27	0	17.64
ENSG00000030582	55.35	136.44	88.85	21.8	20.73	42.02	0	42.92	81.36	50.53	62.72	37.34	86.39	88.73	31.9	59.52	26.43	0	7.38	68.2	27.38	10.65	46.7	48.4	43.28	36.44	50.67	28.1	25.47	39.08	21.17	10.46	28.93	110.47	24.96	66.16	26.21	46.55	30.37	136.79	64.71	102.26	52.02	65.63	88.05	89.18	49.25	0	76.8
ENSG00000031003	28.01	19.56	32.21	18.7	10.95	30.97	4.21	35.52	16.05	10.3	29.22	18.89	23.03	26.74	27.64	20.74	24.4	0	30.94	25.98	5.54	2.66	35.48	10.86	14.64	11.39	72.63	85.56	46.88	37.54	22.94	17.52	38.5	16.21	4.22	16.05	52.46	33.78	47.83	46.44	68.07	62.93	48.52	18.41	25.35	14.42	58.41	106.91	43.18
ENSG00000031081	6.84	9.86	6.84	5.06	3.68	4.42	3.22	3.14	4.28	2.53	4.14	4.31	5.38	3.89	4.72	6.94	2.75	1.03	2.6	3.67	1.67	0.38	10.99	4.16	4.74	5.88	7	11.74	7.08	3.7	5.45	3.14	7.06	5.15	1.42	9.67	15.6	6.91	13.66	5.84	10.8	11.33	4.37	5.4	5.57	11.26	9.29	0	16.36
ENSG00000031691	1.93	2.68	2.53	1.49	0.42	1.52	0	0.48	1.16	0.55	1.18	0.96	1.6	1.45	0.57	1.94	1.52	0	0	0.28	0.26	0	1.74	2.27	0.85	0.51	2.31	1.76	3.29	1.23	0	0.8	2.68	0.93	0.19	0.5	2.3	0.46	1.99	0	6.12	0	4.65	0.74	0.11	3.21	0	0	0.87
ENSG00000031698	45.42	43.32	52.34	22.45	19.17	45.39	32.92	54.61	35.24	33.17	37.81	28.53	52.59	43.39	51.68	32.67	35.11	61.7	26.11	35.9	9.21	4.16	58.94	20.13	28.74	31.63	69.01	57.69	52.72	35.57	29.92	23.01	53.32	23.3	12.55	52.58	57.74	46.47	69.28	30.3	80.39	66.73	71.06	18.98	47.39	61.31	0	274.26	57.3
ENSG00000031823	30.82	27.37	20.65	11.57	16.51	33.34	6.34	29.36	28.2	29.24	33.68	33.32	22.54	26.77	38.09	16.54	34.46	0	23.87	25.5	4.56	2.72	29.84	25.47	22.54	17.1	61.98	40.99	55.99	39.3	24.13	16.74	29.55	24.94	9.49	19.42	59.73	37.09	29.54	65.01	76.2	28.72	42.92	35.8	29.58	42.41	0	0	30.02
ENSG00000032219	21.06	9.6	17.39	5.13	10.31	16.62	0	7.61	12.54	12.33	16.94	15.94	14.94	16.53	25.92	17.44	19.91	0	16.92	21.92	1.95	1.59	22.15	13.36	10.04	6.93	92.53	118.06	77.83	14.82	31.6	32.36	45.39	8.4	3.66	34.47	45.17	51.03	128.29	108.55	13.9	23.8	22.64	23.62	13.43	17.2	0	36.09	26.33
ENSG00000032389	9.41	9.25	9.17	2.42	5.26	3.78	3.28	8.68	15.22	9.37	9.26	9.24	11.67	8.11	6.91	5.94	7.12	0	0	5.35	1.01	2.23	10.15	8.91	4.65	7.22	16.36	8	8.14	11.62	11.36	4.32	9.87	2.27	1.15	11.03	5.9	10.7	7.82	2.74	3.91	13.61	10.83	13.13	15.43	14.73	0	0	11.52
ENSG00000032444	29.67	36.7	27.99	9.89	12.43	21.62	62.85	17.67	35.21	34.99	49.21	45.35	40.03	25.95	32.31	20.49	21.97	0	29.39	29.07	3.68	2.3	16.63	21.37	16.8	20.57	17.6	42.53	23.99	48.99	26.99	8.09	27.4	32.97	9.85	21.28	52.07	31.83	25.02	11.34	55.51	39.68	34.07	22.11	48.17	28.43	0	106.11	32.94
ENSG00000032742	9.61	8.11	11.24	5.88	5.58	18.48	5.1	16.24	9.56	7.35	10.78	13.49	10.25	18.38	19.91	11.36	15.72	0	5.62	17.1	0.94	0.15	17.97	9.96	4.55	3.34	30.68	69.26	19.36	13.39	23.51	6.26	20.67	5.84	1.31	5.78	23.89	14.34	26.8	63.45	15.89	17.37	21.83	14.35	9.92	21.12	0	0	17.14
ENSG00000033011	10.52	7.35	7.37	5.62	7.99	3.62	5.8	12.21	7.26	5.17	7.4	6.63	5.77	8.81	10.27	9.38	4.93	0	0	7.77	1.81	1.24	5.14	7.41	5.43	7.81	7.61	10.53	1.12	8.5	2.17	4.33	3.69	0.54	1.99	4.71	7.41	5.3	8.96	8.05	4.32	2	5.69	7.76	8.83	12.33	0	0	8.41
ENSG00000033030	22.59	15.52	25.16	14.15	8.59	31.74	39.67	27.2	15.48	9.81	23.47	20.74	28.06	36.46	34.59	22.57	20.5	0	16.19	19.51	2.65	0	23.17	15.59	11.18	10.07	40.75	34.63	31.68	20.11	69.62	10.63	31.7	5.84	3.67	11.44	48.71	26.6	42.3	39.67	26.75	32.62	28.05	19.06	19.11	22.16	8.95	0	23.23
ENSG00000033050	12.86	16.75	10.49	6.87	8.59	12.94	0	9.3	16.81	12.67	13.42	19.87	11.97	10.02	5.46	7.31	11.6	0	12.25	7.5	2.95	2.47	11.86	15.75	5.13	12.43	17.62	8.86	9.08	16.64	38.9	2.75	12.4	8.06	2.3	10.5	20.31	9.41	18.17	3.67	21.14	16.32	12.86	13.14	12.52	22.97	4.22	0	13.67
ENSG00000033100	13.04	16.32	13.29	4.69	10.38	8.86	2.65	20.39	18.7	18.47	17.29	20.32	16.11	20.65	25.35	6.06	10.47	1.86	9.12	14.23	3.06	1.21	6.97	9.58	8.51	14.54	5.73	4.69	2.61	24.17	14.07	1.02	7.14	8.54	1.91	5.16	6.55	5.51	5.77	5.92	13.58	16.23	14.06	12.71	14.33	24.56	50.59	11.2	14.42
ENSG00000033122	1.16	0.88	0.43	1	0.48	3.35	3.09	0.09	2.11	1.31	1.79	1.74	0.7	0.37	0	0.36	4.7	1.23	4.44	0.27	0.05	0.17	1.73	1.91	1.56	0.68	1.89	4.26	6.96	1.7	1.44	1.32	2.19	0.94	0.52	1.75	4.54	8.35	3.51	5.93	5.33	0.1	3.43	0.61	0.62	1.45	0	0	1.82
ENSG00000033170	19.27	11.83	13.66	11.74	7.23	12.2	3.44	6.23	14.19	4.51	10.82	9.99	6.11	13.47	19.8	16.78	4.92	0	13.68	16.33	2.1	2.7	14.05	9.86	16.89	3.99	19.39	8.47	20.75	4.67	10.07	40.08	14.5	1.86	1.14	10.11	14.5	22.14	31.68	31.26	16.87	14.29	14.73	4.94	9.87	10	0	0	22.65
ENSG00000033178	19.42	47.53	35.67	17.21	13.67	25.59	2.92	38.72	25.53	11.36	28.67	20.33	30.98	32.95	33.37	27.6	37.41	0	52.25	40.27	9.54	4.39	74.69	29.66	18.51	22.2	141.63	357.03	123.04	33.07	137.36	30.85	82.7	13.55	7.25	41.46	130.9	76.83	187.16	102.26	90.14	39.99	84.92	45.66	30.72	59.02	0	0	45.15
ENSG00000033327	18.26	20.6	20.14	7.25	17.33	8.61	15.67	5.22	17.4	13.76	17.97	21.77	24.01	23.53	30.73	7.64	30.12	0.8	11.38	14.7	4.04	2.78	21.75	37.62	8.24	19.28	10.64	29.24	30.21	42.96	29.59	5.73	21.25	10.93	10.07	17.73	26.93	20.84	36.26	30.55	55.92	45.69	32.2	42.37	13.35	22.03	0	118.31	22.12
ENSG00000033627	54.24	49.29	48.58	26.89	46.68	113.41	58.19	88.33	46.49	34.97	37.62	49.65	57.42	82.73	126.07	59.08	48.65	0	72.29	70.45	10.71	4.89	78.2	45.33	34.28	43.4	76.72	82.91	105.04	86.35	76.53	31.69	105.78	31.5	16.63	56.04	60.18	97.8	77.72	82	176.14	130.59	116.41	94.52	85.86	69.33	122.67	52.07	68.49
ENSG00000033800	16.15	19.14	18.14	12.43	17.04	23.53	39.54	36.72	28.95	16.82	29.18	27.14	18.92	18.85	12.72	15.61	17.38	9.55	39.88	15.58	3.42	1.49	20.44	18.62	11.99	10.25	57.84	71.3	51.17	19.92	41.13	25.25	38.63	19.58	15.13	32.03	61.75	39.99	38.37	35.49	16.5	30.79	25.91	20.73	16.28	14.49	0	0	26.94
ENSG00000033867	21.6	25.73	25.55	15.46	37.46	22.5	4.89	5.12	17.87	13.41	25.91	18.54	29.59	44.33	34.45	24.57	33.96	8.45	32.71	18.24	6.05	0.8	36.81	22.73	18.62	24.32	56.4	82.6	103.28	45.93	71.19	20.57	34.19	43.77	3.78	12.09	39.83	50.68	79.94	51.13	50.11	51.38	34.03	15.84	12.43	24.4	4.64	0	39.78
ENSG00000034053	26.85	6.97	20.72	5.86	9	10.42	9.39	7.13	23.46	32.23	62.46	55.47	47.43	20.43	41.61	4.53	9.71	13.2	26.76	21.04	3.98	0.99	12.35	7.93	12.91	11.55	20.87	15.47	8.81	30.67	30.63	1.84	28.55	11.39	3.34	34.52	77.21	22.68	35.99	14.21	31.3	29.6	29.6	18.73	80.87	7.92	0	483.47	38.59
ENSG00000034152	13.81	7.72	10.38	13.32	5.22	8.17	0	13.3	23.95	19.17	17.58	19.18	17.54	15.22	7.72	13.88	4.49	0	3.87	6.21	1.5	1.4	12.97	7	7.33	15.34	14.02	11.81	10.58	11.52	23.45	3.45	4.53	5.76	1.64	22.67	3.96	12.15	13.51	5.66	26.98	10.78	5.63	11.47	8.69	4.94	0	0	12.58
ENSG00000034239	6.64	1.6	4.17	4.35	0.24	12.26	0	34.6	3.42	2.63	4.6	5.21	3.81	7.37	13.17	4.06	7.9	0	0.82	10.01	0.38	0	10.66	3.57	2.24	4.83	6.76	18.87	8.28	0.17	4.36	1.5	5.46	6.92	0.32	4.14	13.82	6.51	10.97	15.76	2.63	1.24	5.99	4.66	6.46	1.44	0	0	4.54
ENSG00000034510	212.54	760.42	310.81	289.09	110.39	276.53	178.6	326.02	570.25	650.03	783.35	409.37	290.63	220.76	91.93	233.87	277.35	15.02	121.78	200.47	102.49	36.81	527.84	251.4	189.54	384.37	546.28	310.01	407.9	330.71	292.61	98.45	484.98	181.82	220.44	222.38	333.78	355.05	339.86	344.41	333.4	415.56	376.67	219.35	241.72	461.45	0	0	399.22
ENSG00000034533	7.35	5.86	9.12	3.74	7.08	5.1	2.44	3.37	5.87	2.93	10.28	6.85	15.86	5.3	16.61	4.06	4.44	2.02	0.22	5.19	0.87	0.53	10.8	5.4	4.67	2.4	10.09	13.54	9.33	6.85	33.13	2.68	9.45	2.63	0.31	7.14	20.39	8.1	21.93	7.59	16.64	15.57	8.13	8.88	8.09	5.32	12.24	0	15.19
ENSG00000034677	21.01	34.64	44.04	15.67	18.83	26.15	3.89	21.99	26.09	20.22	27.51	36.23	46.01	26.65	19.59	67.44	21.39	2.29	120.45	23.09	3.92	1.41	54.37	23.23	20.44	14.82	65.32	140.53	93.7	17.34	18.92	29.07	45.56	8.46	10.43	42.97	77.2	51.99	76.05	49.13	132.78	58.64	31.6	39.9	23.2	19.49	0	20.7	67.33
ENSG00000034693	8.01	14.95	6.21	5.82	5.81	15.45	0	12.22	5.96	3.37	5.99	1.71	6.47	5.81	10.97	8.47	4.31	0	1.43	3.24	2.12	0	8.7	8.39	4.17	9.12	15.65	9.97	8.86	1.82	0	5.22	13.55	0.63	2.26	0.87	16.81	2.5	9.39	0.49	3.92	9.54	6.41	7.45	2.9	3.41	0	0	11.31
ENSG00000034713	23.55	32.55	54.15	28.34	10.76	47.56	0	31.05	21.55	13.07	23.03	16.93	39.82	37.62	31.46	75.02	26.59	2.24	9.67	28.9	7.8	5.93	93.08	36.7	36.09	42.73	60.2	26.84	43.82	31.68	16.87	28.07	36.26	5.72	8.97	17.18	51.28	34.82	40.04	21.79	63.27	51.02	41.25	48.59	26.4	61.32	0	0	57.88
ENSG00000034971	0	0.07	0.48	0.76	0	1.73	0	0.52	0	0.03	0.09	0	0.65	0	0.7	0.35	0.08	4.9	3.2	0	0.12	0.99	2.73	0.77	1.04	0.28	0.7	0.24	0.33	0.08	4.26	0.86	2.92	2.28	0	0.4	0	1.87	0	1.83	0	0.4	0	0.51	0	0.07	22.32	22.22	2.76
ENSG00000035115	71.59	50.88	60.46	49.25	47.07	110.94	137.08	55.75	64.14	69.68	65.47	78.99	75.75	166.26	184.58	49.11	98.36	4.27	35.64	76.58	10.04	8.25	43.78	93.04	44.67	38.01	77.73	64.06	114.33	78.42	99.38	48.93	82.79	21.93	13.29	24.92	172.87	111.48	102.98	75.87	50.59	148.01	168.84	85.49	110.44	121.6	0	0	94.24
ENSG00000035141	23.77	20.37	17.65	14.25	12.93	21.83	6.08	19.83	15.53	9.77	16.18	19.45	21.53	35.25	40.84	21.59	24.74	11.52	25.87	19.38	3.73	1.05	24.56	17.41	15.27	15.57	31.51	29.75	30.45	41.23	29.92	17.64	26.08	7.31	7.13	12.37	41.63	40.36	49.33	53.02	29.77	40.02	41.78	23.25	23.48	27.28	0	60.63	24.11
ENSG00000035403	70.72	51.45	91.17	94.82	12.51	144.13	87.98	44.51	29.12	62.18	96.79	55.37	88.63	88.25	101.9	54.72	23.88	3.89	40.22	113.55	15.24	3.08	147.94	29.53	36.26	39.21	104.91	112.78	51.66	54.71	94.44	18.65	85.17	64.46	14.51	69.51	117.48	73.21	91.78	144.1	72.8	87.33	161.43	68.18	108.32	36.35	373.52	10.04	87.54
ENSG00000035499	0.51	2.21	1.94	1.19	3.71	1.18	0.86	0.75	1.93	1.84	1.26	1.83	1.03	1.08	0	2.64	3.29	0	0	2.02	0.95	0	0.6	2.36	0.77	2.51	2.79	2.01	2.95	4.95	1.94	0.55	9.16	0.78	0.36	0.4	4.67	5.1	0.44	2.5	0.5	0.28	7.53	1.9	2.1	4.18	0	241.77	1.69
ENSG00000035664	6.2	10.47	6.86	2.69	11.28	3.61	10.07	3.38	10.47	9.66	8.59	7.56	4.62	6.93	18.9	2.67	30.15	0	24.58	2.22	1.88	1.47	7.56	11.69	3.18	7.93	3.38	10.91	2.52	12.31	5.88	2.47	4.9	19.28	2.86	3.04	8.61	6.95	9.17	9.67	0.29	27.38	10.81	23.36	8.32	14.93	0	119.9	9.39
ENSG00000035681	23.56	25.3	31.32	12.41	18.13	30.89	31.2	17.66	17.53	10.21	19.45	18.95	20.73	28.77	28.37	26.96	26.27	0	46.16	26.98	3.4	1.19	30.21	33.85	17.26	20.63	73.89	82.84	47.21	26.86	92.88	30.49	40.21	11.14	7.61	18.73	48.56	50.6	69.78	36.8	41.19	43.57	57.02	29.83	23.95	29.39	0	25.08	34.97
ENSG00000035687	20.64	25.47	27.16	14.73	17.06	23.19	25.55	17.03	19.12	11.48	25.94	24.12	25.22	25.71	30.33	23.86	27.54	0	10.89	23.36	3.72	1.33	50.3	25.3	12.71	18.34	53.81	37	37.68	17.45	29.47	11.78	25.93	9.5	3.88	21.19	32.8	35.49	54.34	78.53	20.57	27.54	33.35	53.82	11.88	50.35	153.06	0	21.68
ENSG00000035720	0.37	0.89	0.7	0.07	1.8	0	0	0.93	0.73	0	0.12	0.3	0	0.56	0	2.57	0	0	0	0.11	0	0.39	1.88	0.22	0.71	0.09	0	0.34	0.66	0	2.03	0.2	0	0	0	0.44	0	0	0.46	0	0	0	0	0.25	0	0	0	0	5.29
ENSG00000035862	109.89	195.7	160.54	62.29	21.59	122.63	45.2	57.38	50.33	25.82	53.82	50.27	85.26	108.11	92.11	48.3	36.21	5.93	19.57	108.48	20.74	7.92	262.04	64.98	58.23	96.43	288.31	145.9	131.54	268.37	84.88	32.26	146.48	157.01	25.71	160.58	140.59	96.89	105.6	117.24	289.51	157.65	144.75	226.05	100.07	78.71	157.14	161.16	162.03
ENSG00000035928	25.8	21.37	30.87	10.83	10.33	14.05	1.51	27.6	27.1	19.44	34.14	19.74	24	29.7	28.06	31.78	33.51	0	42.41	40.12	4.56	0.25	41.02	34.76	14.67	18.27	144.35	120.92	117.05	35.39	47.54	51.09	62.07	8.74	5.55	36.79	116.31	94.11	108.44	155.35	61.34	83.98	36.25	23.08	18.05	33.65	0	0	31.52
ENSG00000036054	14.02	16.34	24.72	13.89	2.66	17.7	0	10.2	9.9	6.45	13.19	9.41	16.87	15.96	18.17	20.78	12.62	2.48	7.72	12.52	2.35	0	34.74	13.96	9.79	11.5	31.19	41.87	28.54	14.42	28.26	15.09	25.38	3.37	3.46	8.18	21.48	28.5	31.59	28.72	11.59	34.51	32.35	15.12	12.39	19.5	0	0	24.06
ENSG00000036257	35.06	37.94	45.45	30.63	22.22	56.05	2.53	46.37	31.48	10.38	31.86	29.58	39.05	60.09	56.94	49.39	50.56	18.34	67.49	38.8	6.67	1.88	66.45	34.4	23.16	29.91	82.42	88.14	114.11	51.57	62.24	33.73	62.15	11.89	13.53	29.57	71.08	77.22	103.36	93.8	57.42	66.08	64.52	46.34	23.56	49.42	25.34	0	57.32
ENSG00000036448	0.56	0.82	2.84	3.09	1.16	0.96	6.05	2.16	0.87	0.25	0.73	1.22	0.6	1.53	0	0.76	0.9	0	0.31	1.76	0.25	0.08	8.95	2.46	0.24	0.29	2.27	3.67	0	1.05	14.19	2.18	8.37	1.23	0	20.38	3.29	4.08	5.41	0.73	0.3	27.12	0	11.45	1.76	4.66	0	0	7.73
ENSG00000036473	0	0	0	0	0	0	0	0	0.06	0.07	0	0	0	0	0	0.18	0	0	0	0	0	0	0	0	0	0	0	1.62	0	0	0	0	0	0	0	0.41	0	0	0	0	0	0	0	0	0	0	0	0	0
ENSG00000036530	1.04	0.29	0.23	0.03	0.15	1.46	3.48	0.04	1	0.49	0.79	1.33	0.23	0.54	0.14	1.78	0.26	0	0.18	0.97	0.03	0	0.29	0.52	0.18	0.32	2.15	4.15	1.68	2.67	1.29	1.56	0.33	0.59	0.42	1.07	0.74	1.69	1.17	0.85	0.26	0.6	1.57	1.82	0.69	0.3	13.98	0	0.37
ENSG00000036549	36.18	31.65	39.75	33.23	39.94	64.37	4.86	43.45	33.81	22.38	34.54	39.92	46.2	69.15	92.55	52.76	47.97	1.13	45.45	39.88	7.3	2.28	54.68	23.96	26.56	28.76	84.7	90.93	65.93	58.5	72.95	25.53	54.25	16.63	9.93	25.3	76.92	60.74	102.18	65.59	82.15	56.45	68.91	18.52	28.78	73.39	6.22	4507.57	50.53
ENSG00000036565	0	0.06	0	0	0	0	0	0.1	0	0	0	0	0	0	0	0	0	0	2.1	0	0.05	0	0	0	0	0	0.06	1.24	0.42	0.2	0	0	0	0	0.34	0	0.51	0.97	0	0	0	0	0	0.77	0	0.2	0	0	0
ENSG00000036672	0.82	0.79	1.02	1.18	0.97	4.8	0.65	7.22	3.28	1.3	1.83	1.43	4.18	2.4	1.15	2.58	2.86	0	0.57	1.39	0.36	0.28	3.32	1.7	1.11	3.32	0.78	8.15	0.47	3.15	5.25	1.39	2.61	0.95	0.9	14.15	1.56	1.98	0	6.29	0	6.62	2.13	3.92	2.17	1.45	63.9	27.94	10.12
ENSG00000036828	0	0.01	0.05	0	0	0	0	0.08	0.03	0	0.05	0.08	1.47	0.36	0.14	0.03	0.05	0	0.08	0	0	0	0.17	0	0	0	1.05	1.13	0.2	0	0.86	0	0.05	0	0	0	0	0.23	0.39	0	0.07	0.28	0.06	0.05	0	0.13	3.94	13.36	0.3
ENSG00000037042	17.71	10.97	9.27	4.96	6.42	10.58	8.92	16.22	14.95	10.51	16.75	15.22	16.7	28.37	15.95	11.78	9.25	2.94	21.61	12.68	1.88	1.27	8.2	10.98	6.4	6.36	15.67	18.77	4.95	21.47	20.04	4.17	12.37	7.34	3.21	10.48	26.9	13.17	13.99	52.07	31.06	22.04	7.65	15.13	22.42	10.56	17.88	0	11.44
ENSG00000037241	1.48	7.96	4.61	7.49	2.59	13	0	6.29	5.29	4.74	7.37	5.7	7.49	0	0	9.66	10.01	0	0	7.11	1.8	0	12.89	5.32	5.1	5.73	12.84	23.44	10.71	5.23	0	6.18	9.02	5.52	2.75	6.43	14.54	13.17	8.11	65.5	11.62	0	7.65	7.09	6.45	3.87	0	0	7.49
ENSG00000037280	4.06	2.21	3.53	0.41	3.39	1.15	22.61	1.26	1.75	5.49	1.89	7.87	5.22	3.24	9.33	1.6	3.48	0	0.46	1.91	0.75	0	0.9	1.86	1.47	2.37	1.54	1.84	2.69	1.94	2.02	0.78	3.41	0.32	0.42	5.57	7.2	4.03	3.96	8.17	3.81	2.01	2.27	3.14	2.34	3.28	6.72	0	2.42
ENSG00000037474	35.13	25.9	32.67	18.24	19.02	20.87	11.24	31.25	28.23	19.42	31	21.49	41.9	20.85	40.09	25.16	24.83	0	23.62	25.49	4.51	1.8	33.92	26.73	19.76	21.01	49.57	65.33	30.05	41.66	30.75	13.08	28.07	6.45	4.47	18.12	27.94	33.9	35.75	61.88	61.35	48.81	44.52	26.57	42.58	37.41	0	0	47.15
ENSG00000037637	31.37	9.95	18.23	9.88	7.14	29.25	10.58	20.98	17.5	10.53	16.3	15.33	22.76	27.97	30.65	9.03	7.85	0	4.1	19.68	2.77	1.93	17.38	9.23	13.49	13.24	14.13	17.85	11.35	30.09	21.59	4.61	17.29	4.51	3.62	13.79	25.23	18.7	20.49	34.11	29.1	31.67	28.32	12.4	27.93	12.41	44.68	56.35	27.51
ENSG00000037749	11.92	13.55	19.51	12.02	5.2	16.87	4.8	12.41	9.49	5.5	8.79	8.7	12.97	16.87	17.28	19.39	18.53	4.66	2.93	13.32	2.54	1.43	27	9.57	10.54	12.31	31.79	12.89	25.6	18.68	43.31	11.34	17.35	5.48	3.09	10.81	32.7	20.92	23.65	24.02	25.44	35.7	22.19	18.56	14.93	11.44	14.27	42.4	23.26
ENSG00000037757	25.06	9.34	8.5	4.91	10.72	15.09	11.27	13.97	23.71	13.9	18.22	13.53	17.95	27.53	20.79	6.05	10.3	6.54	16.09	15.81	2.96	0.91	20.29	13.95	10.07	7.95	6.26	12.29	8.29	19	48.67	3.56	13.2	15.43	4.45	16.01	18.77	20.13	14.18	32.65	9.05	17.5	26.29	18.34	17.99	13.34	0	0	18.3
ENSG00000037897	6.74	8.89	14.03	8.39	8.99	9.15	0	10.31	8.6	7.64	6.33	8	12.95	12.43	25.71	8.39	15.38	7.46	17.57	5.33	3.63	1.11	12.23	9.23	6.31	11.24	15.64	18.7	29.58	16.53	0	6.64	7.62	0.36	8.72	12.89	21.67	18	2.55	64.13	13.85	13.74	18.54	8.6	8.78	12.83	0	0	8.89
ENSG00000037965	1.42	0.13	0.07	0	0	0	0	0	0.09	0.1	0.03	0.48	0.16	0.48	0	0.05	0	0	0	0	0	0	0.07	0.05	0	0	0.23	9.28	0	14.06	1.72	0	0.15	0	0	0.12	0	0.45	0.19	0.28	0.22	0.08	0.58	15.73	0.11	0	75.63	0	0.73
ENSG00000038002	8.27	9.25	10.84	4.43	2.46	5.96	0	9.22	5.54	5.05	8.97	5.28	12.71	8.91	2.09	5.86	7.28	0	0	3.84	2.47	1.98	15.63	8.47	4.78	6.56	29.89	12.4	25.64	4.51	3.76	6.79	8.43	6.15	3.47	3.95	15.6	5.43	31.99	25.26	18.38	17.92	8.9	10.96	5.93	14.32	0	0	12.14
ENSG00000038210	10.32	9.82	14.35	5.93	7.81	9.79	15.68	12.1	6.5	4.67	5.2	5.41	9.72	15.12	25.43	13.79	12.09	4.19	12.46	5.13	1.58	0.46	12.67	11.05	8.38	6.74	17.94	6.98	19.94	13.71	10.73	10.88	8.13	2.79	2.31	3.66	21.49	20.89	21.52	5.3	9.26	17.92	25.24	11.18	5.52	22.36	0	0	10.78
ENSG00000038219	28.26	26.86	24.12	13.94	12.34	32.46	18.29	24.94	25.27	16.94	37.09	33.52	28.44	30.71	29.65	26.65	31.32	3.62	43.89	30.74	3.14	1	36.26	28.78	14.04	13.59	91.31	58.54	71.7	24.23	40.02	25.76	53.5	7.98	3.32	20.11	83.71	55.74	88.47	68.56	48.66	53.41	47.18	34.54	20.34	34.87	39.5	53.15	35.43
ENSG00000038274	21.19	13.37	28.53	18.4	6.92	15.73	19.83	24.01	9.6	5.54	11.95	6.21	21.49	16.65	14.28	29.87	14.73	0	3.19	10.04	4.1	2.53	35.35	7.95	18.85	11.82	20.78	22.01	33.18	16.52	10.11	12.17	25.72	4.07	3.47	11.7	22.12	16.12	22.63	45.58	14.08	44.64	21.54	9.21	10.91	10.81	4.4	0	29.82
ENSG00000038295	1.34	0.72	1.71	0.15	0.87	1.21	7.21	0.64	2.03	0.37	0.22	0.55	0.58	0.46	1.06	1.74	1.36	2.85	0	0.26	0.26	0.25	1.35	0.38	0.39	0.55	1.7	0.49	1.17	0.17	0.6	0.16	0.36	0.13	0.06	1.18	0.81	0.86	0.48	1.22	0	0	0	5.82	0.71	0.3	28.86	0	2.31
ENSG00000038358	29.62	30.8	20.75	10.66	21.84	18.21	5.06	18.48	29.79	29.6	34.77	35.35	23.81	29	41.08	14.37	23.93	0.92	5.67	27.05	4.69	3.67	17.91	17.12	15.87	16.65	27.9	15.3	18.21	28.74	48.26	6.13	19.66	15.16	13.43	29.54	42.76	22.3	26.57	26.87	34.89	25.32	39.35	26.3	31.47	24.96	384.96	8.35	23.22
ENSG00000038382	101.17	91.61	80.15	53.31	25.8	59.4	112.13	45.37	58.39	61.78	95.67	78.37	92.33	85.23	126.25	54.18	81.41	18.75	74.1	70.42	13.58	5.65	108.03	42.58	35.27	50.98	83.99	87.42	68.64	100.82	121.22	22.39	90.7	31.89	19.6	53.54	100.39	88.38	75.85	120.45	138.54	111.85	100.4	86.58	107.96	74.07	307.21	0	109.27
ENSG00000038427	229.2	255.73	260.9	199.37	75.96	433.26	155.68	73.13	130.67	130.14	338.27	248.01	326.02	300.8	376.98	64.54	94.66	12.86	185.48	488.77	45.11	20.92	511.11	139.5	89.94	396.62	1925.29	375.19	727.94	383.36	372.01	105.63	712.92	396.06	125.7	263.42	533.14	547.94	414.49	452.15	748.31	432.23	764.12	624.59	178.67	185.81	601.6	306.83	432.16
ENSG00000038532	29.26	24.46	30.09	10.87	19.73	22.6	59.28	10.99	24.44	22.21	40.6	35.7	31.18	30.03	69.46	10.72	15.98	0.7	30.5	31.25	4.54	1.18	22.3	19.16	16.09	12.07	37.44	42.78	34.98	32.38	51.74	12.59	42.94	33	13.54	21.12	52.84	36.15	46.13	50.51	31.66	42.17	42.3	22.7	33.2	23.54	3.63	10.56	48.2
ENSG00000038945	2.26	26.84	8.5	1.18	1.65	8.53	10	4.6	2.59	1.03	3.55	2.62	7.3	6.66	1.13	5.25	2.64	0	24.52	3.5	1.88	1.05	25.15	5.55	5.92	3.85	13.98	19.28	31.71	5.51	6.65	3.89	12.98	1.24	7.85	8.2	7.75	4.11	8.64	20.59	6.61	8.98	5.12	4.26	5.4	8.88	0	55.12	14.23
ENSG00000039068	175.26	225.65	159.8	93.05	45.85	120.13	30.01	40.75	88.83	60.94	133.41	71.84	283.25	118.91	118.98	102.46	91.48	1.99	26.38	220.36	66.33	26.53	246.94	58.78	124.39	203.64	657.88	153.82	321.64	205.06	121.44	99.92	222.43	186.88	87.71	144.87	265.39	246.57	382.62	158.61	279.02	310.67	282.77	398.42	342.14	506.68	259.36	0	226.56
ENSG00000039123	35.05	16.66	38.36	23.63	23.44	31.28	42.07	36.26	22.5	17.26	30	20.74	33.75	43.56	32.04	31.89	20.47	0	49.1	32.2	5.45	3.91	62.02	17.16	23.98	21.98	60.42	78.99	60.76	31.62	26.72	25.99	39.92	14.75	7.21	27.15	57.41	46.34	63.08	115.38	30.03	42.99	44.21	33.25	18.46	12.61	708.62	0	57.22
ENSG00000039139	0.26	1.16	0.53	0.2	0.87	0.19	8.9	0.55	0.24	0.53	0.46	0.43	0.09	0.4	0.26	0.82	7.07	9.42	0.02	0.1	0.05	0	0.43	0.57	0.2	1.31	0.91	2.66	0.93	0.33	0.72	0.28	0.51	0	0.02	0.6	0.41	0.74	0.16	0.06	0.49	0.65	1.75	3.02	0.22	0.74	0.91	0	0.25
ENSG00000039319	29.06	21.4	37.31	14.81	14.76	30.45	38.55	25.89	15.44	9.34	24.43	15.96	30.87	34.58	36.6	29.64	16.99	0	27.22	23.33	5.74	1.24	43.13	14.08	17.17	14.65	48.25	41.52	63.18	39.05	45.37	20.04	37.11	5.24	2.61	13.32	54.2	42.13	56.05	70.25	52.68	47.16	64.4	40.14	24.39	28.54	74.71	0	36.41
ENSG00000039523	22.51	21.81	15.29	6.95	15.93	26.69	123.31	19.81	42.75	15.67	35.98	38.36	18.58	44.9	73.34	14.81	7.91	13.1	52.6	21.61	2.82	5.01	29.6	14.87	17.76	9.39	35.06	41.87	24.7	30	74.21	12.12	25.31	13.96	7.03	32.3	27.95	27.96	40.45	76.03	43.55	27.01	20.78	19.43	26.12	8.99	0	0	36.29
ENSG00000039537	0	0.01	0.82	0.75	0	0.14	0	2.22	0.22	0	0.15	0.57	0.45	0	1.06	0.05	1.21	5.62	0	1.03	0	0	0.37	0.88	0.24	0	0.81	1.29	0.28	0	0	0.21	0	0	0.02	0.34	0	0.86	1.74	0	0	0	0	0.48	0	0	0	0	5.37
ENSG00000039560	45.51	41.02	29.92	12.03	3.53	52.67	21.05	12.88	13.31	10.34	22.31	20.36	16.65	34.17	23.8	12.83	11.51	0	1.87	20.42	3.56	0.63	72.55	12.49	17.69	7.55	49.77	115.47	34.41	13.39	22.24	20.71	26.24	48.69	2.66	14.08	43.2	22.58	28.02	77.5	53.45	27.99	14.3	15.35	15.05	17.59	5.15	0	39.55
ENSG00000039600	0.2	0.07	0.14	0.08	0.09	0.47	0	0.18	0.05	0.09	0.19	0.07	0.74	0.45	0.6	0.03	0.11	0	0.25	0	0	0	0	0	0.09	0.04	0.88	2.34	0.13	0.31	2.16	0.04	0.13	0.1	0	0.23	0.16	0.28	0	1.39	0.19	0.71	0	0.11	0	0.09	11.21	41.34	0.08
ENSG00000039650	17.88	17.31	16.82	5.84	10.6	15.01	20.99	22.63	49.08	63.58	49.53	51.92	23.22	14.78	38.83	5.07	22.77	17.8	11.28	14.18	2.4	4.67	8.45	11.35	7.72	9.21	11.18	22.57	6.1	20.61	27.62	1.47	9.57	11.41	3.03	17.82	18.24	14.39	5.19	20.92	23.47	2.61	20.75	16.7	23.82	19.04	10.32	0	16.47
ENSG00000039987	0.29	0.11	0.92	0.67	1.81	1.25	15.97	0.43	0.69	0.16	1.24	0.56	0.7	0	0	0.29	0.76	2.72	0	0.08	0	0	0.68	0.54	0.31	0.05	1.42	1.32	0.18	0	1.57	0	1.11	0	0	1.88	0	0	0.72	0.51	0.14	0.15	0.21	0.19	1.2	0.25	0	0	0.2
ENSG00000040199	6.22	6.06	4.06	4.21	2.73	7.82	9.56	6.45	2.97	3.24	4.18	5	5.9	5.74	6.9	5.08	3.44	2.03	8.92	9.84	0.68	0.12	6.85	2.67	4.14	2.76	4.77	13.54	5.89	7.54	6.57	3.07	10.26	3.87	2.1	3.53	7.67	7.81	5.28	9.44	13.64	6.7	10.04	7.88	4.37	6.37	0	0	7.01
ENSG00000040275	6.23	12.2	10.84	6.9	11.18	22.6	0	9.86	9.35	3.79	12.62	10.26	6.55	20.27	17.93	16.65	16.62	0	5.81	19.76	1.8	1.82	16.99	8.3	6.14	8.61	44.75	49.82	44.82	19.64	6.55	10.33	26.05	8.23	2.99	25.9	40.75	25.5	24.21	18.55	32.2	22.99	20.44	28.69	9.49	12.64	0	21.66	11.44
ENSG00000040341	17.17	37.57	25.22	13.27	6.13	17.86	0	17.3	16.55	11.18	23.52	20.42	29.14	28.76	23.92	37.46	21.6	0	44.68	18.16	3.15	1.68	37.76	16.98	16.64	14.01	46.23	59.24	46.39	30.33	43.29	28.29	27.65	9.6	6.52	24.4	52.4	32.06	41.2	45.72	34.55	48.45	28.89	25.49	16.35	28.3	5.61	115.65	37.73
ENSG00000040487	1.97	2.46	4.48	0.94	0.54	1.08	0	2.05	6.98	6.83	5.89	6.18	4.66	4.94	7.04	1.93	3.33	0	3.8	3.9	1.1	0.55	2.62	2.3	1.84	4.11	2.42	3.81	0.96	7.01	4.31	0.48	2.38	2.63	0.38	3.53	2.39	3.21	0.93	1.33	8.21	5.9	3.77	3.01	5.52	3.06	0	0	4.79
ENSG00000040531	15.71	8.96	7.52	3.28	5.98	4.65	47.04	5.01	9.32	10.26	9.31	10.74	7.71	9.34	16.66	4.43	6.77	0	5.61	7.36	1.79	1.97	7.75	9.23	4.3	4.9	4.5	10.39	5.49	12.61	7.13	2.77	6.83	8.28	2.25	3.61	14.66	12.28	16.63	18.13	4.32	4.64	6.13	12.21	10.84	12.7	5.29	0	11.01
ENSG00000040608	0.47	0.72	0.51	0.72	0.43	0.63	19.86	0.16	2.11	1.45	3.24	1.46	2.97	0.94	1.82	0.16	0.1	0	0	1.99	0.37	0.48	0.39	1.13	0.3	0.71	0.72	2.56	0.4	3.54	5.24	0.16	0.4	0.61	0.36	2.74	1.99	1.43	0	2.19	0.15	5.34	1.74	1.94	2.35	0.45	29.71	0	1.08
ENSG00000040633	9.07	15.15	12.34	7.74	9.94	21.19	42.7	10.03	16.47	19.15	18.7	19.62	20.46	13.94	15.43	12.67	18.84	5.68	15.91	12.44	2.7	1.93	16.55	15.17	7.32	12.2	46.75	25.94	29.32	39.13	25.04	13.03	29.68	9.67	6.13	25.76	24.21	25.46	29.39	42.75	22.63	34.91	18.21	15.71	16.64	26.84	17.45	0	15.07
ENSG00000040731	0.59	0.02	0	0	0	0	0	0	0	0	0	0	0.09	0	0	0	0	0	0	0	0	0	0	0.19	0.04	0.93	0.71	0	0	0	6.31	0	0	0	0	0	0.15	0.13	0	0	0	0	0	0	0	0	17.13	50.77	0.3
ENSG00000040933	21.44	17.63	13.68	5.05	8.02	12.22	1.03	10.98	14.6	11.88	12.94	16.98	13.81	17.79	24.06	12.87	8.01	0	12.94	9.26	1.95	1.2	11.39	9.2	7.44	6.58	16.18	8.6	11.25	24.15	28.6	5	12.62	4.37	3.69	13.92	16.25	14.12	18.37	30.55	8.63	41.31	11.21	19.45	16.49	19.12	28.51	15.44	24.29
ENSG00000041353	2.13	3.01	5.31	1.82	2.86	2.08	2.42	5.33	5.08	1.72	1.79	2.27	2.96	1.49	3.25	3.36	5.57	0	2.2	1.74	0.62	0.88	3.19	1.29	4.53	2.65	6.71	3.9	11.35	2.71	4.28	9.73	3.01	0.22	1.11	1.72	4.05	8.22	9.1	5.01	2.81	9.75	4.41	1.16	3.15	6.5	0	0	4.69
ENSG00000041357	23.84	55.76	56.76	33.93	13.25	30.49	39.89	39.39	20.4	14.92	25.85	14.1	38.82	33.4	17.44	42.03	34.13	0	7.36	31.7	7.15	2.55	71.62	27.37	19.23	33.28	99.3	50.34	86.49	36.4	34.64	24.26	47.04	12.15	11.84	51.16	41.46	55.3	74.37	64.51	48.16	50.14	36.32	42.4	29.03	30.67	0	79.48	54.7
ENSG00000041515	3.25	1.33	2.14	1.1	1.22	4.35	14.01	0.76	1.23	2.65	2.18	3.62	5.14	3.3	3.06	0.65	0.17	7.25	0.91	0.94	0.27	0	2.96	0.61	0.76	2.66	12.49	14.45	6.96	8.83	8.37	0.47	8.77	1.16	0.04	0.82	8.62	2.04	12.24	6.4	32.64	2.33	3.65	15.87	11.22	1.48	4.29	20.91	7.35
ENSG00000041802	17.14	26.64	25.26	15.86	12.72	27.34	25.35	10.35	20.49	14.89	19.84	16.97	25.21	23.31	17.7	16.98	16.96	7.68	17.33	21.14	4.52	0.86	22.8	25.28	8.62	12.15	43.85	45.14	24.92	24.67	23.12	15.99	26.8	13.14	6.17	16.51	25.05	34.37	41.06	71.1	54.25	27.75	25.35	18.72	33.24	39.52	0	63.44	33.33
ENSG00000041880	10.47	6.24	6.69	2.25	4.1	6.4	0	2.89	7.95	7.92	11.22	8.58	11.47	7.48	5.14	6.77	9.26	0	6.42	13.03	2.27	0.6	5.06	5.96	4.51	3.46	8.57	25.12	8.67	8.8	10.12	3.49	7.93	8.74	3.65	7.32	17.21	9.91	12.06	9.37	10.91	9.04	13.49	10.49	15.11	3.53	0	72.43	14.02
ENSG00000041982	5.12	32	36.71	5.26	2.66	6.93	14.16	42.75	13.42	6.01	19.66	10.57	27.45	6.48	37.27	42.49	16.07	3.94	24.82	2.06	4.23	3.36	47.22	5.98	5.93	17.88	10.36	10.51	99.05	4.74	38.39	4.04	8.92	6.46	6.35	20.08	3.19	9.99	8.63	11.35	144.27	52.31	3.51	30.22	12.25	18.36	5.95	8.91	22.43
ENSG00000041988	16.77	5.95	9.72	3.07	4.03	5.96	1.2	8.88	9.06	9.75	9.6	9.26	8.74	12.31	13.59	3.04	3.51	8.32	0.98	8.11	1.74	0.41	4.94	5.62	6.2	7.03	4	18.36	11.05	19.93	29.5	1.89	4.73	9.6	1.62	12.15	6.83	12.93	8.65	7.01	5.58	37.51	14.67	2.1	18.35	8.08	25.8	0	19.24
ENSG00000042062	5.3	3.29	4.38	0.36	3.84	3.24	1.5	1.94	9.9	1.02	5.05	4.82	3.28	6.55	4.3	1.29	3.48	1.86	2.59	2.39	0.79	0	1.72	2.29	1.24	1.55	1.71	4.59	3.1	2.59	2.94	0.32	0.33	1.63	0.07	3.79	2.07	3.68	1.37	5.24	3.04	3.51	8.21	3.58	3.06	1.45	11.29	16.89	5.75
ENSG00000042088	13.06	12.53	9.6	4.44	6.23	6.6	0	7	12.48	9.74	12.67	13.62	14.43	10.63	9.57	10.31	16.42	0	14.81	8.81	2.03	0.45	9.66	13.21	7.65	5.38	22.59	22.01	18.28	16.91	5.71	5.06	19.42	2.11	4.92	6.12	11.83	20.01	22.23	5.5	6.58	33.9	9.85	17.1	16.59	23.9	0	0	17.64
ENSG00000042286	6.9	4.03	4.59	1.37	5.29	4.48	3.76	6.05	8.33	3.69	8.05	5.88	5.51	6.31	9.57	3.37	5.38	0	0.32	5.69	0.97	0.13	5.08	5.04	4.07	1.35	6.66	8.79	4.4	6.8	9.53	1.1	5.08	1.91	0.35	6.41	13.49	8.76	9.48	12.97	13.54	6.86	9.4	3.48	8.87	6.9	0	0	7.13
ENSG00000042304	0	0	0	0	0	0.14	0	0	0.04	0	0	0.23	0	0	0	0	0	0	0	0	0	0	0	0	0	0	0.18	0.27	0.19	0.1	0	0	0	0	0	0	0	0	0	0	0.14	0.08	0.48	0	0	0	0	0	0
ENSG00000042317	10.1	5.2	7.46	5.67	0.76	18.98	6.64	5.28	6.31	7.46	13.79	9.58	7.95	11.88	10.03	6	7.52	0	2.59	11.56	1.46	0	8.68	8.33	5.65	6.91	22.4	34.27	16.22	12.99	6.26	6.12	16.2	5.85	0.74	6.72	21.79	21.91	15.78	31.75	11.82	3.1	23.61	9.35	6.7	10.87	0	0	9.15
ENSG00000042429	30.14	38.39	42.85	25.69	15.29	54.7	8.49	39.48	20.07	21.28	28.31	29.87	40.53	46.07	69.11	33.35	37.63	8.22	61.74	29.77	5.3	6.75	60.47	27.33	20.39	34.77	66.48	119.6	91.88	55.33	66.01	31.16	73.1	17.71	10.97	27.2	109.89	77.91	119.26	17.9	30.91	25.49	92.51	50.94	35.38	59.05	15.59	17.98	52.55
ENSG00000042445	21.32	20.53	27.77	7.29	10.84	15.58	0	32.91	29	10.11	22.44	17.91	14.62	23.97	26.85	14.57	7.18	3.55	14.15	13.63	4.15	2.95	35.26	17.76	14.38	11.77	14.71	19.94	27.12	20.2	20.7	7.04	13.14	13.14	11.28	29.26	16.38	18.73	26.08	18.39	35.94	41.69	28.82	30.73	31.72	22.15	41.32	32.27	37.62
ENSG00000042493	19.03	76.19	42.46	6.74	9.6	5.79	0	11.16	26.4	10.77	16.73	12.75	23.28	19.76	16.26	26.6	19.61	0	8.58	20.08	9.52	1.94	29.34	21.01	18.14	19.89	32.69	8.57	14.55	22.63	14.24	3.32	36.28	12.34	11.8	34.25	39.43	27.05	24.84	14.18	8.31	34.93	48.18	68.11	25.87	47.31	0	0	43.49
ENSG00000042753	16.33	38.16	35.48	8.24	4.74	12.19	56.78	24.54	43.94	40.24	24.56	21.68	22.72	8.1	24.73	10.86	18.99	0	14.14	13.63	8.13	15.05	24.23	18.56	18.13	22.63	19.67	18.81	14.42	25.49	13.47	4.3	10.9	8.33	6.68	11.86	24.26	14.1	15.84	0	13.94	27.45	43.56	21.58	20.34	34.41	39.53	0	28.01
ENSG00000042781	0.27	0.22	0.27	0.3	0.19	0.33	0	0.27	0.21	0.05	0.16	0.15	0.8	0.19	0.63	0.2	0.12	4.65	0.04	0.23	0.03	0.13	0.28	0.35	0.27	0.12	1	2.4	0.44	0.19	7.42	0.23	0.09	0.09	0.15	0.06	0.5	0.4	0.68	1.59	0.47	1.06	0.69	1.06	0.16	0.27	7.5	4.54	0.41
ENSG00000042813	0.27	0.1	0	0	0	1.12	0	0	0	0.11	0.71	0.26	0.43	0	0	0	0.51	0	0	0.16	0	0	0	0.09	0	0.19	2.07	0	0	0	0	0	0.18	0	0	0.84	0	0	1.65	0	0	0.44	0.63	0.36	0.19	1.65	0	138.71	0.42
ENSG00000042832	1.97	1.74	0.83	0.51	2.69	1.74	0.13	3.02	6.46	0.78	1.11	5.33	2.46	0.85	7.11	0.58	0.35	0.58	0.52	0.88	0.08	0.09	0.76	1.42	1.63	0.5	2.48	7.31	4.23	0.24	10.54	1.65	0.86	1.21	0.2	2.62	8.07	3.83	0.23	20.28	1.31	14.9	0.9	2.68	1.53	0.62	43.32	92.93	1.61
ENSG00000042980	15.36	13.34	10.51	5.77	10.62	18.34	3.98	7.14	8.75	1.49	9.08	12.19	8.09	18.88	36.53	22.16	14.59	0	21.54	16.75	1.51	1.53	17.31	4.37	9.36	5.59	17.62	13.52	15.88	5.86	36.58	4.3	13.41	0.33	1.9	4.12	16.84	15.91	28.08	15.75	6.79	25.52	35.08	16.47	18.18	25.62	0	0	29.55
ENSG00000043039	25.08	9.29	25.62	4.75	4.08	11.35	0	4.79	20.57	25.74	13.49	33.09	40.78	45.29	26.22	20.95	44.7	8.58	29.01	8.34	5.63	1.62	13.53	14.2	31.59	5.13	7.11	14.67	45.61	2.7	22	41.48	26.85	4.02	9.62	26.56	32.96	105.94	55.01	34.21	11.55	31.96	42.66	6.21	21.85	31.34	0	36.18	18.7
ENSG00000043093	6.8	26.3	16.48	6.67	2.81	14.72	0.91	5.32	9.7	4.89	12.04	10	14.11	11.8	18.48	15.72	24.35	0	16.43	10.68	2.48	3.33	44.62	21.76	9.73	9.73	77.49	33.57	53.16	8.9	15.12	16.27	53.29	1.82	2.63	27.72	34.12	31.35	38.56	25.7	39.33	33.26	20.5	17.5	11.13	19.18	27.31	0	9.55
ENSG00000043143	22.38	6.14	11.1	1.65	7.71	4.94	18.35	12.82	15.7	8.07	24.38	15.3	15.9	12.24	13.99	6.17	7.26	0	4.17	7.5	1.29	2.15	8.66	5.47	7.02	4.36	8.4	9.76	12.01	7.02	5.71	3.23	6.02	8.64	0.69	10.13	9.48	6.46	14.08	14.93	18.41	10.9	8.32	11.35	10.56	1.94	0	0	18.07
ENSG00000043355	0	3.26	5.38	0	0	0.84	1.44	0	0.4	0.01	0.02	0	1.81	1.46	0.8	0	0.17	0	1.11	0	0.01	0	15.73	0.03	0.03	0	0.48	1.96	2.45	15.34	0.98	0	0	0.09	0.33	0.9	0	0.13	2.44	1.89	3.3	1.3	1.19	13.29	0.12	0.1	10.17	0	0.98
ENSG00000043462	12.66	30.43	16.23	3.07	12.14	11.87	4.87	7.79	11.18	3.55	7.57	8.13	5.99	13.31	16.81	23.35	5.36	0	9.37	4.01	2.93	0.8	27.37	6.38	9.02	5.48	9.7	29.31	21.68	7	27.64	10.03	15.61	1.44	4.37	12.3	8.02	8.22	11.76	37.81	29.56	21	6.96	6.76	11.78	8.77	0	88.24	60.62
ENSG00000043514	27.05	18.75	17.86	17.76	15.36	24.33	4.75	22.53	16.13	13.74	18.54	18.56	17.17	34.28	29.83	20.71	29.97	0	35.48	25.89	3.06	3.69	17.36	58.29	8.45	17.26	25.79	26.97	21.4	30.47	52.42	8.62	25.39	9.11	5.5	12.76	46.92	25	25.08	12.99	19.89	28.2	33.11	12.11	19.17	41.57	325.75	0	28.43
ENSG00000043591	0	0.19	0.13	0.07	0.08	0.27	0	0.47	0.22	0.09	0.14	0.43	0.32	0.14	0.17	0.75	0.12	5.25	0	0.11	0.03	0	0.39	0.64	1.31	0.07	0.72	1.53	0.24	0.18	0	0.56	0.48	0.41	0	0	0	1.47	0.92	2.96	0.18	0.43	0.48	0.24	0.13	0.05	15.89	15.85	0.23
ENSG00000044012	0	0	0	0	0	0	0	0	0	0	0	0	0	0	0	0	0	0	0	0	0	0	0	0	0	0	0.73	0	0	0	0	0	0	0	0	0	0	0	0	0	0	0	0	0	0	0	0	0	0
ENSG00000044090	11.84	13.37	8.71	3.35	6.98	8.03	2.99	6.59	8	12.67	11.64	11.67	14.36	8.37	9.21	6.01	4.77	0	4.55	4.61	2.13	1.08	6.3	6.93	4.27	8.41	7.55	13.76	3.11	10.68	10.32	1.96	10.16	5	2.72	5.5	9.18	9.26	4.64	4.19	9.91	11.64	10.37	5.76	11.26	17.03	5.58	16.74	8.85
ENSG00000044115	207.21	184.1	291.28	132.42	114.92	195.99	165.04	219.6	125.52	169.06	167.06	139.33	289.9	234.73	237.9	154.66	328.84	15.65	282.58	264.5	62.27	9.66	434.01	126.1	128.98	180.99	764.77	492.65	567.33	210.57	269.32	173.67	377.64	120.24	61.03	246.91	515.12	546.86	705.15	484.22	584.42	566.13	644.41	403.44	233.51	192.1	242.37	89.16	261.51
ENSG00000044446	38.96	18.15	23.18	11.57	15.33	26.63	38.98	23.46	21.65	25.7	31.19	30.88	32.38	25.15	44.63	10.9	11.14	8.21	18.99	14.55	2.42	2.12	16.66	17.75	13.09	10.92	11.97	22.1	23.44	26.13	35.23	5.65	25.31	7.2	2.97	14.77	36.81	28.39	17.08	47.15	55.69	18.61	20.84	22.97	46.72	12.13	0	7.9	39.22
ENSG00000044459	3.05	3.44	3.99	2.52	1.14	8.45	3.01	6.48	3.15	1.73	3.68	3.26	3.39	3.67	7.13	8.04	3.37	0	2.76	4.43	0.51	0.34	8.34	12.37	2.37	2.61	10.59	29.84	13.29	5.52	11.85	3.91	4.72	0.22	0.89	2.58	3.28	8.85	11.46	7.67	12.55	4.76	4.2	6.91	1.02	5.37	3.49	10.44	6.13
ENSG00000044524	5.62	0.89	3.7	1.58	1.07	1.2	1.98	2.63	0.99	0.25	0.41	2.02	3.3	2.74	4.32	2.66	0.76	0	4.67	1.37	1.13	0.16	4.86	7.4	1.37	21.26	4.56	0.68	6.51	38.66	4.33	0.86	3.06	0.1	0.21	6.15	1.85	7.01	4.86	5.4	0.5	4.83	1.62	1.73	0.3	4.44	0	0	8.95
ENSG00000044574	23.87	58.5	59.14	20.93	8.56	30.56	18.09	93.76	31.73	22.98	30.32	17.08	36.76	41.03	9.02	81.06	33.1	2.52	10.76	51.78	11.76	3.39	96.42	33.34	37.08	48.74	119.84	45.32	93.98	24.83	20.63	68.74	54.9	30.02	12.71	41.39	67.69	70.67	81	72.81	64.29	132.96	56.42	64.86	30.13	39.28	15.22	34.2	65.34
ENSG00000046604	19.53	34.93	40.42	41.53	6.33	43.29	6.8	52.74	14.29	13.54	27.7	18.53	46.46	22.75	31.93	57.61	26.45	2.49	8.41	29.87	7.93	2.91	47.57	39.95	23.82	37.97	41.4	34.87	46.5	33.93	23.91	29.45	40.81	2.11	9.03	13.14	47.04	42.6	51.73	29.84	37.18	62.63	58.97	49.9	23.84	51.77	2.51	0	30.56
ENSG00000046647	7.1	8.16	9.23	3.14	3.15	5.78	21.7	8.16	5.87	6.55	14.11	13.74	10.94	6.68	9.47	4.78	6.31	0	3.55	5.9	2.27	0.8	6.38	4.71	4.58	6.28	8.95	13.99	6.48	8.82	15.21	5.19	6.19	2.99	1.41	7.97	14.6	5.35	6.88	7.5	5.31	27.33	7.75	14.31	13.92	10.87	0	0	12.79
ENSG00000046651	19.59	22.18	33.34	11.83	13.85	21.52	11.37	21.46	23.18	23.89	25.83	51.22	40.22	32.33	36.76	16.9	34.29	0	23.69	33.68	5.77	1.17	33.36	27.71	15.58	11.68	56.57	75.91	48.21	24.76	103.24	26.13	57.45	15.51	8.32	19.66	89.6	65.29	46.25	90.33	33.26	35.89	98.81	36.24	28.7	46.43	93.17	0	29.25
ENSG00000046653	15.46	13.79	26.14	32.58	24.83	45.28	6.81	8.44	13.93	43.79	14.39	19.17	18.11	45.35	43.15	16.41	21.46	3.03	22.97	26.04	4.69	0.32	22.24	26	14.12	24.68	26.19	49.29	62.96	39.12	58.42	15.79	39.94	47.51	16.78	7.96	54.53	51.97	33.96	45.1	37.75	35.89	139.29	29.47	14.51	37.67	95.34	0	20.53
ENSG00000046774	0	0	0.06	0	0	0.13	0	0	0.04	0.02	0	0.04	0.34	0	0.25	0	0	2.59	0	0	0	0	0	0	0	0	0.08	0	0.18	0	1.5	0	0	0.13	0	0	0	0	0	0	0	0.21	0	0	0.19	0.08	0	0	0
ENSG00000046889	6.75	1.85	4.73	1.27	1.77	3.49	14.32	5.32	2.75	0.76	1.1	2.95	1.64	3.42	3.31	3.35	1.89	0	7.29	2.19	0.45	0.27	6.07	2.46	2.54	1	6.18	4.57	8.03	1.26	1.05	2.49	5.46	0.53	1.98	5.46	3.18	3.08	4.13	9.35	21.16	4.2	2.18	2.92	1.21	1.68	0	0	14.61
ENSG00000047056	6.62	10.86	11.88	6.32	6.59	12.61	3.06	13.7	9.59	7.63	11.02	9.39	10.06	18.57	21.11	10.51	7.51	0	0	7.15	1.29	0	10.26	8.4	4.58	7.38	11.26	17	10.64	8.96	7.07	3.03	6.53	2.63	1.87	2.47	11.61	10.71	7.85	5.38	22.9	12.69	6.95	8.01	11.07	9.28	0	0	17.41
ENSG00000047188	13.26	12.14	18.84	7.78	8.41	21.69	32.15	21.39	12.43	7.37	16.78	14.49	21.71	17.33	26.23	21.05	21.2	0	10.36	14.8	3.35	0.68	25.36	9.66	8.12	12.6	39.96	43.9	33.86	19.61	22.17	11.87	23.27	7.2	3.68	10.04	53.91	21.29	37.08	52.38	29.7	28.4	37.82	18.78	15.71	9.83	0	0	20.78
ENSG00000047230	15.56	15.04	20.25	8.54	12.2	27.12	15.32	18.79	12.02	9.56	17.86	16.69	17.74	18.23	31.12	13.68	17.24	0	9.18	15.7	3.8	0.57	24.39	16.95	9.09	16.3	26.57	35.4	27.64	29.3	18.86	7.64	25.52	5.77	2.52	11.68	35.43	30.97	19.64	23.24	24.56	43.87	46.72	31.92	19.74	28.03	0	0	30.35
ENSG00000047249	13.96	20.19	15.78	7.77	14.21	14.14	0	17.68	14.29	15.9	21.02	15.2	16.07	19.82	25.78	25.14	19.32	0	0	17.02	4.56	6.72	26.73	15.39	8.96	15.9	19.93	14.27	43.86	19.69	10.59	10.13	11.44	13.76	2.02	7.22	46.51	28.35	17.17	14.64	30.86	36.42	23.71	21.1	14.37	19.01	18.37	0	26.62
ENSG00000047315	31.02	51.89	51.11	19.23	19.51	50.3	4.48	47.3	27.87	16.49	29.15	22.2	33.74	27.06	33.38	42.39	60.13	0	39.91	54.21	8.99	2.83	85.51	50.59	29.37	34.92	73	379.27	57.98	32.19	52.69	22.73	69.35	10.48	8.31	24.86	78.39	90.88	77.57	51.72	45.52	93.3	70.72	49.61	23.34	64.9	0	0	72.72
ENSG00000047346	36.98	35.76	54.61	25.21	31.66	37.38	10.21	47.25	42.63	27.46	45.86	43.18	41.8	57.51	83.44	57.24	44.4	0	65.43	30.15	6.03	2.57	47.69	34.42	29.53	21.3	59.9	80.94	68.05	50.48	56.01	31.77	57.37	14.34	6.18	39.03	51.2	54.85	78.52	33.06	21.46	70.67	85.76	35.83	46.13	25.7	199.89	0	68.09
ENSG00000047365	11.17	21.27	27.53	10.64	17.32	9.8	1.8	16.23	32.08	6.36	13.65	12.46	15.95	9.73	16.79	12.41	13.19	1.6	22.45	4.54	1.68	1.36	21.57	12.39	9.13	7.86	21.23	6.61	24.62	23.47	24.18	10.06	21.85	0.03	0.77	10.05	6.21	22.46	57.33	36.28	36.42	88.41	12.14	8.68	14.64	25.84	1.93	28.92	36.14
ENSG00000047410	28.22	56.45	56.31	24.23	29.35	49.27	11.4	65.84	30.89	27.48	47.1	36.92	49.4	46.05	38.14	42.32	61.74	0.49	39.65	41.25	6.07	5	43.7	59.13	24.77	27.16	160.46	105.54	93.44	51.98	75.6	48.77	64.8	14.82	11.46	27.5	119.48	74.51	110.13	75.94	83.39	96.85	75.67	102.42	27.35	83	5.58	107.18	68.49
ENSG00000047457	9.5	58.71	63.88	4.21	23.6	6.37	7.5	4.68	9.39	3.49	13	15.82	31.61	89.23	32.89	8.75	111.86	29.06	34.84	4.35	9.18	1.64	51.6	171.49	21.17	137.73	38.73	105.44	235.51	109.94	10.48	7.47	79.98	31.09	3.06	22.34	30.56	19.43	177.97	58.8	115.2	53.45	31.34	257.55	7.67	43.66	3.15	0	107.93
ENSG00000047578	18.27	19.47	15.49	6.86	23.27	14.35	65.09	29.6	20.37	16.74	20.69	20.93	19.09	34.22	25.61	9.62	21.29	1.46	4.92	18.24	3.16	0.86	14.01	18.8	12.5	13.38	24.07	23.97	27.44	33.72	33.97	4.31	18.12	15.21	6.95	14.1	27.99	37.66	21.96	46.24	22.82	17.35	31.38	18.59	31.73	26.18	4.62	13.95	25.32
ENSG00000047579	4.41	14.7	9.39	1.23	9.58	6.84	0	5.24	7.48	6.55	9.14	8.49	9.97	13.13	10.96	8.07	10.53	12.49	4.18	4.4	2.08	3.09	13.06	4.77	5.63	4.74	10.63	7.77	11.32	8.88	9.58	4.23	9.58	2.06	2.64	8.64	9.95	8.79	5.87	30.52	12.68	24.29	10.97	21.33	14.56	19.19	17.36	51.44	17.52
ENSG00000047597	0.05	0.73	0.41	0.23	0.35	0.28	0.4	0.5	0.86	0.05	0.2	0.35	0.82	0.23	0.54	0.89	0.76	0	0.05	0	0.09	0	0.21	0.33	0.36	0.27	0.47	0.64	0.7	0.67	1.1	0.76	0.32	0.05	0.2	0.69	0	0.43	1.61	0	0	1.25	0.8	0.19	0.37	1.76	0	0	0.53
ENSG00000047617	5.17	2.68	0.95	1.67	1.52	2.79	67.3	1.16	2.17	1.89	1.35	4.1	0.88	2.91	6.79	1.96	8.75	0	0.07	1.84	0.66	1.05	2.22	0.84	0.96	0.95	1.18	19.58	0.86	4.17	0	1.47	3.54	1.47	0.97	3.24	6.73	11.54	6.48	11.63	0.07	10.84	0.1	2.57	5.88	8.22	0	356.58	6.42
ENSG00000047621	10.18	9.11	13.73	8.49	9	15.09	1.11	11.53	8.37	9.89	17.85	10.28	13.9	13.71	14.87	10.86	20.78	0	16.19	9.82	2.49	0.42	23.77	19.47	5.69	7.12	16.43	38.55	14.13	10.66	16.3	6.43	18.44	7.5	3.62	4.85	30.74	21.41	13.79	47.75	38.58	32.66	22.3	12.03	15.18	16.23	0	0	15.17
ENSG00000047634	5.05	2.37	5.63	3.92	0.97	7.16	0	5.29	4.45	2.58	3.83	4.96	8.81	4.81	2.49	7.74	6.05	0	5.91	2.82	0.84	0.21	5.53	3.6	3.42	1.79	14.59	11.38	10.62	1.15	5.58	5	7.07	0.95	0.38	2.3	5.04	5.68	12.35	18.68	10.78	9.81	10.74	1.42	3.39	3.55	0	0	4.82
ENSG00000047644	17.47	15.48	12.91	8.56	11.17	19.4	5.63	21.11	12.18	9.84	12.27	13.14	14.2	16.6	35.78	12.41	8.93	0	5.99	12.16	2.43	0.93	18.94	7.45	6.15	15.34	14.68	16.3	10.3	23.84	14.93	4.96	18.98	4.91	6.94	15.38	18.64	19.28	15.65	13.32	21.97	25.72	26.66	24.06	19.45	28.04	24.08	0	24.13
ENSG00000047648	2.13	0.94	2.11	0.58	0.07	1.32	0	1.42	1.53	0.65	0.58	1.54	1.46	1.66	2.56	0.89	0.46	2.25	1.96	1.06	0.31	0	5.02	0.86	0.5	0.93	1.61	4.44	4.79	1.02	4.29	0.97	2.13	0.6	0.47	2.29	0.65	1.54	1.57	0.54	2.55	2.83	0.97	0.39	0.51	1.87	7.66	0	3.98
ENSG00000047662	0.07	0.06	0.06	0.03	0	0	4.75	1.39	0.26	0.24	0.05	0.14	0.41	0.1	0.29	0.5	0.04	0.73	0	0	0.03	0	0.19	0.04	0.17	0.05	0.46	0.69	0	0.04	0	0.02	0.05	0.03	0	0.27	0.11	0.09	0.16	1.36	0	0.11	0	0.15	0.08	0.1	2.2	6.59	0.21
ENSG00000047849	64.8	72.64	74.94	37.62	20.16	51.42	45.19	35.62	63.13	42.53	61.55	51.82	65.36	62.7	58.71	40.43	36.42	13.69	46.06	50.63	14.19	6.18	118.15	45.5	33.26	45.36	98.18	111.97	69.24	67.4	64.3	27.42	77.24	38.76	19	106.56	65.62	78.87	55.26	85.94	78.91	77.55	75.98	93.96	77.43	40.62	168.08	80.42	138.11
ENSG00000047932	12.37	13.69	19.35	7.6	4.94	17.2	1.42	14.1	9.42	6.59	14.86	10.78	13.02	17.71	27.83	12.62	14.82	0	10.62	8.87	2.01	1.48	33.43	13.19	10.18	12.82	49.89	39.29	44.04	8.22	16.75	12.61	22.76	2.82	4.17	9.24	48.73	17.63	36.9	5.81	22.44	20.49	30.46	10.4	11.7	17.6	76.36	0	18.48
ENSG00000047936	0	0.19	1.28	0.03	0	0	0	0.14	0.05	0.33	0.71	0.2	0.09	0.11	0	0.27	0.02	0	0	0.2	0	0	0.03	0	0	0	2.74	0	0.86	0.02	0	0	0.09	0	0	0	1.32	0.36	2.07	3.01	0.07	0	0.03	0.6	0.09	0	1.96	5.87	0.39
ENSG00000048028	13.44	23.23	13.56	9.74	3.13	14.92	5.58	35.06	12.95	8.89	11.12	10.31	9.97	13.96	26.34	20.88	16.46	0	9.01	17.81	2.41	1.54	29.16	19.65	11.01	14.17	23.48	65.9	30.5	28.11	46.32	12.15	29.99	12.48	5.7	19.67	30.74	24.91	23.63	31.07	17.59	19.33	18.34	22.49	16.64	21.1	40.9	0	37.24
ENSG00000048052	2.53	11.07	7.41	1.63	3.72	4.42	4.84	2.78	6.48	0.56	1.61	2.86	1.76	3.91	13.07	11.01	4.32	2.32	2.14	1.79	0.84	1.58	8	2.59	8.12	2.8	3.87	6.26	27.33	1.05	13.81	13.33	3.78	1.36	1.19	6.34	1.34	13.98	14.2	0.37	7.21	2.12	1.14	5.7	3.43	3.04	0	10.83	20.02
ENSG00000048140	10.37	9.15	8.57	4.22	7.07	7.09	7.57	5.09	9.83	6.63	9.02	10.87	10.08	11.19	9.14	5.48	6.64	0	2.43	7.32	1.31	1.57	7.32	3.82	4.41	6.16	9.4	9.52	6.96	15.15	11.4	1.65	8.07	3.49	1.38	4.62	8.11	9.38	11.79	22.31	9.09	14.67	7.67	12.6	11.62	7.44	5.4	0	13.69
ENSG00000048162	11.38	8.13	8.63	9.67	7.69	15.71	31.69	12.47	12.64	9.97	11.41	12.6	14.08	13.47	14.23	14.69	12.36	0	0	13.58	2.25	0	18.03	8.77	4.51	10.1	22.75	33.81	13.85	17.96	29.41	3.45	17.27	3.95	3.64	9.73	34.53	24.15	18.32	29.04	18.33	21.85	10.77	12.32	9.83	6.39	13.33	52.07	14.8
ENSG00000048342	24.14	17.66	22.36	11.31	18.4	20.1	9.31	18.01	18.69	12.21	16.38	20.31	27.72	35.4	15.18	14.6	30.18	0	24.73	18.96	3.24	0.15	36.74	27.4	10.7	16.14	25.83	24.02	29.2	21.83	23.59	12.76	27.47	6.69	3.5	24.73	44.74	22.51	37.65	16.25	41.95	41.59	33.59	26.95	21.44	20.72	0	78.12	29.45
ENSG00000048392	20.22	8.88	8.16	6.7	0.89	8.44	9.3	7.41	3.89	1.78	4.64	3.87	8.18	8.35	7.08	18.83	2.86	0	0.98	5.49	1.14	0.63	15.24	4.5	4.06	14.02	7.12	13.32	13.55	3.62	4.64	2.93	7.71	1.46	2.52	28.24	9.63	15.41	12.54	9.12	16.45	11.19	7.44	11.03	3.84	4.66	23.41	0	14.18
ENSG00000048405	27.53	18.55	17.93	17.16	5.82	19.99	6.37	26.95	17.02	9.94	21.66	15.71	17.39	26.2	25.93	11.15	23	4.28	13.68	21.93	2.26	1.53	40.14	16.45	10.66	8.64	120.44	97.18	160.07	19.08	35.72	57.6	61.98	7.5	8.71	24.89	61.72	64.3	96.24	40.12	25.72	17.3	28.74	24.29	13.62	41.76	77.79	57.1	28.14
ENSG00000048462	3.99	2.18	1.7	0.35	0.53	0.86	0	2.41	1.23	0.88	1.92	0.61	2.05	1.48	1.79	3.46	0.63	0	0	1.16	0.04	0	0.25	1.7	2.75	0.32	1.55	0	0	2.89	5.27	4.32	2.62	1.69	0.1	1.5	1.95	3.06	1.51	3.4	2.48	0.56	0.46	1.38	2.93	1.53	29.97	87.87	4.1
ENSG00000048471	22.35	16.21	13.29	3.96	10.99	15.32	8.58	8.89	16.07	11.48	18.39	15.14	12.18	24.39	21.86	7.92	10.44	0.69	13.16	12.75	2.54	2.07	17.32	11.31	11.08	5.37	14.25	23.95	10.59	11.85	17.79	5.32	15.7	6.55	2.14	10.58	16.79	18.11	15.79	31.39	21.32	9.6	15.12	11.41	16.64	15.79	0	6.23	33.49
ENSG00000048540	5.18	3.04	4.35	3.63	7.58	2.15	1.42	15.37	3.3	1.6	2.75	4.23	4.24	6.74	20.54	4.16	5.06	0	5.59	1.67	0.35	0.46	28.87	10.59	1.98	3.59	6.55	27.47	11.84	2.4	30.82	6.61	7.29	19.18	1.95	5.26	17.15	13.5	7.64	15.33	1.24	6.22	20.95	4.36	0.54	6.73	0	107.45	8.82
ENSG00000048544	7.78	14.9	12.12	11.91	4.45	9.8	0	13.66	7.86	4.03	8.3	7.29	9.48	12.33	15.04	12.65	8.74	0	1.46	7.57	1.76	0.99	21.09	9.81	7.5	9.5	24.92	17.21	22.51	8.31	21.15	10.19	15.07	3.89	3.81	9.13	17.53	16.73	10.58	12.71	13.64	8.54	12.83	6.08	8.82	19.38	221.42	0	18.08
ENSG00000048545	0.18	0.23	0.17	0.07	0	0	0	0	0.14	0.04	0.08	0.16	0	0	0	0.06	0	0	0	0	0	0	0	0	0	0	0.48	2.28	0	0	0	0	0	0	0	0.14	0	0	0	0	0	0	0	0.27	0	0	0	0	0.18
ENSG00000048649	31.32	36.05	26.98	17.55	29.17	45.44	45.91	36.86	31.3	29.99	47.23	34.47	37.68	42.66	34.92	34.86	46.24	2.43	58.87	55.91	5.79	3.65	50.4	37.25	17.72	15.24	92.35	181.93	118.98	38.38	53.13	53.11	96.69	21.3	9.04	31.53	106.61	70.35	121.38	78.22	98.16	115.42	62.45	37.79	33.23	37.57	53.49	22.08	37.93
ENSG00000048707	63.15	18.07	47.83	17.92	17.64	42.08	65.15	39.62	42.21	23.97	38.41	34.08	38.66	47.02	60.52	20.16	20.77	0.99	14.24	34.65	4.82	1.49	46.06	19.22	26.65	20.86	50.42	73	48.51	39.29	48.82	21.76	46.86	20.35	5.74	21.13	65.13	56.53	60.51	56.21	33.54	58.73	49.03	25.58	47.59	26.47	7.68	14.27	58.67
ENSG00000048740	9.8	6.21	16.71	9.12	9.78	13.63	0.73	4.61	8.35	5.77	10.11	13.19	6.03	8.11	14.14	30.84	8.25	2.7	10.85	6.35	2.94	1.41	21.68	12.73	6.3	19.8	9.13	24.6	20.84	34.22	15.71	5.95	15.52	3.43	2.79	10.01	22.45	20.56	19.97	8.86	42.22	13.02	26.74	27.31	10.15	6.47	0	31.11	29.85
ENSG00000048828	54.56	64.78	54.78	33.84	28.33	42.99	54.45	56.56	48.67	35.4	53	43.21	50.52	56.84	58	34.47	50.59	9.42	46.59	47.35	10.22	3.69	76.71	41.11	33.41	30.74	77.99	100.27	89.95	73.57	42.14	52.38	59.87	24.13	19.28	55.2	71.69	71.67	93.82	69.08	59.04	53.06	67.02	84.11	63.47	52.32	8.34	55.79	68.02
ENSG00000048991	13.42	22.52	13.73	16.51	14.44	19.49	87	15.88	21.25	11.96	24.61	23.55	18.98	23.61	41.55	18.75	38.95	65.8	31.56	27.07	5.89	3.17	34.1	25.33	10.48	11.62	120.2	157.72	94.5	33.59	94.43	31.18	76.59	30.46	13.71	51.04	80.37	61.35	101.1	57.06	125.26	19.88	77.37	34.65	44.64	26.35	4.35	175.02	31.07
ENSG00000049089	66.9	5.36	21.46	19.35	2.06	88.3	130.74	3.45	55.16	78.02	85.44	55.04	92.97	183.34	87.38	4.34	5.81	0	28.9	292.79	10.77	1	40.98	28.28	28.87	4.37	138.16	82.5	42	6.76	101.22	7.71	105.35	248.57	23.3	65.19	230.15	118.79	54.91	192.07	57.74	35.51	101.27	8.36	151.61	5.25	0	362.29	47.33
ENSG00000049130	4.18	8.73	11.78	4.74	0.84	6.33	0	8.76	5.29	2.59	7.01	3.9	4.9	6.61	9.03	3.13	5.65	0	11.63	8.38	1.49	1.04	14.49	6.09	7.79	3.43	6.17	14.47	21.22	40.41	2.2	7.5	7.53	7.52	0.9	6.94	9.82	8.38	13.75	19.25	13.01	4.04	9.29	6.25	2.53	1.9	0	0	19.6
ENSG00000049167	3.91	3.42	7.35	5.2	2.31	11.57	0	9.41	5.61	3.45	4.85	5.78	6.39	7.01	7.82	8.97	6.58	0	4.66	4.26	0.93	0.65	6.32	3.53	3.09	4.37	12.22	6.25	7.6	7.97	1.96	2.49	6.42	4.08	1.55	2.59	8.24	5.54	11.32	9.17	7.79	24.73	15.59	6.23	5.52	4.89	0	0	10.16
ENSG00000049192	3.68	3.44	2.44	0.53	2.38	0.66	0.49	0.93	0.68	0.27	1.02	1.38	1.02	1.4	3.83	0.69	0.67	0	5.46	0.21	0.23	0.3	6.71	1.82	0.8	1.1	0.85	9.27	0.54	2.48	6.35	0.44	1.57	0	0.39	0.97	2.31	1.54	1.64	2.1	5.57	3.49	0.57	1.8	1.25	1.45	0	0	4.59
ENSG00000049239	29.28	13.89	24.4	11.58	8.86	20.57	7.81	24.75	19.53	24.41	20.15	24.88	27.41	42.76	27.97	11.69	12.41	4.34	23.43	17.21	6.18	3.59	18.74	22.43	30.6	16.54	15.21	11.71	16.92	24.32	22.78	10.43	19.69	22.65	6.4	23.56	32.67	27.07	20.6	14.3	35.87	30.37	42.79	22.43	28.66	14.54	10.47	0	40.96
ENSG00000049245	30.96	26.93	45.93	32.85	6.83	46.36	3.94	39.55	20.37	12.45	25.49	18.56	43.15	34.81	62.26	22.85	25.39	0	6.32	27.82	6.95	1.69	60.03	20.03	22.61	27.79	50.93	41.18	49.69	38.49	27	17.15	37.37	14.29	5.81	22.86	60.41	35.63	36.61	77.23	40.87	37.75	39.61	22.23	31.84	17.8	0	0	57.02
ENSG00000049246	9.41	6.08	18.95	5.2	7.39	11.87	2.49	50.63	18.68	8.72	18.34	5.55	11.61	35.54	43.7	15.57	4.26	2.34	7.66	18.48	2.63	0.99	14.37	8.36	21.89	9.58	13.67	108.37	22.91	14	41.1	27.16	8.85	23.31	1.62	30.1	63.93	12.66	29.96	10	39.74	11.65	30.12	21.46	27.81	4.17	2.35	0	36.28
ENSG00000049247	1.09	0.37	0.65	2.39	2.1	2.24	0	11.53	0.39	0	0.14	0.45	0.5	3.93	5.54	2.96	0	0	0	0	0	0	6.37	0	2.18	0	0	0	0	0	0	1.55	0	0	0	1.33	0	0	0	7.13	10.42	0	0	0	0	0.01	0	209.8	6.94
ENSG00000049249	0	0.76	1.13	0	0.38	0.56	0	0	0.19	0.04	0.14	0.08	0.14	0.65	2.3	2.96	0.09	0	0	0	0.02	0	0.12	0.14	0.27	0.15	0	1.04	0.37	0.09	0	0.19	0.37	0	0	0	0	0.62	0	0	1.63	2.15	0	0.19	0.3	0.81	0	0	2.89
ENSG00000049283	3.68	3.01	5.61	1.72	2.78	2.31	0	5.72	19.13	9.81	7.41	9.64	6.22	8.14	2.41	0.36	4.51	14.94	0.39	8.12	0.48	0.5	3.23	3.72	3.92	2.12	5.79	4.44	4.78	3.32	6.69	1.21	2.44	2.65	0.52	3.44	7.54	7.35	7.33	3.33	12.93	0.26	2.65	4.81	7.58	8.25	9.55	0	3.38
ENSG00000049323	13.82	37.22	23.24	15.28	1.55	26.06	60.61	9.6	9.81	10.51	14.18	8.22	20.02	24.85	6.04	13.55	12.01	3.14	6.83	26.36	6.6	1.74	42.09	11.6	16.19	8.83	58.82	22.7	27.13	13.77	14.2	16.04	38.03	20.23	6.26	16.44	33.45	29.38	29.04	69.97	6.81	29.84	36.7	6.9	30.3	9.61	2.37	104.03	20.02
ENSG00000049449	30.56	55.8	109.52	33.13	10.92	30.57	5.67	41.37	18.85	24.87	45.67	32.88	49.88	46.48	32.9	88.27	50.66	0	36.87	32.17	12.51	2.89	87.3	42.77	27.38	64.7	127.69	56.57	95.36	53.25	41.35	47.88	107.25	15.85	15.93	31.07	77.64	61.49	156.17	57.57	66.87	106.59	74.1	59.96	41.62	44.5	44.54	0	87.85
ENSG00000049540	45.53	19.85	18.77	19.25	8.05	15.2	35.11	346.01	19.88	15.95	26.79	56.9	10.27	18.21	26.03	3.91	8.94	4.48	43.37	16.18	2.53	2.64	28.88	9.62	11.33	9.57	10.1	24.82	12.16	3.64	23.26	10.05	11.68	3.61	6.31	54.62	4.34	39.99	15.03	12.21	3.71	5.73	17.94	17.97	12.85	18.72	0	96.02	35.34
ENSG00000049541	8.7	11.89	8.03	4.13	3.15	3.11	29.71	7.24	8.57	7.3	6.2	6.02	5.84	2.78	5.1	3.62	12.94	0	0	7.65	2.43	1.11	15.94	11.47	4.96	6.17	8.11	11.96	11.43	10.43	9.49	4.24	9.28	1.88	5.36	8.25	13.22	4.69	10.63	11.19	11.29	30.79	11.38	8.97	9.01	21.04	0	0	8.17
ENSG00000049618	33.32	56.83	47.04	25.77	33.4	62.51	39.34	49.45	126.27	92.42	173.65	152.59	51.81	86.3	99.95	30.12	23.41	0	24.16	26.64	5.95	1	57.7	47.01	29.19	27.96	73.56	43.65	64.83	32.92	60.93	27.81	63.21	20.65	13.23	28.83	75.7	48.13	80.05	32.28	55.79	62.64	85.7	34.64	67.26	31.9	7.27	6.56	65.37
ENSG00000049656	56.7	51.25	46.48	19.08	21.65	49.24	32.27	74.59	36.52	30.91	56.14	42.63	87.49	31.8	33.31	39.62	47.49	0	12.57	26.97	11.79	4.95	98.53	50.63	43.14	32.14	45.81	43.42	29.92	40.19	22.92	26.32	34.78	32.23	11.81	37.55	56.34	40.79	80.73	25.4	81.26	49.04	15.49	49.93	58.4	56.69	0	0	56.38
ENSG00000049759	17.23	53.76	50.3	51.1	38.53	128.35	68.68	122.95	33.08	52.41	83.82	52	78.83	157.49	124.91	121.36	101.16	0	58.63	80.11	13.19	2.41	68.41	49.67	48.87	63.2	89.36	125.09	79.81	19.81	87.68	38.68	113.84	53.24	22.63	57.22	92.54	174.24	128.51	33.64	122.11	66.52	223.62	151.26	71.34	46.46	17.53	0	56.8
ENSG00000049768	1.08	1.62	1.21	0.37	1.37	3.37	0	1.07	2.54	0.84	1.9	1.55	2.03	2.92	3.16	2.81	1.28	0	0	1.11	0.15	0.17	1.78	1.21	0.43	0.47	1.16	2.17	2.29	0.31	2.6	0.31	1.01	0.17	0.34	0.74	1.52	2.54	1.77	5.45	2.04	0.11	1.41	1.77	1.73	0.86	12.51	0	2.7
ENSG00000049769	2.09	1.34	2.64	0.98	2.04	2.23	0	2.25	2.79	2.57	2.38	2.32	1.99	4.25	2.63	2.4	1.32	0	0.56	1.72	0.27	0.12	4.58	2.04	1.51	1.27	2.44	4.24	4.57	3.32	2.41	0.16	2.22	1.85	0.35	1.29	3.65	9.51	3.02	2.99	3.96	5.77	10.6	3.15	2.52	3.32	8.76	13.11	3.11
ENSG00000049860	27.48	33.33	52.08	19.25	9.89	33.09	0	34.86	17.99	18.28	23.52	16.21	29.66	35.36	22.53	49.93	20.25	0	29.69	22.7	8.52	1.25	52.49	16.02	23.69	21.93	57.42	25.76	73.52	19.13	9.33	34.58	32.95	7.28	3.44	23.47	34.91	30.29	61.64	57.82	13.1	44.19	75.32	53.42	24.74	20.68	20.79	0	44
ENSG00000049883	8.91	3.62	5.54	3.15	4.26	5.51	34.05	10.01	3.22	2.54	3.39	3.24	6.48	7.16	13.06	6.51	3.05	0	0.69	5.53	1.22	0.3	5.46	2.92	3.69	3.72	8.54	13.49	7.2	8.16	3.23	2.89	8.02	5.86	0.15	3.39	9.8	7.31	8.08	22.66	8.27	5.5	17.83	6.21	4.8	3.78	11.52	0	10.27
ENSG00000050030	0.04	0.05	0.26	0.11	0	0.02	1.58	0.02	0.37	0.02	0.17	0.03	0.77	1.06	0.39	0.15	0.21	0.81	0.02	0.1	0.03	0.03	1.21	0.21	0.19	0.05	0.21	0.47	0.75	0.07	0.24	0.6	0.18	0.02	0.01	0.24	0.03	0.19	0.38	1.16	0.73	1.14	0.21	0.29	0.07	0.25	1.23	0	0.38
ENSG00000050130	16.59	15.32	21.87	13.26	4.28	24.68	10.09	14.55	13.17	7.24	15.22	14.36	16.37	16.51	25.26	18.84	12.61	0	6.01	15.67	3.95	2.69	31.97	15.96	13.22	14.42	35.61	35.4	24.2	20.43	30.26	15.49	23.83	4.71	3.05	15.98	23.59	12.56	31.56	4.59	39.5	17.64	20.66	18.83	18.43	24.41	0	0	31.4
ENSG00000050165	78.74	65.66	91.2	41.87	10.75	46.7	54.35	37.23	42.08	21.49	75.37	42.09	145.93	139	84.37	25.91	12.44	3.82	40.56	123.59	14.46	3.52	192.5	11.92	43.92	15.99	92.23	40.38	160.19	12.51	79.39	17.34	77.58	142.85	21.34	69.27	139.96	61.63	118.3	128.39	104.69	87.9	80.14	9.7	97.47	13.93	49.44	17.31	98.87
ENSG00000050327	21.02	12.84	25.16	5.93	17.45	25.68	63.23	33.82	40.71	35.08	52.36	29.35	57.51	24.29	33	8.35	30.04	7	31.21	26.97	4.38	0.56	15.91	16.32	11.04	7.11	29.2	48.68	41.07	27.67	19.27	6.68	18.08	26.69	4.9	49.27	43.77	19.69	29.86	80.91	38.09	73.98	55.32	43.85	40.42	61.58	0	19.08	20.52
ENSG00000050344	31.31	16.97	22.79	9.98	11.65	30.96	24.01	13.11	20.19	4.63	24.37	19.96	23.76	28.88	39.08	25.88	13.05	4.94	27.57	13.94	3.44	0.65	25.36	13.14	15.57	9.02	30.92	23.99	31.87	24.58	26.04	10.08	17.03	3.92	1.88	9	24.79	17.74	56.31	27.54	67.01	23.44	28.54	28.54	16.87	23.1	10.9	36.36	38.44
ENSG00000050393	4.33	8.53	5.61	6.15	8.99	6.88	0	11.34	7.01	5.49	7.45	6.09	4.93	6.47	7.63	6.4	6.87	6.5	17.18	4.52	1.41	0.53	14.37	4.86	3.62	4.14	12.57	12.68	20.34	6.49	6.25	7.11	10.46	3	3.18	5.08	24.31	12.05	6.24	7.38	10.59	11.75	6.73	6.62	6.02	18.72	19.51	0	6.82
ENSG00000050405	64.44	27	51.51	50.2	24.72	122.97	128.49	76.94	39.91	22.85	77.76	49.65	143.19	78.25	118.4	62	18.85	1.25	123	85.97	12.94	2.22	74.26	22.14	30.11	13.71	78.51	44.17	85.85	17.46	117.22	33.39	86.41	27.29	6.88	55.75	103.97	94.83	67.64	181.95	116.64	60.87	158.27	16.03	63.33	10.51	7.19	32.83	94.21
ENSG00000050426	39.6	25.3	50.62	30.19	55.44	86.95	19.11	76.16	54.34	37.64	51	46.04	62.73	79.11	93.75	52.04	49.24	8.57	76.47	59.49	10.81	4.58	38.42	55.39	32.81	41.88	54.07	29.85	75.51	74.24	85.46	21.3	59.23	11.33	9.63	32.69	84.32	74.39	93.49	67.4	71.26	87.97	86.23	40.83	43.49	34.4	0	0	82.79
ENSG00000050438	3.95	1.94	1.6	0.66	1.11	5.83	3.86	3.39	0.98	1.68	0.75	2.49	2.36	3.42	1.65	4.1	2.68	0	16.15	8.17	0.15	1.31	1.06	0.96	1.38	0.72	4.77	5.56	3.16	2.58	27.21	1.57	0.98	0	0.02	1.75	5.6	3.16	0.7	8.94	28.7	0.06	1.14	2.67	0.12	0.56	27.46	0	2.7
ENSG00000050555	3.18	0.44	1.17	0.44	0.97	0.37	25.92	0.84	0.69	0.72	0.54	1.46	0.5	0.7	2.25	1.2	0.47	0	0	1.38	0.47	0	0.67	1.22	0.44	0.47	1.02	0.56	0.77	1.04	0	0.19	0.26	0.63	0.35	1.13	0.63	2.82	0.1	2.18	0	1.77	0.94	0.23	0.68	0.31	8.28	0	1.2
ENSG00000050628	1.45	1.04	4.65	0.65	0.27	0.87	10.08	1.34	3.57	0.26	0.71	0.37	0.93	1.08	0.66	1.6	0.07	2.9	0.2	0.19	0.17	0	3.09	1.14	2.09	0.54	1.67	0.66	2.89	1.01	1.62	4.55	0.33	0.07	0.18	1.25	0.06	1.19	0.18	5.48	0.34	6.47	0.32	0.28	0.41	0.41	39.54	6.24	1.78
ENSG00000050730	0.37	1.47	0.76	0.41	0.26	0.54	0	0	0.34	0	0.09	0.13	0	1.48	0.54	0.62	0.3	0	0	0	0.19	0	0.94	0.15	0.41	0	0	1.69	1.21	0	0	0	0	0.15	0.8	0	0	0	0	1.57	1.09	0.72	2.73	0	0	0	17.56	0	0.62
ENSG00000050748	11.37	11.5	13.56	10.61	4.7	12.35	0	18.43	12.47	6.09	12.23	9.17	16.01	14.61	19.6	15.43	11.45	0	4.46	10.02	2.11	1.07	24.81	8.25	11.82	8.05	20.34	15.66	27.85	14.53	23.89	13.08	14.18	5.21	2.04	11.65	17.13	13.53	22.94	26.98	19.09	31.84	20.05	16.71	14.67	8.97	0	0	19.64
ENSG00000050767	1.83	0.35	11.47	9.98	0.23	11.71	0	40.03	2.8	9.81	27.09	6.61	14.49	5.91	2.02	14.48	0.11	0	3.76	0.05	0.5	0.53	9.15	0.29	0.53	0.19	36.36	2.95	0.55	0.17	9.51	0.34	1.47	1.98	0.51	9.78	1.29	0.62	4.47	0.31	0.9	2.4	7.03	0.51	19.19	0.05	14.79	0	2.34
ENSG00000050820	28.02	30.84	20.4	15.91	11.89	36.14	29.05	19.71	34.93	30.38	40.4	45.92	32.93	39.15	50.45	25.77	15.7	4.19	16.65	41.19	3.13	3.05	31.93	17.27	19	11.32	45.88	75.91	17.35	45.34	79.85	21.12	37.6	31.56	15.01	31.86	39.32	55.07	33.95	82.28	49.87	68.98	22.84	56.79	46.46	22.76	5.72	67.71	29.27
ENSG00000051009	27.33	11.73	19.86	9.47	13.22	12.42	15.32	20.6	24.74	18.78	28.31	23.94	22.54	34.37	38.29	14.69	16.94	4.14	26.73	15.85	5.2	1.19	11.48	18.2	10.86	14.67	14.51	15.4	15.58	32.92	16.56	5.23	21.78	16.62	5.84	11.13	24.98	23.44	23.14	35.84	11.38	42.83	26.14	35.84	31.34	25.85	90.22	37.76	31.24
ENSG00000051108	49.16	92.16	86.97	21.69	46.48	50.22	3.28	95.99	43.86	31.82	80.12	35.49	44.29	62.43	47.89	86.02	41.55	7.29	80.68	43.32	14.46	10.55	86.78	58.78	87.27	34.62	47.7	52.93	117.38	24.72	48.31	64.55	46.83	29.47	18.89	46.98	41.99	59.05	90.35	93.11	56.53	133.83	108.2	37.89	50.79	72.57	0	0	170.22
ENSG00000051128	36.78	52.41	27.78	7.73	14.41	15.84	0	11.46	33.02	50.83	54.5	69.41	44.44	24.2	21.57	7.64	25.89	12.5	24.33	32.85	4.89	3.35	15.56	19.83	14.15	16.14	49.67	15.27	10.19	41.7	64.03	6.71	37.37	107.83	6.07	22.46	17.07	26.97	23.5	7.04	37.06	62.01	38.22	43.57	75.96	71.7	0	0	25.95
ENSG00000051180	1.81	7.71	3.37	1.34	3.04	3.6	0	4.67	1.93	1.57	1.61	2.42	2.18	1.64	5.11	2.39	4.89	0	9.53	1.42	0.68	0	1.74	1.84	0.73	1.74	3.42	4.09	1.07	1.62	0	0.97	1.66	0	1.06	1.65	12.1	5.91	3.55	21.66	8.55	2.75	3.26	3.36	1.32	2.78	0	0	1.71
ENSG00000051341	0.74	3.74	1.77	0.84	1.06	1.14	0	1.17	1.5	1.04	1.64	2.11	1.24	1.13	1.52	2.52	6.6	0.55	0.64	2.12	0.24	1.13	1.29	3.2	0.44	1.04	4.09	9.58	2.19	2.5	2.25	0.41	2.93	0.07	0.42	0.25	4.09	5.62	3.4	7.35	4.47	2.58	7.33	2.54	1.62	5.5	1.65	0	2.35
ENSG00000051382	20.51	20.44	28.57	13.58	12.13	21.69	10.59	9.15	17.93	10.23	23.14	22.47	20.09	27.34	60.56	18.68	15.58	25.9	35.25	14.27	3.07	2.18	41.49	16.64	13.27	9.53	32.59	27.62	39.88	18.34	22.78	18.02	26.42	8.2	4.19	10.2	45.06	20.71	36.49	47.87	52.92	43.4	18.35	18.64	16.05	20.85	0	0	21.93
ENSG00000051523	12.53	24.88	12.55	1.55	29.76	9.07	6.14	7.22	49.14	13.75	27.36	27.09	11.36	17.63	17.25	17.62	14.75	0	4.4	10	5.23	1.66	14.41	22.76	16.69	5.73	3.99	1.04	12.4	3.39	0	5.82	8.33	7.58	1.74	13.14	7.28	12.3	4.21	17.23	13.73	3.91	11.56	17.36	21.28	13.98	0	0	47.75
ENSG00000051596	7.8	11.08	19.42	6.15	12.62	9.73	1.03	13.03	17.88	11.97	20.38	14.75	13.22	9.49	19.68	19.64	44.6	41.86	7.25	18.9	3.07	7	12.08	14.91	13.14	11.25	55.41	19.66	13.2	30.96	16.94	7.14	24.83	13.08	11	23.31	43.6	29.05	25.62	40.85	15.54	51.11	33.69	28.39	26.21	17.55	51.22	0	18.65
ENSG00000051620	14.86	18.76	17.44	13.41	13.26	13.7	59.08	22.66	25.72	21.47	22.81	22.25	14.21	16.53	25.38	13.82	9.11	0	6.79	6.73	4.12	0.58	24.03	15.65	11.01	20.38	17.95	10.81	25.18	14.23	35.1	8.85	18.58	4.38	3.37	10.9	28.7	11.34	12.51	16.02	16.09	18.89	17.21	23.18	13.56	12.89	21.58	8.64	14.33
ENSG00000051825	27.91	30.45	22.29	16.74	21.04	35.01	36.22	25.17	13.19	11.58	23	20.42	28.02	41.32	49.81	20.65	28.59	0	126.34	33.2	4.96	6.43	50.24	21.65	13.94	19.88	61.83	78.28	71.28	33.98	36.56	16.33	45.03	9.3	4.14	11.1	69.83	44.99	67.93	90.9	58.03	55.58	41.29	40.61	34.61	40.99	0	88.98	38.35
ENSG00000052126	15.54	19.87	30.94	20.47	7.31	47.98	6.6	41.2	48.49	14.28	41.85	28.11	28.89	56.84	32.31	24.04	26.25	0	16.49	20.96	2.96	0.24	39.07	16.65	12.99	13.24	69.96	32.99	60.89	17.06	71.31	23.68	61.99	5.24	5.38	17.13	49.6	34.66	77.66	32.07	29.28	43.73	30.48	13.6	14.46	12.5	0	0	21.46
ENSG00000052344	5.73	27.64	13.44	7.33	14.94	9.68	20.24	50.73	27.47	30.99	16.42	25.18	22.56	17.76	19.09	25.78	27.4	13.74	6.71	11.28	8.05	1.58	4.41	19.33	24.81	26.28	3.61	18.08	7.45	49.85	1.61	8.27	9.47	10.14	18.98	12.02	10.54	21.1	5.12	3.33	7.31	27.43	30.3	23.05	14.05	52.38	0	0	14.78
ENSG00000052723	13.44	18.38	18.48	17.54	9.94	21.18	2.09	21.8	16.04	10.94	20.9	14.83	21.86	22.48	15.42	22.82	15.78	1.76	7.1	14.38	3.23	0.29	34.68	10.76	9.59	13.68	40.17	42.79	43.73	16.4	17.59	12.22	19.65	5.58	7.47	11.54	32.92	20.13	45.52	35.77	25.19	30.11	28.37	21.19	13.01	36.24	92.44	7.98	16.39
ENSG00000052749	8.1	10.53	7.17	4.33	6.86	8.24	8.19	22.61	19.21	19.3	24.2	20.96	11.95	9.76	7.97	9.24	14.72	6.07	4.8	4.49	1.78	0.97	7.55	11.81	3.85	7.62	13.29	10.29	3.2	14.03	18.63	2.59	6.15	20	5.48	12.37	10	15.02	17.38	24.75	7.69	9.32	37.06	16.53	7.39	16.71	245.98	0	8.6
ENSG00000052795	10.88	12.66	15.96	7.47	5.41	21.37	14.4	11.76	9.4	4.37	10.36	8.99	12.52	11.61	17.18	9.11	8.64	0	9.4	10.58	1.68	1.81	21.15	9.89	10.33	8.22	19.51	25.81	20.56	12.59	31.89	15.06	18.31	4.22	2.68	9.88	16.29	12.34	18.5	9.89	6.17	17.43	19.55	16.19	12.06	17.23	7.15	0	14.8
ENSG00000052802	8.24	18.29	20.35	13.51	5.45	13.62	0	8.58	13.94	3.76	7.73	4.93	14.44	20.63	8.13	14.97	10.64	0	1.58	11.24	3.92	1.22	22.64	12.64	8.21	7.18	11.28	15.66	26.81	11.61	6.67	6.68	9.18	3.91	3.67	9.66	33.16	12.18	38.76	18.51	8.26	31.69	10.25	13.11	8.21	9.04	0	0	17.89
ENSG00000052841	78.17	62.94	84.39	47.01	26.27	46.86	56.33	80.68	58.82	41.78	73.1	69.55	86.78	120.49	144.89	44.55	73.08	3.87	71.13	58.01	10.18	5.65	74.39	76.7	43.17	40.06	121.19	168.85	105.4	108.41	150	52.64	100.53	19.62	16.36	49.05	140.74	85.86	129.7	62.86	88.88	167.11	157.29	93.88	81.52	50.54	8.93	0	87.7
ENSG00000052850	3.16	1.24	0.68	0.3	0.44	0.43	0	0.68	1.72	1.44	0.58	0.99	1.07	0.69	2.58	0.51	0.37	0.84	0.14	1.1	0.14	0	0.9	0.87	0.65	0.56	4.41	0.74	1.03	1.46	7.92	0.32	0.97	1.07	0.57	1.29	0.21	1.68	0.56	3.82	2.42	0.37	1.25	122.45	1.07	0.96	5.09	7.63	0.99
ENSG00000053108	1.14	0.37	3.73	4.79	0.4	4.57	5.59	2.35	3.08	3.37	5.43	2.95	18.84	3.96	2.4	1.22	0.87	0	0.94	14.58	2.01	0.15	4.32	0.39	1.68	0.04	17.68	3.69	6.55	4.93	4.21	0.78	4.27	10.38	1.3	1.48	11.39	2.96	6.25	6.41	48.92	1.83	8.09	2.17	13.71	1.47	6.49	0	4.47
ENSG00000053254	56.75	34.78	43.29	28.23	19.39	44.92	80.65	25.27	50.97	30.36	70.05	69.82	54.37	68.11	47.57	31.91	42.45	9.95	15.67	18.41	10.62	9.52	58.82	30.06	25.11	26.89	80.37	83.15	66.95	41.73	38.12	16.74	71.91	12.37	5.8	64.28	98.33	70.67	87.64	23.35	147.83	172.09	43.44	39.37	66.34	57.2	0	62.84	66.09
ENSG00000053328	1.06	0.15	0.97	0.31	0	0.25	12.65	0	0.34	0.17	0.65	0.2	0.4	0.4	0	0.18	0	0	0	0.15	0	0	0.88	0.09	0	0	0.41	0.48	0	0	0	0.7	0	0	0	0.62	0	0.38	0	0	0	0	0	0	0.85	0	0	45.44	1.06
ENSG00000053371	15.94	8.33	18.88	9.57	2.33	12.23	23.78	21.75	13.78	13.2	11.82	8.57	20.48	19.93	26.5	11.08	5.4	3.97	0.5	8.9	4.88	0.76	12.78	9.04	11.78	15.28	4.29	6.14	3.87	19.12	14.63	2.3	9.88	5.95	4.88	9.04	9.3	7.76	5.76	10.42	17.52	16.55	10.71	14.33	19.09	11.63	641.58	0	15.21
ENSG00000053372	10.96	8.62	11.36	7.21	5.37	6.89	20.59	16.13	13.23	12.88	10.02	11.99	12.31	12.4	8.37	8.21	9.99	0	29.44	9.23	2.45	0.54	12.45	8.16	6.86	12.41	13.74	8.1	8.12	13.22	9.68	2.9	7.94	5.8	4.41	11.62	11.99	11.51	10.58	15.62	12.99	16.13	15.05	7.72	15.76	11.34	0	0	12.29
ENSG00000053438	14.5	3.83	7.92	5.68	4.88	14.4	16.1	132.56	18.97	9.32	17.48	15.89	8.85	11.95	42.21	7.19	3.66	0	19.23	8.64	1.15	0.37	11.36	3.4	5.11	1.97	17.5	32.16	25.53	6.15	25.99	3.84	13.86	9.34	1.12	12.02	32.76	17.67	18.55	25.95	5.79	2.41	12.7	6.72	17.25	5.03	0	0	11.33
ENSG00000053501	2.75	10.29	11.95	4.73	1.55	5.29	14.34	7.53	8.55	8.92	11.49	11.94	10.6	3.32	3.45	3.41	4.59	0	4.31	6.52	1.17	0	19.97	6.48	5.21	6.44	18.26	42.06	29.96	8.76	1.7	9.95	11.26	9.2	5.91	12.17	13.12	11.94	25.08	14.83	23.26	15.26	14.64	11.06	6.99	7.22	0	26.67	8.09
ENSG00000053524	0.79	1.54	1.87	1.22	2.68	3.81	0.27	1.63	2.16	1.61	2.67	1.5	4.68	4.2	2.74	5	3.37	0	0	5.29	0.31	0	1.65	0.83	0.58	0.92	5.97	5.59	2.47	4.36	6.41	1.32	1.89	0.26	0.38	2.83	1.76	3.92	6.13	9.21	1.68	11.79	4.66	2.15	1.45	0.6	3.1	89.16	3.08
ENSG00000053702	11.83	4.04	8.55	5.04	10.16	15.16	10.92	10.13	12.09	7.28	12.74	16.22	7.71	18.32	30.68	7.05	9.29	0	10.43	10.34	1.18	0.89	10.35	10.79	7.32	5.64	8.43	12.6	10.45	12.58	34.1	3.25	11.45	3.92	2.8	8.31	15.52	16.11	14.73	26.08	16.33	12.66	14.22	13.06	13.63	8.85	5.54	0	14.18
ENSG00000053747	9.92	3.97	21.3	112.09	3.12	63.44	197.32	116.64	18.81	9.52	16.64	12.77	17.53	14.04	21.47	43.79	9.12	2.87	3.98	47.66	3.05	0.35	32.33	3.2	7.99	3.9	36.39	45.18	103.33	3.53	20.49	19.41	12.96	1.91	4.21	11.8	20.59	41.32	48.52	62.09	26.77	20.71	27.66	2.7	15.1	0.55	91.91	101.64	24.54
ENSG00000053770	22.41	13.74	23.72	21.13	5.28	26.53	29.56	14.83	14.2	6.89	15.92	12.41	23.42	27.49	34.56	28.8	21.01	0	24.92	27.57	3.83	2.26	37.03	17.93	17.95	16.81	50.29	31.09	33.44	22.97	69.02	16.55	24.99	12.33	4.39	13.76	22.85	36.74	46.56	23.83	29.53	73.26	27.8	17.11	21.31	27.19	0	0	41.29
ENSG00000053900	28.52	19.39	32.91	18.28	14.95	30	17.23	19.01	16.69	8.23	26.68	16.49	33.56	36.94	45.04	23.03	25.39	0	25.58	26.08	4.59	2.16	35.27	17.34	16.98	15.87	47.88	29.62	39.04	37.6	40.78	16.35	28.6	4.41	4.32	12.38	41.07	36.96	63.34	40.32	38.75	63.74	43.33	25.28	28.75	27.75	3.91	0	30.62
ENSG00000053918	1.55	1.01	1.19	0.56	0.79	0.24	0	2	2.51	1.22	2.76	2.28	1.97	2.3	1.03	1.62	0.38	7.11	0	0.64	0.17	1.06	0.93	0.78	1.9	0.64	0.9	0.69	1.02	1.27	0	2.6	1.3	0.08	0.46	0.67	0.8	0.47	0	1.98	2.04	2.15	0.66	0.6	0.89	1.48	4.63	0	1.5
ENSG00000054116	32.27	27.09	27.73	23.32	5.65	25.6	9.27	28.36	22.98	22.55	32.25	25.66	33.72	29.11	41.75	22.89	22.38	8.35	32.16	17.18	7.6	4.6	33.07	25.58	13.83	23.92	33.09	28.88	18.49	33.91	26.65	7.79	29.15	11.41	4.21	22.31	45.53	24.12	31.44	36.11	24.77	40.2	28.83	21.67	43.58	46.56	0	0	31.23
ENSG00000054118	28.63	58.41	50.03	23.12	14.62	41.84	26.44	34.29	31.1	28.03	43.3	32.27	46.12	36.64	39.55	37.39	59.07	2.21	13.83	41.99	7.37	1.98	72.48	55.81	22.6	29.63	200.03	87.59	149.4	42.91	28.6	73.38	83.35	21.83	12.09	50.59	114.59	93.49	134.61	78.78	69.07	65.51	78.39	41.69	40.66	78.73	954.49	19.98	57.25
ENSG00000054148	15.79	11.92	15.64	6.25	4.21	10.62	4.57	19.67	25.84	19.51	20.62	22.42	11.53	12.97	16.51	6.27	5.28	0	0.53	4.79	2.64	0.82	15.05	8.59	10.31	14.02	2.68	15.98	6.33	14.64	5.61	3.49	6.57	6.24	2.47	12.28	19.73	11.59	11.69	27.42	17.8	3.73	2.44	6.88	23.55	7.49	12.62	0	20.32
ENSG00000054179	0.65	1.07	1.96	2.38	0.31	2.76	0	101.43	16.38	13.33	1.93	4.78	1.7	3.5	7.61	1.92	3.58	7.53	0	5.85	0.82	1.15	0.32	3.44	1.04	3.77	1.18	1.45	0.97	7.63	0	0.11	1.67	1.83	1.52	1.11	3	1.62	2.26	7.54	0	7.09	3.66	2.14	1.83	2.28	11.48	0	2.85
ENSG00000054219	28.87	15.51	29.5	11.49	15.09	23.71	25.38	3.95	15.74	6.98	20.7	14.93	31.16	35.47	16.85	6.61	12.08	0.7	1.96	16.68	4.76	3.9	50.53	14.5	18.48	12.23	44.11	72.9	69.48	2.48	47.67	15.87	37.11	15.74	4.4	24.73	61.58	24.67	91.76	37.34	15.01	27.66	7.13	1.62	24.32	23.25	0	24.16	50.56
ENSG00000054267	23	33.53	26.78	9.72	23.92	27.65	15.08	31.57	30.09	22.78	39.52	31.67	26.78	48.1	27.08	23.02	61.49	1.89	22.79	35.79	4.14	1.54	43.25	42.69	18.19	19.26	81.91	107.1	92.07	32.58	67.12	34.37	54.41	11.52	9.63	30.12	77.66	95.21	97.08	97.13	69.58	43.76	49.41	67.8	30.57	46.89	45.2	0	47.71
ENSG00000054277	3.98	5.24	6.71	4.19	1.87	3.53	40.24	10.85	3.35	1.93	3.38	1.94	5.59	2.13	2.82	6.44	8.94	7.49	0	3.97	0.98	1.16	10.78	14.25	3.47	5.52	12.93	12.42	9.78	2.25	6.49	3.82	7.06	0.19	3.31	4.06	8.4	7.67	6.48	1.22	7.03	3.6	19.42	10.57	2.81	25.61	20.21	26.02	7.8
ENSG00000054282	50.84	29.62	24.61	9.65	13.83	23.78	0	39.77	27.65	18.73	37.46	34.63	25.38	30.54	20.06	15.55	53.17	0	47.61	33.3	1.95	0.36	23.88	29.49	16.93	22.47	86.2	67.75	32.31	37.81	41.84	19.2	35.85	22.42	6.69	23.34	45.05	69.57	79.18	88.13	18.77	126.86	50.83	51.57	27.72	45.77	0	25.17	26.22
ENSG00000054356	0	0.34	0.11	0.09	0.54	0.11	0.48	0	0.38	0.19	0.2	0	0.04	0	0	0.04	0.66	0.95	0.21	0	0.02	0	0.79	0.15	0	0.23	0.17	1.76	0.31	0.38	0	0.15	0	0	0	0	0	0.96	0	3.93	0	0.13	0.06	0.8	0	0.16	0	0	0.04
ENSG00000054392	6.02	2.63	5.38	3.06	1.69	13.81	9.46	20.27	6.86	4.88	7.42	7.38	6.61	12.71	10.94	10.14	6.17	1.36	9.85	4.94	0.76	0	5.61	3.08	3.53	2.58	5.65	14.43	9.76	4.3	12.95	2.26	9.39	1.49	1.82	2.98	10.06	9.5	5.87	27.09	12.92	1.27	9.09	12.84	6.5	5.86	0	0	6.28
ENSG00000054523	30.03	20.81	41.95	26.86	17.31	61.13	30.72	31.73	46.91	29.19	33.81	30.22	46.72	41.4	63.49	23.44	20.29	0.71	48.8	45.48	6.29	6.69	55.39	24.51	22.67	31.79	55.86	56.85	54.1	61.72	37.11	22.03	66.78	17.46	11.72	46.61	69.97	50.14	41.28	119.87	40.96	51.05	76.77	34.94	49.74	31.59	138.15	0	58.35
ENSG00000054598	23.07	36.48	43.86	27.5	10.31	32.3	1.23	53.11	13.3	19.8	43.23	19.75	62.7	55.85	52.65	28.93	41.39	12.93	26.56	10.49	7.87	2.46	96.07	23.63	42.38	26.95	118.69	99.59	137.54	12.57	55.42	111.22	66.91	14.5	12.3	36.96	84.43	97.25	115.94	42.17	14.04	71.62	61.62	23.32	35.25	60.72	0	52.04	31.71
ENSG00000054611	14.86	13.38	12.71	2.49	12.05	8.23	9.37	4.68	18.9	16.39	19.74	25.92	15.83	19.23	15.47	4.56	14.38	0	7.41	9.6	3.24	0.71	11.47	8.74	8.98	9.91	14.83	12.83	12.39	15.54	10.63	5.44	11.5	7.21	2.27	9.39	12.8	13.47	16.45	21.43	25.04	5.47	13.34	12.33	16.87	13.63	0	0	20.29
ENSG00000054654	103.73	52.76	96.22	39.48	26.26	69.57	128.64	50.35	55.06	44.82	67.6	65.71	85.98	59.89	93.1	55.84	67.56	2.39	13.78	36.07	11.76	8.67	70.31	45.41	19.01	20.42	76.29	119.51	86.02	56.01	82.39	34.65	94.1	16.96	9.77	71.9	130.84	111.3	84.19	101.47	113.57	110.78	133.56	67.04	95.29	85.23	569.07	94.78	125.24
ENSG00000054690	13.27	13.8	16	16.59	11.16	54.08	31.45	242.04	19.99	19.21	23.47	24.27	25.67	97.82	60.17	42.36	50.52	11.94	2.29	62.23	5.33	0.83	15.75	29.32	29.08	12.5	54.94	57.07	39.36	86.33	115.13	121.45	67.93	13.57	13.52	26.77	87.85	136.97	70.64	48.84	39.87	27.35	94.41	27.64	36.33	30.48	4.41	36.84	25.51
ENSG00000054793	27.7	28.73	24.27	20.87	10.99	30.62	11.31	14.62	17.11	11.63	25.87	18.43	35.1	28.48	38.86	17.7	31.53	3.18	12.7	21.74	7.06	2.22	27.67	38.33	20.69	31.07	41.27	41.63	31.69	65.89	23.59	13.91	33.32	22.21	6.02	15.9	32.56	31.61	32.26	17.15	17.89	19.8	34.74	37.38	25.31	43.93	0	0	28.36
ENSG00000054796	0	0	0.24	0	0	0	0	0	0	0	0	0	0	0	0	0	0	0	0	0	0	0	0	0	0	0	0	0.27	0	0	0	0	0	0	0	0	0	0.37	0	0	0.16	0	0	0	0	0	0	0	0
ENSG00000054803	0.18	0.08	0.04	0.03	0.08	0.17	0	0	0	0.15	0.06	0.3	0.44	0.13	0.16	0.24	0.17	0	0	0.25	0.01	0	0.22	0.14	0.2	0.09	0.1	0.96	0.22	0	0	0.09	0.51	0	0.12	0.07	0	0.25	0	0	0.33	0.41	0	0.11	0	0.25	0	0	0.43
ENSG00000054938	0	0.31	0.24	0	0.39	0.88	0	0	0.76	0.07	0.11	0.04	0.14	0	0	0	4.51	0	0	0	0.1	0.5	0	0.23	0	0	0.59	2.97	0.31	0	0	0	0	0	0.48	0.74	0.67	0	0	0	0	0	0	0.14	1.78	0.32	0	0	1.24
ENSG00000054965	25.98	22.27	22.14	12.58	15.79	32.81	21.78	19.66	19.32	17.09	23.28	22.84	28.85	38.77	35.92	29.48	20.89	0.66	13.78	26.33	4.55	1.91	43.97	25.74	15.02	24.22	26.38	40.82	45.2	42.62	49.5	16.09	36.28	17.68	11.12	21.76	49.81	50.36	59.91	67.82	35.3	30.45	34.11	41.76	33.15	30.65	0	83.06	32.7
ENSG00000054967	2.03	6.04	2.69	1.57	5.8	6.51	4.17	4.01	6.74	4.28	4.14	5.64	4.73	3.74	9.12	5.78	3.25	1.13	4.8	2.09	0.51	0.15	3.09	2.2	1.91	2.01	2.57	3.69	0.91	7.15	8.18	1.06	2.24	1.62	0.25	2.3	3.02	2.8	2.02	9.38	7.51	5.56	1.98	3.97	4.89	4.38	28.12	0	6.44
ENSG00000054983	5.97	10.97	10.61	5.66	0.81	10.12	15.75	6.26	8.39	3.67	12.55	9.3	8.33	11.26	15.99	8.71	7.64	2	2.56	9.82	1.99	1.28	18.31	11.51	5.06	7.69	18.01	21.94	21.13	7.88	11.31	8.28	14.37	1.95	2.09	8.01	21.1	13.43	22.17	15.73	8.68	8.84	11.57	9.18	8.62	17.26	0	0	11.47
ENSG00000055044	23.06	35.09	32.73	26.13	14.95	33.63	0	42.81	30.05	18.03	33.07	25.92	49.96	31	26.14	35.79	50.26	0	30.25	38.51	6	4.81	70.48	41.52	17.1	26.43	83.1	116.23	78	28.65	67.73	28.89	41.18	12.63	14.74	24.4	63.97	46.42	64.22	76.49	25.05	77.77	50.22	29.11	17.01	29.56	315.95	0	32.3
ENSG00000055070	26.57	27.68	32.47	18.36	6.4	23.16	58.09	34.09	35.54	24.07	30.4	31	31.17	24.32	25.32	17.49	14.3	0	11.95	19.36	6.37	4.38	33.76	18.47	15.16	30.75	31.21	24.09	16.01	43.72	25.37	10.05	28.89	24.36	11.52	33.66	27.5	43.96	24.23	23.99	56.26	39.86	38.24	21.7	33.75	29.08	4.41	0	42.92
ENSG00000055118	1.39	0.11	2.12	0.78	0.49	0.49	3.35	0.89	1.48	0.61	0.2	0.45	7.5	3.29	0.4	0.27	0.45	0	0.09	1.96	0.14	0.17	0.35	0.8	0.32	0.04	1.2	7.45	0.43	0.68	0	0.25	1.69	0.12	0.13	0.69	0.71	1.25	0.55	1.14	0.6	0.97	1.78	0	2.46	0.06	12.65	18.9	1.07
ENSG00000055130	14.8	15.91	15.95	7.87	5.29	8.74	26.52	15.87	13.04	6.42	17.02	10.02	14.79	8.82	8.85	6.03	12.7	0	5.29	11.93	2.66	0.93	22.86	12.09	8.07	10.02	28.96	15.95	20.57	12.35	5.72	10.87	17.1	4.9	2.05	8.74	29.98	22.08	30.31	43.09	27.4	17.97	14.69	12.91	13.13	22.13	0	0	18.1
ENSG00000055147	14.33	6.24	14.25	11.88	4.86	17.66	39.63	12.15	11.1	6.29	12.47	13.91	11.73	16.01	15.41	10.76	10.96	0	17.08	11.24	1.41	0.39	20.9	9.92	8.54	7.98	17.54	24.83	44.83	15.01	25.22	7.43	15.14	5.22	3.71	8.13	25.58	12.01	35.44	42.21	31.11	51.77	20.59	12.2	14.28	6.18	30.95	0	12.97
ENSG00000055163	7.34	9.8	14.56	3.22	18.24	17.24	0	8.31	6.86	9.07	14.76	14.74	12.28	18.64	6.88	13.72	8.61	0	2.54	5.15	2.34	2.65	17.84	4.68	8.23	8.99	9.22	5.94	6.43	25.94	7.41	6.1	13.3	0.88	2.32	6.07	29.47	17.47	11.74	8.67	2.82	34.86	18.69	5.67	6.12	14.97	0	0	30.9
ENSG00000055208	26.66	92.7	51.62	30.5	24.15	65.94	38.82	55.89	20.77	11.29	23.15	17.91	39.87	66.91	61.58	46.34	44.96	0	78.7	25.57	6.59	1.77	108.03	72.86	34.86	28.64	182.09	113.25	170.33	25.64	108.07	113.18	101.12	17.85	28.64	59.86	172.54	95.51	128.28	89.46	90.94	76.32	60.26	49.46	48.18	37.33	8.87	0	73.25
ENSG00000055211	7.87	14.19	18.45	7.52	4.53	13.37	0	12.77	9.5	5.71	13.23	9.65	10.87	19.61	11.37	14.43	8.55	0	6.79	6.27	2.45	0.83	38.45	10.5	7.64	13.35	21.39	9.62	20.79	5.77	19.2	8.81	12.74	3.67	2.54	8.08	19.64	7.39	25.83	12.16	14.79	10.35	23.65	8.32	7	7.15	0	69.23	14.1
ENSG00000055332	23.35	24.93	23.81	19.49	10.19	26.8	5.76	21.73	9.96	5.85	17.2	11.7	21.45	22.1	21.68	31.62	32.27	1.43	17.28	31.95	4.16	1.05	56.4	18.01	12.94	12.98	130.27	187.55	130.49	18.06	44.23	50.21	40.84	8.96	3.25	20.63	93.5	64.45	117.92	69	87.73	33.13	48.47	21.65	17.09	8.34	0	4.31	31.36
ENSG00000055483	54.83	53.32	42.05	19.21	38.13	64.12	131.14	56.81	35.79	33.18	27.64	35.09	77.88	57.7	67.19	34.26	35.78	4.68	40.08	43.8	9.34	5.75	44.3	34.7	33.16	40.31	25.38	58.66	33.85	67.67	33.22	9.08	43.31	33.88	13.93	35.31	57.8	48.52	29.69	36.21	85.17	76.96	29.1	49.52	56.25	51.09	182.76	14.14	41.86
ENSG00000055609	68.35	65.06	58.71	30.27	41.35	70.86	82.75	55.63	70.8	60.64	71.91	79.22	59.65	110.26	174	34.16	57.15	18.74	51.96	47.32	7.52	3.74	71.32	47.29	35.29	35.86	107.4	125.94	85.06	63.72	134.63	45.61	92.43	28.49	14.94	39.54	125.05	92.33	97.8	174.38	89.15	99.32	136.35	77.51	74.15	140.32	13.39	20.1	84.68
ENSG00000055732	1.1	0.79	2.3	4.67	1.34	2.86	0	10.28	2.09	0.74	5.86	1.17	4.01	4.04	8.64	12.6	1.53	0	0	1.09	0.6	0	1.44	2.94	2.67	1.47	9.9	4.44	7.99	3.81	0	5.21	5.02	0.19	0.41	3.77	7.6	3.24	8.72	7.44	6.49	4.73	2.14	3.18	1.78	1.6	0	0	2.46
ENSG00000055813	0.6	0.06	0.4	0	0.06	0	1.85	0	0.49	0.22	0.81	0.42	0.24	0	0.27	0.2	0.17	0	0.07	0.11	0.1	0	0.99	0.13	0	0.1	0.59	2.16	0.56	0.19	1.45	0.04	0	0	0	1.26	0.73	0.43	0.82	0	0.19	0.31	0.05	0.34	0.09	0.17	11.19	11.18	0.77
ENSG00000055917	60.35	65.11	57.74	39.11	29.62	68.17	45.52	59.7	46.98	30.42	50.21	46.4	65.13	64.85	79.86	60.71	73.02	0.82	21.91	53.25	12.38	4.25	114.16	58.39	46.9	49.26	95.69	293.93	82.6	79.92	92.94	32.3	69.29	19.47	13.07	31.35	125.25	107.29	92.94	59.12	98.91	57.44	114.05	75.94	46.88	74.85	119.28	0	79.12
ENSG00000055950	30	22.46	25.24	15.31	16.26	18.23	9.17	24.06	27.09	20.6	27.97	22.78	28.42	26.56	34.56	16.82	21.33	0	12.83	22	5.55	5.57	30.58	21.91	16.19	19.44	22.15	21.15	16.84	26.84	47.64	8.25	22.01	10.44	7.11	20.7	24.82	35.61	25.42	54.55	43.11	17.68	40.2	35.92	34.29	29.89	14.58	0	30.65
ENSG00000055955	11.51	4.31	6.85	1.25	2.52	7.96	22.57	1.71	7.09	8.28	8.37	7.1	8.24	7.47	18.74	2.9	6.46	6.67	11.69	7.56	1.24	0	14.01	3.89	2.79	0.8	9.16	12.62	3.45	8.24	25.05	2.36	3.12	1.26	0	9.54	12.9	12.62	8.19	58.05	6.03	24.61	11.11	10.8	16.04	4.53	0	0	12.71
ENSG00000055957	0	0.21	0.05	0.19	0	0	7.29	1.85	0.42	0.13	0.21	0.72	0.38	0	0	0.38	0	9.38	0	0	0	0	0	0.34	0	0	0.46	1.38	0.88	0	3.32	0.2	0	0	0	0.08	0	0	1.22	0	0	0.2	0	0	0	0	0	0	0
ENSG00000056050	12.4	12.28	10.63	6.78	3.32	3.02	0	12.74	3.55	2.65	4.25	1.06	6.59	5.3	4.35	4.95	7.36	12.74	0	2.19	3.22	1.16	22.51	7.9	5.27	6.3	19.56	21.24	28.45	6.4	0	6.43	19.38	0	1.62	6.38	16.03	9.49	8.8	0	7.04	32.46	6.75	8.14	5.3	15.49	0	0	10.03
ENSG00000056097	29.32	42.91	35.6	26.29	26.97	29.88	16.09	35.38	28.49	22.97	35.88	31.79	40.24	44.72	34.21	33.15	43.16	12.7	25.95	41.21	6.96	2.61	49.99	38.45	20.02	31.05	94.69	83.31	62.01	48.52	69.51	23.81	53.3	42.57	18.97	64.88	57.85	85.33	83.36	33.94	40.69	64.19	62.36	45.91	34.23	71.81	0	43.44	34.94
ENSG00000056277	2.99	4.59	2.59	2.44	1.22	5.61	0	2.84	2.11	2.02	3.84	2.69	3.89	5.05	3.01	2.77	6.5	0	2.15	5.08	0.84	0.42	6.05	4.89	2.11	2.56	23.36	20.58	11.95	6.27	1.52	5.89	11.43	3.08	1.32	3.9	16.01	9.02	13.13	9.27	6.31	4.42	10.92	7.93	4.32	7.72	0	0	4.07
ENSG00000056291	0.25	0.09	0.59	0	0	0	0	0.25	0.13	0	0.18	0	0.36	0	0	0	0.32	4.73	0	0.14	0	0	0.21	0.08	0.09	0.33	0.14	1.57	0	0	5.39	0.07	0	0	0.25	0	0	0.21	1.24	0.87	0.48	0.26	0	0.33	0.18	0.87	14.49	43.04	0.37
ENSG00000056487	7.32	0.44	1.05	2.5	0.2	2.3	1.65	0.58	5.12	11.95	4.98	5.83	1.86	7.43	0.68	0.77	0	0	9.66	10.4	0.13	0	0.9	0.71	4.45	1.07	12.33	16.59	1.42	21.62	18.22	0.65	13.03	0	0	6.59	18.89	5.33	12.91	6.95	75.21	7.87	0.16	0	7.04	0.93	4.06	0	3.86
ENSG00000056558	12.6	5.47	6.34	3.12	5.97	10.17	13.38	5.64	6.91	4.36	5.96	9.09	5.66	9.26	9.94	11.02	5.74	0	6.64	8.48	0.99	0.47	6.32	5.47	2.92	3.41	2.84	8.17	4.3	8.77	10.33	1.5	6.46	2.04	1.53	3.12	6.56	7.75	5.96	13.3	12.52	7.63	9.01	6.62	10.63	5.65	3.44	10.31	12.77
ENSG00000056586	23	27.41	29.25	17.98	11.71	24.03	41.71	19.85	19.19	14.21	25.77	23.37	25.33	23.32	36.47	20.44	20.06	0.52	17.03	29.44	4.29	4.72	47.23	24.16	13.77	16.39	83.18	51.08	37.94	35.77	32.38	22.99	41.97	18.24	5.03	15.7	36.72	38.08	53.07	20.13	40.02	25.63	51.75	31.22	29.62	37.94	9.53	117.25	36.21
ENSG00000056736	10.92	9.99	18.97	5.29	7.25	16.19	21.18	3.81	5.15	9.36	12.17	17.57	19.25	31.28	29.68	2.66	20.71	2.56	40.53	22.67	5.05	0.62	14.46	10.89	5.59	35.66	69.47	31.62	15.4	37.25	37.66	6.07	42.44	9.78	2.93	13.21	37.91	38.86	37.32	20	29.96	37.15	49.24	208.43	30.08	27.81	10.76	0	13.06
ENSG00000056972	22.81	21.87	39.82	26.99	13.31	58.85	1.63	36.96	26.82	20.09	50.23	36.04	56.16	47.76	58.37	12.06	30.47	2.64	18.61	30.22	7.5	1.79	50.61	20.94	21.51	23.65	84.76	21.63	56.49	15.53	28.43	13.1	56.17	9.31	11.39	39.59	55.66	22.24	88.03	17.18	120.97	51.3	60.53	40.07	52.24	28.05	9.63	105.6	41.9
ENSG00000056998	1.96	4.74	1.72	2.44	3.51	3.72	2.35	1.78	1.75	2.13	3.47	3.62	2.85	5.14	6.53	5.06	5.74	0	15.91	1.84	0.92	0.14	3.04	3.5	3.63	7.52	2.21	8.98	2.15	6.12	2.05	1.01	4.9	2.6	0.34	2.32	3.73	7.28	1.95	3.91	8.83	4.52	8.74	19	2.93	7.09	0	0	3.25
ENSG00000057019	18.17	16.63	19.46	18.65	10.94	18.61	63.42	11.66	11.04	11.57	24.78	19.56	18.29	26.82	36.43	16.16	17.64	1.58	25.79	14.8	2.59	0.2	28.82	16.57	10.75	10.83	30.89	38.04	33.73	29.23	37.8	20.83	30.02	2.01	3.24	20.67	40.79	36.36	38.27	23.07	30.94	27.98	26.98	31.01	20.48	20.02	26.22	0	27.11
ENSG00000057149	0.55	7.77	33.44	0	0	0	0	0	14.09	0.05	0.13	0.05	0.18	0	0	0	115.39	14.69	0	0	0.68	0.71	6.14	0.6	0.07	0	1.76	0	24.2	0	0	0	0	0	0.04	14.48	0	0	0	0	3.12	0	0	0	3.35	3.87	0	0	1.09
ENSG00000057252	3.23	8.88	8.47	2.09	3.1	4.15	12.44	6.61	1.9	1.23	5.49	1.72	5.46	2.41	13.36	7.85	4.32	0	8.47	2.24	1.78	1.08	14.7	9.28	8.47	4.56	4.31	4.87	8.74	3.36	7.48	27.47	6.02	1.01	1.25	2.54	1.5	15.35	17.72	2.37	8.63	14.66	3.39	8.41	1.14	4.24	0	0	10.78
ENSG00000057294	7.58	19.07	13.96	13.35	7.4	20.91	24.56	5.82	12.98	9.3	16.82	14.13	16.89	24.5	8.83	15.98	15.65	2.31	10.16	2.09	3.16	0.19	12.64	19.63	25.37	8.88	13.05	25.5	30.79	15.3	32.1	39.84	28.41	1.37	4.84	4	29.8	25.76	24.4	23.86	23.27	18.31	39.15	10.16	8.88	16.5	3.49	10.46	15.42
ENSG00000057468	0.08	0.21	0.37	0.16	0.29	0.31	0	0.16	0.19	0.33	0.16	0.32	0.4	0.37	1.02	0.22	0.41	0	0	0.14	0.08	0	0	0.21	0.15	0.23	0.29	2.66	0.1	0.36	0	0.06	0.47	0.87	0	0	0.13	0.47	1.21	0	0.08	0.04	0	0.11	0.22	0.59	0	13.77	0.16
ENSG00000057593	0.17	0.06	0.04	0.09	0	0.42	17.67	0.22	0.15	0.15	0.12	0.17	0.66	0	0.31	0.15	0.14	0	0	0.06	0	0	1.07	0.52	0.17	0.18	1.27	0.82	0.44	0.14	0	0.31	0.21	0.11	0.05	0.52	0	0.32	0	6.32	1.27	0.57	0.32	0.07	0.95	0.13	12.71	113.37	0.06
ENSG00000057608	31.24	81.19	95.58	41.04	23.48	51.81	1.6	88.09	45.38	38.21	47.43	33.25	79.43	56.5	49.29	75.54	54.58	0	55.04	33.93	16.78	9.66	144.22	42.62	41.8	70.36	133.5	105.99	155.9	66.38	75.16	53.51	87.57	25.74	17.69	45.53	117.61	82.88	83.45	97.69	88.53	121.55	153.25	80.48	38.83	74.12	12.75	57.85	105.66
ENSG00000057657	11.54	18.5	18.15	2.49	5.63	5.27	0	8.61	13.3	2.76	12.61	4.72	4.7	12.71	14.68	23.2	1.72	13.65	5.68	3.13	1.43	0.43	19.57	5.69	5.29	7.09	9.25	7.27	13.91	9.85	23.12	3.83	8.51	1.56	1.31	10.83	7.22	8.46	13.19	18.31	6.31	30.76	5.12	3.83	9.01	6.24	36.08	0	26.41
ENSG00000057663	8.63	17.57	19.34	13.96	5.22	19.6	0	11.08	7.43	5.01	12.11	6.89	10.46	14.2	16.87	8.11	11.6	5.68	6.95	5.19	2.75	0.76	29.98	11.8	9.76	10.97	33.51	20.08	24.25	4.29	28.77	7.08	20.49	2.05	2.11	10.52	18.19	7.4	15.45	2.13	35.11	25.91	29.75	20.35	12.77	17.98	0	0	22.13
ENSG00000057704	4.14	3.92	4.37	2.59	0.58	2.62	6.99	2.46	4.3	1.02	2.59	3.31	3.56	1.82	2.9	2.64	3.3	0	0.05	0.9	0.72	0.55	6.36	1.46	2.81	2.14	7.36	5.23	2.24	3.96	6.58	2.58	3.4	1.24	0.64	2.32	2.74	3.62	10	1.27	3.28	4.65	5.8	5.08	6.25	9	0	0	7.62
ENSG00000057757	19.42	19.66	24.61	19.2	12.52	34.43	0.88	28.09	23.48	9.02	15.71	12.22	19.27	20.52	31.95	17.96	14.88	0	14.46	17.28	5.55	4.41	43.15	10.28	16.71	27.24	28.3	13.25	29.1	15.51	32.59	10.03	23.7	9.41	4.86	12.91	35.8	28.17	27.84	54.59	31.59	76.92	27.94	13.31	19.41	15.67	0	0	26.7
ENSG00000057935	36.26	33.74	25.73	15.47	6.47	19.28	45.84	23.43	17.69	10.62	25.25	18.89	22.75	36.63	39.49	32.89	30.5	5.65	16.93	21.18	4.68	0.74	36.37	21.83	15	15.29	69.42	40.45	42.91	19.45	40.11	19.98	46.61	4.98	4.97	26.83	51.26	37.16	63.83	88.25	89.7	40.36	42.36	31.57	27.39	34.93	17.58	18.03	42.58
ENSG00000058056	3.34	6.87	6.2	5.02	2.08	5.54	1.95	4.66	3.82	3.41	3.6	3.71	7.34	4.93	6.46	5.68	4.41	0.58	9.6	2.93	1.12	1.07	16.36	4.3	3.45	2.65	8.55	7.26	12.31	2.39	9.07	6.23	7.95	1.35	2.12	14.6	9.52	11.4	12.55	7.3	18.44	10.26	10.65	8.25	4.63	5.83	12.16	0	15.56
ENSG00000058063	22.8	21.61	30.33	23.93	7.43	38.09	46.7	14.1	34.32	15.07	32.78	27.09	25.94	31.37	42.12	28.63	26.76	0	22.39	24.2	5.14	2	51.22	20.46	14.38	20.04	44.66	57.13	61.4	22.19	41.75	20.31	40.62	5.31	8.8	17.9	46.78	31.79	64.65	41.45	39.95	38.43	37.04	24.91	19.57	27.52	104.1	28.77	36.77
ENSG00000058085	10.63	14.25	12.94	16.75	3.17	17.69	3.41	28.28	8.41	13.51	24.63	8.91	27.97	17.62	12.05	41.96	7.67	1.14	12.87	15.25	3.53	1	38.63	6.16	9.75	5.4	35.42	48.48	21.81	4.47	4.1	5.65	20.12	16.7	3.89	12.65	30.3	11.95	18.02	40.44	14.67	22.19	18.93	14.3	14.54	5.75	2.85	0	15.52
ENSG00000058091	33.18	23.83	36.01	8.73	8.86	34.28	1.63	10.18	9.05	11.5	20.24	14.36	13.02	29.44	18.58	9.1	6.59	0	4.24	19.3	1.46	2.9	44.26	12.98	15.95	9.53	19.49	71.44	22.6	6.18	27.3	16.34	41.48	7.16	2.4	6.66	26.31	23.08	58.66	20.07	2.38	24.86	68.4	7.43	18.63	16.59	0	0	36.66
ENSG00000058262	47.28	70.37	59.97	21.26	24.92	37.43	84.95	61.36	47.07	33.64	43.6	39.72	55.08	65.29	48.34	45.83	43.97	18.66	22.93	32.38	12.98	6.2	55.98	44.58	47.42	52.27	68.62	29.48	52.67	67.63	14.81	42.41	39.61	40.78	27.7	54.31	46.08	50.74	46.37	52.92	66.87	99.67	56.86	65.2	50.2	67.06	34.69	14.83	63.88
ENSG00000058272	45.89	60.38	54.34	46.44	48.7	156.08	82.19	55.67	45.96	38.12	65.11	43.56	66.65	101.1	126.92	89.63	68	0	129.34	86.94	9.85	3.04	143.07	60.44	40.4	53.08	253.6	385.71	157.04	48.61	128.67	86.14	148.87	74.68	22.44	83.08	248.22	174.43	180.9	519.5	81.98	75.64	167.56	68.24	72.2	67.61	0	3284.73	74.51
ENSG00000058335	2.97	4.73	2.73	0.63	0.15	0.99	0.17	0.57	0.42	0.96	5.35	3.22	1.56	0.92	1.5	0.14	2.79	0	0.16	2.82	0.35	0.06	0.86	2.27	0.52	0.21	7.79	9.59	5.85	1.71	0.91	0.23	2.19	0.11	0.51	2.36	0.59	4.03	9.13	3.19	1.45	0.14	0.53	4.43	1.08	4.75	5.32	21.21	1.3
ENSG00000058404	0.25	0.51	0.67	0.96	0.27	0.36	3.56	2.18	0.61	2.36	0.29	0.77	1.78	0.8	0.11	5.25	1.74	0	0	1.75	0.06	0.19	5.65	0.26	0.36	0.38	0.37	1.25	0.32	1.41	0	0.1	1.3	0.24	0	3.15	1.96	3.81	1.12	2.08	6.46	0.56	0.09	3.08	1.67	0.36	0	0	4.07
ENSG00000058453	10.22	5.04	9.27	3.73	2.3	4.51	16.23	4.45	40.9	27.59	36.62	37.23	12.24	11.52	5.7	2.13	10.09	29.45	52.21	12.44	2.27	0.95	4.17	4.48	5.74	4.34	13.78	25.18	8.53	13.41	16.86	0.8	10.48	14.01	2.35	9.47	19.43	16.3	10.77	4.3	23.41	29.91	12.17	5.3	21.24	8.47	39.14	6.56	9.99
ENSG00000058600	25.12	26.69	31.31	16.56	18.32	40.79	14.93	39.92	39.99	24.54	36.49	28.56	33.3	32.55	35.91	28.28	24.77	1.02	16.14	25.79	5.57	2.21	36.4	20.27	18.28	21.97	34.86	52.15	20.48	35.15	47.08	9.35	32.11	10.66	8.56	21.18	51.18	35.56	40.98	52.94	29.11	33.86	36.23	32.18	43.56	29.97	4.03	0	35.92
ENSG00000058668	51.03	49.43	44.53	28.92	19.73	43.57	25.37	29.21	25.43	15.91	33.04	26.54	57.54	48.02	63.24	26.28	28.7	1.09	53.69	20.51	8.15	3.25	77.76	32.56	21.72	28.5	111.8	106.67	60.73	36.62	40.2	14.76	55.37	22.16	9.97	59.21	65	42.03	102.45	45.29	56.24	60.25	46.11	105.06	52.91	95.57	6.28	4.83	65.5
ENSG00000058673	95.22	88.75	76.53	48.28	49.31	84.54	16.12	97.25	35.85	29.99	48.34	40.46	82.23	85.84	96.5	74.38	107.76	17.38	89.91	73.76	12.89	3.39	117.21	94.3	42.39	44.68	156.7	142.34	147.64	100.44	218.13	54.34	121.4	29.84	15.11	65.05	145.23	137.63	165.52	64.37	108.79	139.02	140.8	251.12	121.68	125.72	183.26	1573.12	131.56
ENSG00000058729	13.5	11.09	14.27	5.6	9.82	9.17	13.15	12.39	9.48	6.3	10.77	9.83	14.25	18.77	15.9	12.43	21.14	0	0.78	8.15	2.13	0.41	13.74	7.33	7.38	13.76	47.81	43.64	35.84	11.06	3.94	17.83	24.2	3.94	2.83	16.28	11.36	20.79	33.6	50.95	6.52	9.49	22.06	15.54	7.67	8.97	0	0	23.56
ENSG00000058799	8.93	11.99	9.33	5.23	1.99	8.43	0	9.18	7.88	5.03	6.53	3.69	7.76	11.21	11.51	8.77	12.37	0	9.94	4.35	1.91	1.11	13.09	5.26	7.54	8.04	15.43	7	21	12.68	10.19	11.65	9.98	5.74	2.55	12.37	20.59	10.89	19.64	7.47	25.9	32.64	7.71	5.51	10.29	21.51	0	0	14.84
ENSG00000058804	7.83	10.58	10.01	7.29	3.92	8.84	1.78	7.43	5.13	2.45	4.7	3.68	7.64	6.05	6.93	11.27	16.79	0	2	7.76	2.39	0.83	20.57	7.53	4.66	8.35	31.11	24.32	28.77	9.99	9.26	8.17	14.73	5.5	4.73	8.88	12.26	11.99	21.55	1.43	16.3	22.49	17.98	7.62	7.1	30.49	0	0	13.98
ENSG00000058866	0.42	1.03	0.98	1.21	0.82	1.49	4.69	0.8	0.44	0.15	0.58	1.48	1.26	0.48	0.92	0.82	0.25	7.47	0.09	0.62	0.21	0.35	1.25	0.99	0.5	0.4	2.4	2.89	0.56	0.48	2.79	0.97	1.38	0.02	0.68	3.03	0	4.07	1.44	3.12	0.8	0.38	2.25	5.22	0.49	0.32	100.83	7.23	3.46
ENSG00000059122	22.2	16.17	6.05	2.96	10.64	21.23	64.72	17.89	30.48	24.94	35.93	27.46	20.2	20.73	22.18	5.12	10.26	11	33.12	15.56	1.64	1.51	15.21	12.35	8.63	8.79	8.08	13.28	7.25	26.45	18.19	2.44	16.52	7.67	6.22	20.53	28.43	12.64	11.6	21.79	19.35	33.44	18.27	10.07	26.05	10.1	11.14	33.37	25.03
ENSG00000059145	33.62	13.23	19.05	8.85	8.88	11.02	47.68	15.98	38.35	29.85	40.24	42.36	36.17	15.95	42.05	5.12	20.47	0	1.85	8.88	4.25	2.35	8.88	21.73	10.9	9.23	20.24	23.1	6.41	21.59	14.8	4.81	17.81	13.92	9.67	17.96	37.22	22.27	9.2	17.26	27.68	27.4	47.44	11.29	43.03	21.62	77.98	0	21.54
ENSG00000059377	8.53	18.31	7.12	2.09	6.85	5.36	0	7.66	2.88	2.39	6.61	5	6.03	8.59	10.53	5.74	2.93	14.6	5.42	1.81	2.79	3.63	10.86	4.77	4.06	3.96	7.55	15.76	5.27	16.55	4.49	1.77	4.07	2.15	2.5	6.65	8.64	3.89	11.67	34.97	18.84	3.91	14.16	5.59	6.12	9.5	0	0	22.91
ENSG00000059378	31.69	17.21	31.27	14.2	13.88	27.33	3.34	12.08	17.88	7.11	26.93	23.48	26.06	47.03	21.33	22.73	10.21	0	17.77	21.86	4.15	2.04	25.92	13.57	18.46	11.6	21.93	25.99	20.51	22.84	13.25	7.04	21.78	6.02	2.64	16.34	33.84	24.07	33.91	32.19	73.83	23.47	16.91	15.45	34.55	15.73	5.3	15.86	54.96
ENSG00000059573	25.56	31.97	22.81	12.53	10.41	17.44	0	37.31	13.44	11.28	15.03	10.3	17.57	18.23	14.72	19.96	19.95	0	20.12	14.15	5.4	3.02	36.98	28.91	31.53	33.11	27.12	14.46	15.91	38.46	10.42	30.28	20.24	10.06	5.24	11.66	16.57	23.41	19.18	8.11	30.8	25.42	29.39	18.57	14.49	34.76	0	0	21.86
ENSG00000059588	34.95	36.73	23.19	16.39	34.99	45.16	6.53	39.17	26.09	26.41	32.52	34.06	25.3	51.47	62.04	47.83	51.24	0	82.26	14.16	5.48	1.14	35.4	29.64	16.39	31.76	39.17	52.14	44.77	39.84	66.84	16.86	32	4.72	8.23	12.31	49.5	34.36	52.15	27.68	49.94	38.23	47.11	64.93	41.82	77.2	2.86	46.46	33.55
ENSG00000059691	12.46	6.16	9.4	4.72	5.9	11.58	3.67	7.72	10.16	9.29	9.62	9.73	7.59	11.24	24.32	7.35	7.13	0	17.13	5.82	2	5.16	13.52	9.83	7.36	6.51	18.58	21.26	10.53	12.51	17.45	3.92	12.54	3.57	3.94	10.64	16.66	15.25	19.35	27.86	12.95	7.42	16.16	9.14	14.46	12.27	0	71.45	13.02
ENSG00000059728	5.91	11.89	13.57	6.41	4.4	17.68	9.35	12.33	20.63	4.39	4.64	6.3	7.93	8.63	11.07	10.27	8.48	0	9.57	4.63	1.57	1.42	13.87	6.82	3.55	7.42	16.38	18.81	23.04	7.69	9.69	5.8	12.74	1.64	2.95	13.24	11.98	11.84	18.51	16.91	10.15	41.54	11.4	7.83	11.93	7.35	49.78	102.13	7.36
ENSG00000059758	23.64	23.6	35.89	32.78	21.01	51.72	0	59.79	22.97	16.2	26.14	24.87	32.26	40.09	68.78	50.85	18.81	12.47	44.47	26.39	6.71	1.98	66.14	14.93	17.13	18.69	41.59	88.23	48.66	18.91	66.95	20.74	74.77	6.49	10.37	19.27	55.45	50.98	53.83	47.68	50.02	67.66	46.49	30.98	22.58	29.42	0	0	50.54
ENSG00000059769	7.81	6.59	8.59	8.6	2.94	7.01	18.1	16.95	2.3	1.34	2.87	2.55	6.29	2.9	4.49	16	2.65	0	3.44	2.42	0.68	0	12.43	7.25	4.61	4.92	14.65	24.62	16.2	7.62	15.82	10.29	14.89	1.86	0.72	8.29	14.01	15.99	6.68	8.98	15.05	29.13	15.53	11.12	2.96	8.29	11.26	33.6	6.37
ENSG00000059804	21.02	33.4	28.22	6.98	11.22	65.99	104	32.83	13.06	17.68	26.41	30.97	98.24	8.6	20.81	63.58	6.91	6.8	166.07	14.46	7.73	1.82	58.03	7.03	10.13	13.26	6.69	74.11	8.77	17.91	53.6	13.95	65.21	4.44	9.17	14.79	5.94	13.44	8.51	67.97	111.67	144.7	11.95	1.47	15.53	23.12	0	56.89	32.11
ENSG00000059915	3.19	1.24	0.54	1.02	0.9	1.57	8.01	0.14	3.37	4.08	2.59	4.6	5.76	0.52	0.61	2.59	3.71	10.73	3.31	4.14	0.27	0	2.37	1.09	0.92	0.62	3.02	6.27	0	4.44	0	0.17	1.13	0.8	0.01	0.67	0.94	2.44	2.9	8.92	2.33	4.35	5.4	2.1	2.6	1.99	24.99	37.16	1.96
ENSG00000060069	7.84	8.38	7.08	2.49	7.17	4.71	5.01	2.27	17.14	11.53	13.08	15.66	9.71	9.69	13.99	3.09	5.1	5.76	8.97	2.94	0.82	1.13	8.24	6.33	5.37	4.07	7.26	7.76	10.03	10.16	11.32	0.89	5.44	5.09	1.85	4.46	10.19	12.13	11.93	1.48	12.4	22.56	4.94	5.78	10.96	9.46	4.23	0	9.03
ENSG00000060138	80.44	60.73	107.65	100.18	29.33	118.48	171.9	132.41	124.21	84.25	126.18	95.75	190.96	60.64	139.59	139.86	60.97	104	47.29	42.28	19.42	14.79	174.09	60.8	48.77	73.04	130.97	157.78	131.58	80.1	103.57	71.66	133.03	22.69	29.51	146.72	99.51	99.54	119.86	100.87	101.8	181.97	207.27	102.79	134.22	63.64	145.07	0	145.88
ENSG00000060140	1.16	1.35	0.65	0.03	0.08	0.51	0	0.62	3.47	0.57	2.31	0.78	0.83	0.27	0.8	0.6	1.84	0	0	0.36	0.02	0	0.59	0.72	0.3	0.13	1.28	1.25	2.95	0.17	0.97	0.09	0.45	0	0.3	0.96	0.42	0.13	2.86	0	0	1.05	0.92	0.6	0.43	0.42	0	0	1.48
ENSG00000060237	78.61	185.5	126.67	45.2	23.3	66.73	34.38	68.7	163.37	71.6	147.58	105.96	122.53	108.27	97.22	75.39	125.68	25.39	124.59	90.24	22.16	4.6	236.94	77.88	41.1	52.69	513.91	292.68	266.25	76.65	168.84	97.13	219.99	41.34	29.23	124.44	266.65	203.86	289.09	248.21	212.33	146.94	170.75	122.66	98.51	105.6	46.81	59.57	139.92
ENSG00000060303	0	0	0	0.39	0.86	0	0	0	0	0	0	0	1.18	0	0	0	0	0	0	0	0	0	0	0	0	0	0	3.87	0	0	0	0	0	0	0	0	0	0	0	0	0	0	0	0	0	0	0	0	0
ENSG00000060339	24.15	37.39	34.71	13.66	21.03	23.07	18.34	23.99	42.44	36.84	54.63	43.27	37.08	45.93	28.89	27.67	72.7	0	100.29	46.27	7.08	1.9	41.76	35.49	16.64	17.73	126.29	141.38	77.74	47.22	105.29	36.72	72.21	36.33	21.32	40.46	128.78	99.03	80.53	44.02	39.39	41.03	39.72	40.16	38.19	48.54	0	0	41.14
ENSG00000060491	10.76	12.21	10.54	7.08	11.35	11.51	22.61	8.55	23.25	20.5	23.73	23.95	16.15	16.67	10.57	8.38	7.15	2.17	6.29	7.09	1.96	0.87	7.87	8.19	7.58	6.07	6.59	17.3	4.63	17.25	9.54	3.1	7.93	7.68	4.23	10.38	15.54	9.34	8.63	27.49	17.71	7.63	10.61	9.09	14.28	7.64	25.52	19.64	12.62
ENSG00000060558	4.1	6.02	6.67	1.54	1.01	2.47	2.04	0.77	10.24	2.64	4.32	3.52	7.28	1.16	0.91	1.28	4.92	14.15	0	1.41	1.32	0.6	3.64	0.88	1.89	1.72	3.82	1.59	2.78	0.24	1.39	0.3	2.29	0	0.82	3.87	2.85	2.02	6.34	4.49	2.91	8.07	1.24	1.5	5.2	5	0	0	5.05
ENSG00000060566	0	0.04	0	0	0	0	0.82	0	0.11	0	0	0.03	0.21	0	0.37	0	0	0	0	0	0	0	0	0.04	0	0	0.14	2.33	0	0	2.24	0	0	0	0	0.09	0	0.34	0	0	0	0	0	0	0	0	11.91	0	0
ENSG00000060642	15.65	5.48	9.49	4.61	3.03	9.34	0	8.53	5.69	4.2	7.92	5.92	15.9	6.57	10.84	4.75	2.52	2.15	0.12	6.4	2.16	1.2	9.36	4.73	6.13	5.03	11.01	6.26	6.89	3.49	7.56	2.22	9.93	1.77	1.32	3.3	13.31	7.88	13.59	10.08	22.44	23.1	15.56	6.39	11.05	5.75	0	0	12.93
ENSG00000060656	42.15	28.96	37.67	7.75	2.11	22.11	2.35	4.93	35.49	18.24	80.89	48.8	86.39	55.58	27.1	3.74	18.66	1.09	31.91	19.63	5.6	2.5	15.05	8.2	15.62	28.05	49.39	7.96	14.68	18.47	23.79	2.9	25.6	19	6.04	18.98	40.48	16.34	36.4	5.16	65.28	24.56	48.33	9.8	31.95	11.5	0	0	19.64
ENSG00000060688	26.12	20.34	19.84	16.73	7.74	30.47	5.62	22.36	18.16	14.8	17.59	13.77	25.99	21.66	22.13	12.08	12.42	0	12.93	19.31	5.3	0	20.87	14.47	12.88	15.32	30.54	25.74	30.72	23.52	31.49	8.25	26.64	6.84	9.43	15.42	37.46	27.44	30.22	12.69	23.81	24.57	13.6	13.24	24.83	16.67	0	0	30.44
ENSG00000060709	0.07	0.48	0.11	0	0	0.07	0	0.55	2.12	0.15	0.56	0.46	0.7	0	0	0.01	0.14	0	0	0.02	0.01	0.11	0.06	0.1	0.11	0.03	0.44	0	0.62	0.05	0	0.11	0.05	0	0	0.46	0.11	0.87	0.4	0	2.4	1.39	0.21	0.2	1.03	0	8.1	0	0.15
ENSG00000060718	2.24	36.19	67.93	8.72	6.43	10.23	19.69	0.86	7.63	9.37	11.84	4.38	8.17	4.83	2.18	1.48	9.69	0	0	20.88	2.89	1.24	76.2	27.21	2.96	80.76	12.26	113.42	10.86	80.26	14.94	5.1	36.66	64.22	1.31	2.66	4.85	17.76	11.92	107.94	5.29	20.76	54.45	8.03	1.76	30.35	2.69	0	22.82
ENSG00000060749	22.97	29.48	34.95	27.15	10.54	23.72	15.12	36.63	20.42	17.64	32.56	21.65	34.74	39.19	38.57	32.84	46.27	2.89	36.87	23.91	5.42	0.76	48.73	36.85	16.67	26.4	72.04	86.63	73.42	43.91	50.09	45.58	53.98	15.08	8.11	24.26	83.7	61.16	86.42	65.81	42.9	61.84	65.16	62.06	30.49	26.36	2.91	8.72	38.07
ENSG00000060762	5.56	23.67	14.13	9.36	3.04	17.37	0	11.76	8.82	5.3	13.1	8.72	11.97	12.14	11.19	7.31	4.39	0	21.47	5.15	2.23	1.44	35.22	9.35	13.69	10.85	29.33	10.74	24.73	6.08	18.97	23.34	21.67	4.68	2.1	13.42	24.53	25.21	15.79	43.32	3.06	10.75	22.62	35.16	13.54	9.89	0	0	30.54
ENSG00000060971	20.85	17.59	19.73	5.45	11.69	10.67	17.04	12.62	30.5	19.94	23.48	22.24	21.41	16.09	15.57	7.74	10.73	0	1.14	11.94	2.9	2.02	9.55	11.72	13.04	11.51	13.97	8.15	5.58	14.61	17.93	6.26	15.2	11.85	4.72	17.57	18.57	16.97	21.57	11.68	35.86	18.11	9.41	12.34	22.17	21.41	0	0	21.23
ENSG00000060982	0.71	11.27	4.53	0.66	0.48	1.55	2.98	1.23	1.05	0.49	1.49	0.71	1.55	0.98	1.1	3.31	0.58	2.19	1.63	0.16	0.46	0	6.93	3.59	3.04	0.88	2.03	7.58	3.8	2.04	1.02	2.25	2.51	2.18	1.55	0.65	1.22	0.89	3.18	6.63	17.17	2.07	6.55	1.66	0.85	5.15	0	0	3.47
ENSG00000061273	39.62	27.21	21.25	11.38	20.5	31.64	22.02	39.65	63.71	55.23	59.51	57.48	48.22	45.54	65.69	16.81	20.75	0	13.91	28.87	8.03	1.83	30.02	20.88	15.9	14.39	36.95	44.17	28.17	43.8	37.77	13.54	33.44	41.06	17.85	38.87	42.24	35.82	28.27	27.38	56.08	37.93	21.58	18.17	30.47	18.11	0	0	49.88
ENSG00000061337	3.05	2.19	4.22	0.24	0.4	2.03	4.79	12.41	2.34	1.9	2.7	2.46	1.89	1.24	2.72	1.9	0.87	1.7	1.08	1.13	0.29	0	3.1	1.36	0.84	1.61	1.79	6.04	1.45	1.63	1.04	0.32	1.3	1.37	0.94	2.42	1.21	1.27	3.44	3.62	3.42	2.14	0.66	3.44	1.94	3.53	9.96	0	1.83
ENSG00000061455	2.74	0.44	0.67	0.06	0	0.44	0	0.19	1.31	0.71	0.28	0.8	0.7	0.55	0.2	0.06	0.89	0.52	0.69	0.54	0.03	0.04	1.71	0.25	0.64	0.06	1.92	1.23	0.95	1.84	7.42	0.25	1.98	0.01	0.28	0.58	5.36	1.35	0.75	0	4.65	1.03	0.42	0.32	0.81	0.31	56.23	0	1.37
ENSG00000061492	0	0.03	0	0	0	0.36	0	0	0.05	0.1	0	0.07	0.37	0.27	0	0.08	0.33	7.12	0	0	0	0	0	0	0	0.2	0.11	2	0	0.16	0	0.06	0.12	0	0	0	0	0.26	0.47	0	0.18	0.39	0.18	0	0.12	0	21.7	0	0
ENSG00000061656	2.67	6.14	1.53	0.12	4.84	2.47	0	5.02	3.95	5.57	6.56	3.92	3.37	3.93	5.42	3.78	4.63	0	0	4.58	0.44	0.58	3.82	2.62	1.58	1.21	2.14	8.33	0.8	4.15	0	0.39	1.11	1.89	1.13	3.44	0.49	1.97	2.83	11.61	9.85	5.25	0.57	2.58	3.95	8.51	0	0	2.64
ENSG00000061676	22.16	50.76	49.67	35.23	11.84	41.87	3.34	43.91	31.21	13.75	34.75	21.45	41.5	48.77	54.18	43.22	17.5	14.55	9.24	21.13	6.94	1.6	65.74	30.49	21.29	27.39	51.22	68.42	58.59	41.9	21.95	25.59	47.75	3.5	3.67	13.47	47.39	33.14	53.19	31.53	28.53	46.56	73.01	44.76	18.35	37.44	11.79	0	40.83
ENSG00000061794	7.98	18.06	23.1	12.45	2.72	14.16	0	18.06	8.97	7.45	7.72	5.12	14.01	12.29	6.1	17.27	15.21	0	2.12	7.13	2.72	1.29	20.32	14.46	8.9	12.33	36	25.6	26.47	10.27	7.05	13.61	15.31	4.61	2.54	9.26	23.07	14.75	22.37	10.57	5.97	19.12	15.39	19.1	12.88	32.37	0	0	20.98
ENSG00000061918	4.75	7.25	8.7	3.87	0.93	4.44	0	1.96	1.94	2.66	3.44	2.54	4.59	2.45	3.35	7.16	2.94	0	1.15	3.3	0.63	0.21	20.25	3.52	2.66	6.1	13.47	11.3	12.07	3.13	0	2.44	6.3	3.36	1.88	7.91	3.82	7.26	12.52	2.96	7.09	8.3	3.97	5.42	4.48	5.7	8.05	0	7.2
ENSG00000061936	37.99	19.13	24.1	13.73	16.84	27.65	37.98	29.23	50.96	38.01	52.65	52.58	27.45	53.51	43.12	20.29	32.34	0	30.95	24.66	4.28	0.87	34.46	37.5	18.5	15.83	64.78	62.07	45.51	45.59	141.92	16.04	44.94	24.78	11.91	29.51	100.02	54.93	63.38	136.67	48.12	72.72	39.76	40.48	43.02	37.15	8.45	125.43	47.57
ENSG00000061938	72.59	36.01	29.9	11.81	39.26	30.03	84.39	11.23	44.03	51.5	41.78	73.1	96.61	58.97	91.16	16.2	39.22	13.77	34.4	38.22	9.4	5.63	21.6	22.99	29.24	17.31	19.36	37.3	18.81	74.36	67.45	4.73	37.54	41.19	20.37	40.11	44.03	43.2	19.08	46.24	54.88	50.79	61.55	60.72	101.15	73.44	20.79	157.14	47.02
ENSG00000061987	38.32	34.67	53.97	22.5	19.19	49.85	38.66	58.71	42.39	24.24	42.4	31.97	49.83	76.49	66.68	43.37	31.91	0	32.44	40.86	5.09	1.94	57.12	36.3	30.22	23.72	49.97	85.94	61.64	38.59	40.95	34.62	63.91	9.47	5.3	24.64	71.03	46.8	65.24	73.92	72.22	70.07	76.72	21.74	18.41	25.39	98.25	28.22	69.89
ENSG00000062038	17.12	31.94	19.9	30.01	1.72	31.82	49.55	43.54	20.18	29.89	36.62	15.13	27.17	25.92	21.56	49.18	10.06	0	21.05	62.12	8.99	2.85	41.59	10.52	18.04	7.29	112.44	88.77	39.11	15.99	23.89	8.12	50.49	24.22	12.71	28.77	85.89	37	76.32	43.25	52.41	64.53	28.96	3.98	55.95	1.59	0	0	25.6
ENSG00000062096	0	0.13	0.51	0	0	0	0	0.29	0.43	0	0	0	0.14	0	0	0	0	2.69	0	0	0.02	0	0	0	0	0.05	0.09	0.52	0	0	0	0	0	0	0	0.33	0	0.21	0	0	0	0	0	0.09	0	0	0	0	0
ENSG00000062194	54.73	39.83	69.52	39.46	36.52	89.57	12.5	63.59	41.47	25.56	43.86	54.94	66.2	78.34	156.4	103.51	29.95	0	22.95	76.28	7.31	2.32	74.86	32.78	42.71	55.27	108.23	134.34	102.89	81.36	100.84	38.16	64.23	17.48	7.05	26.85	115.56	67.8	106.15	134.17	52.62	118.27	150.07	56.16	43.73	44.43	509.98	0	58.23
ENSG00000062282	5.51	6.68	4.82	1.13	8	1.52	0	6.39	11.94	4.29	1.31	4.22	2.84	2.22	4.17	5.11	8.29	2.32	0	0.82	1.66	1.06	3.44	11.37	1.13	8.96	0.78	4.85	6.24	9.51	6.58	0.37	2.73	0.9	1.75	1.82	2.23	4.24	3.13	2.16	2.82	1.75	2.11	18.45	4.85	21.89	0	0	2.9
ENSG00000062370	4.11	5.28	5.22	2.27	2.29	4.12	22.88	3.81	3.35	2.24	4.39	3.59	5.15	4.6	3.35	3.34	4.93	3.14	3.88	3.97	0.99	0	5.53	4.67	3.55	2.79	10.16	8.41	13.11	5.88	18.91	4.04	8.1	3.04	1.37	1.75	12.51	6.73	16.72	8.55	39.74	11.52	14.83	9.28	5.44	5.93	4.74	16.37	4.68
ENSG00000062485	37.35	59.53	82.2	56.39	37.92	83.94	66.16	97.33	61.19	37.94	53.16	38.05	82.32	89.34	121.49	60.47	75.25	7.14	50.89	73.76	18.66	5.89	151.63	71.22	52.86	54.15	110.35	161.74	129.61	114.48	94.04	56.69	128.94	32.77	28.75	80.41	107.95	123.55	117.24	113.15	148.99	108.22	142.54	71.37	66.92	59.23	10.73	0	111.34
ENSG00000062524	0.82	0.25	0.12	0	1.03	0.29	0	0.27	0.68	0.14	0.22	0.62	0.97	0	0.8	0.51	0.17	2.86	0.31	1.4	0.1	0	0.15	0.7	0.84	0.08	0.27	2.19	1.17	2.25	0	0.25	0	0	0.22	0	0	0.55	0	0	0	0.08	0	0.11	0.92	0.1	5.15	0	0.29
ENSG00000062582	15.3	25.72	25.3	14.09	8.68	12.68	58.89	25.97	21.42	19.41	15.93	12.04	29.45	19.96	20.99	20.08	16.76	0	15.09	9.43	9.02	4.21	39.66	20.72	16.99	27.08	12.06	1.82	18.17	24.43	16.46	9.76	15.02	5.82	9.41	13.54	6.88	3.57	22.02	14.09	7.03	8.87	27.83	29.11	16.89	43.6	0	0	29.53
ENSG00000062598	16.08	16.55	19.28	8.06	12.67	25.63	9.2	13.12	15.46	8.68	18.4	16.52	22.03	33.04	18.49	12.6	9.13	2.38	56.11	22.77	2.72	2.89	29.81	15.54	11.05	9.89	33.53	31.02	27.65	26.7	24.98	13.23	25.71	6.93	4.42	11.66	28.37	36.63	35.94	93.97	46.16	53.45	33.66	20.21	33.41	22.19	0	0	28.3
ENSG00000062650	20.82	24.68	27.46	15.28	10.06	26.81	19.27	19.59	13.87	9.64	16.44	15.95	20.84	14.57	22.29	29.87	33.79	3.05	29.08	22.13	4.67	0.31	44.04	21.13	14.68	18.18	55.93	64.1	49.77	21.03	23.55	21.07	34.66	12.44	8.79	24.31	56.33	39.35	49.83	18.76	38.66	84.4	71.41	28.33	15.2	31.38	6.9	6.9	31.33
ENSG00000062716	154.23	176.02	304.4	153.96	145.58	417.21	116.48	214.23	70.25	89.32	146.13	157.73	441.61	197.14	321.4	326.02	107.54	27.91	257.79	149.57	49.4	13.7	336.97	95.95	72.59	130.62	261.09	456.86	137.35	313.12	372.12	102.59	589.74	15.05	38.71	116.99	129.88	258.02	255.46	154.19	845.29	507.59	231.21	210.96	135.19	131.28	3.42	579.51	287.87
ENSG00000062725	24.01	8	15.19	17.87	3.61	20.93	17.97	16.43	14	13.15	21.89	19.81	15.51	22.05	32.84	17.11	8.54	0	5.5	15.03	2.79	1.67	23.39	12.01	10.01	10.21	30.22	27.46	25.29	16.16	31.09	8.57	24.5	4.51	1.93	8.73	29.8	19.09	27.4	69.86	33.16	18.42	27.36	14.67	14.13	14.47	63.05	0	19.64
ENSG00000062822	8.04	8.16	6.03	2.97	9.73	7.47	13.67	4.1	16.11	20.26	15.58	19.48	9.65	8.52	8.29	1.94	8.77	0	8.62	8.04	2.67	0.46	6.9	9.27	3.51	4.59	11.58	12.81	1.91	17.51	14.19	1.53	4.87	13.54	3.59	8.01	14.87	11.12	7.72	23.3	16.07	20.95	9.57	12	9.56	21.37	0	0	7.25
ENSG00000063015	6.46	1.99	3.5	1.2	2.01	4.8	1.28	2.9	3.25	2.4	2.5	4.78	5.23	5.25	7.99	1.85	0.69	0	0	2.7	0.15	0.09	0	1.54	2.86	1.57	2.7	1.48	1.28	2.71	4.17	0.48	1.92	1.79	0	3.43	1.54	5.88	1.86	18.56	56.1	0.08	0.15	1.33	4.13	1.44	0	0	3.74
ENSG00000063046	76.52	134.43	189.85	96.04	79.94	175.92	185.61	261	135.94	153.28	183.91	105.16	253.65	155.26	133.14	190.79	181	11.58	58.94	101.85	61.46	13.85	413.25	257.23	173.99	260.48	324.88	123.77	386.87	290.3	84.75	150.59	274.08	104.3	69.14	289.99	286.61	208.06	380.62	159	147.78	199.52	371.38	156.3	87.58	90.61	150.04	0	301.22
ENSG00000063127	6.25	1.99	0.7	0.37	4.23	2.08	0	2.16	2.46	3.28	1.98	1.47	1.12	0.96	0.97	3.15	5.92	0	0.09	1.4	0.26	0.14	0.23	3.24	0.54	1.57	0.69	1.46	0.8	9.77	4.88	0.66	0.8	2.8	1	0.7	4.71	2.93	2.65	2.24	4.81	2.09	1.77	2.26	0.98	1.87	5.15	0	2.32
ENSG00000063169	6.69	5.34	6.58	3.69	3.13	3.3	5.37	2.52	12.88	15.42	13.03	15.78	6.79	11.82	9.17	1.69	4.94	3.41	8.51	5.28	0.98	1.07	3.23	5.83	6.65	3.3	4.45	6.99	3.41	9.62	13.83	0.69	3.17	12.71	2.28	5.56	5.72	7.19	4.67	4.35	14.5	4.48	7.09	12.22	9.49	8.8	15.44	0	7.79
ENSG00000063176	11.43	10.21	9.59	6.18	9.31	11.35	1.79	6.66	18.88	21.67	23.42	26.77	11.75	21.76	27.21	3.97	13.36	7.15	7.33	17.75	2.43	2.28	9.87	10.6	8.07	8.98	12.08	21.82	14.53	35.28	28.68	1.81	12.33	16.14	6.25	13.02	19.64	21.42	15.43	39.78	23.77	35.15	9.74	18.32	23.51	17.95	17.77	0	15.52
ENSG00000063177	334.39	337.77	739.6	235.61	232.92	249.23	124.59	506.48	372.38	748.5	430.07	335.06	550.62	283.03	213.02	230.99	358.31	0	137.69	238.11	193.08	113.4	515.26	481.73	376.69	717.53	245.49	306.28	229.45	592.59	138.31	79.74	328.2	479.63	159.97	327.63	306.05	237.49	285.84	191.33	354.8	488.36	718.55	430.72	349.93	417.73	845.95	0	533.68
ENSG00000063180	2.1	1.22	2.29	1.02	6.39	2.13	13.7	2.24	7.78	7.77	6.35	9.82	8.32	5.13	4.82	1.36	2.75	0	0	5.64	0.82	0.23	3.98	3.1	3.28	2.59	4.13	6.83	4.8	4.21	8.15	1.87	1.63	3.85	1.76	5.82	5.98	4.52	6.32	8.92	0.71	0.8	0.89	4.77	5.57	1.5	76.54	0	3.4
ENSG00000063241	16.14	10.82	11.97	3.23	2.32	3.96	73.16	6.71	13.48	11.32	15.99	13.36	16.43	13.69	12.68	4.36	10.74	7.74	3.9	7.04	4.07	2.02	10.1	16.35	7.98	7.81	9.62	16.84	6.6	11.78	19.06	2.17	9.88	18.41	6.64	12.25	10.16	9.39	13.9	16.7	19.71	0.36	10.18	20.87	16.88	20.46	23.97	0	10.73
ENSG00000063244	37.31	49.84	39.6	16.35	41.34	26.64	66.29	36.1	81.37	78.43	75.01	77.28	45.51	48.32	55.46	24.95	58.63	10.26	32.62	42.48	8.64	5.02	37.12	40.68	27.25	26.07	52.4	63.18	50.69	63.74	81.66	16.4	54.14	55.87	31.04	64.99	52.44	53.61	80.7	47.21	68.13	30.55	43.8	54.1	49.38	51.24	64.98	0	38.96
ENSG00000063245	16.19	19.46	11.98	6.54	9.84	18.34	20.49	18.06	60.71	38.85	34.82	34.91	21.54	16.76	27.52	10.12	15.93	1.92	4.6	14.28	3.88	4.51	7.92	21.57	11.79	15.72	7.41	4.62	8.37	21.04	6.98	2.41	7.79	16.57	8.05	15.34	10.23	13.9	14.27	8.51	51.47	34.7	14.1	24.83	18.34	25.01	6.54	0	17.17
ENSG00000063322	10.64	9.89	9.26	7.27	6.12	12.54	19.04	14.5	10.08	8.75	11.02	9.12	12.72	15.53	20.29	8.16	11.87	0	17.12	14.34	3.87	3.52	15.44	10.65	8.8	12.98	14.81	13.86	22.28	15.04	12.44	5.94	10.84	16.18	7.57	14.31	20.03	14.89	16.25	13.08	31.66	8.73	17.27	17.57	11.22	12.73	0	33	15.28
ENSG00000063438	1.24	1.69	1.29	0.39	0.45	1.02	0	1.98	1.83	1.18	1.69	2.07	3.28	1.55	1.56	0.3	3.33	10.12	2.13	0.49	0.23	0.07	1.49	1.34	0.35	0.65	1.9	4.06	3.69	1.8	1.57	0.07	1.95	1.19	0.63	2.15	1.75	0.2	0.97	9.67	1.55	1.07	0.67	2.5	1.68	1.27	0	0	1.26
ENSG00000063515	0	0	0	0	0	0	0	0	0	0	0	0	0	0	0	0	0	0	0	0	0	0	0	0	0	0	0	0	0	0	0	0	0	0	0	0	0	0.83	0	0	0	0	0	0	0	0	0	0	0
ENSG00000063587	7.42	5.56	6.84	5.61	4.71	9.78	0	10.97	3.95	3.73	5.4	6.84	7.82	8.37	8.62	9.27	6.63	0.82	12.16	6.43	1.49	0.5	7.87	6.89	4.51	5.31	9.63	9.7	8.45	12.95	6.97	4.87	8.44	2.79	1.5	5.47	10.61	8.87	8.12	9.14	9.98	7.04	9.86	9.55	6.39	7.43	7.4	0	10.95
ENSG00000063601	16.67	12.94	22.2	11.35	12.13	29.4	11.56	24.1	20.34	12.63	17.83	17.2	22.17	25.95	22.24	20.38	17.33	0	15.42	21.87	3.19	1.3	19.32	15.23	10	12.61	25.45	64.38	19.17	15.06	15.78	7.27	30.48	9.47	5.26	14.13	39.18	20.59	21.05	44.98	45.87	24.59	31.81	14.13	28.4	18.76	27.35	0	30.87
ENSG00000063660	29.89	15.2	23.67	9.9	3.75	18.21	4.84	9.47	80.31	23.78	29.91	29.34	29.67	20.52	33.18	12	11.99	0	0	34.8	5.36	1.68	22.16	9.49	9.9	9.69	10.71	33.19	13.41	18.65	41.07	3.03	17.37	15.09	2.54	40.54	11.14	17.27	14.93	38.9	31.24	40.38	24.05	24.83	45.74	14.38	0	70.88	18.27
ENSG00000063761	7.96	3.93	8.71	1.87	4.16	8.39	1.12	3.37	6.41	9.17	7.9	6.9	5.61	16.66	14.3	3.96	5.61	0	0.69	5.84	0.83	0.43	7.65	6.83	1.7	5.99	11.22	14.52	6.65	13.17	3.25	1.6	8.09	3.31	1.35	6.19	11.51	9.64	7.55	7.92	13.71	1.63	13.02	5.27	8.4	10.15	0	49.29	7.92
ENSG00000063854	8.32	16.1	14.3	4.69	9.01	9.68	15.84	12.58	15.86	12.26	15.84	14.23	14.56	10.04	25.91	3.35	9.08	0	0	9.83	1.52	2.02	11.2	9.51	10.71	4.22	7.09	5.17	8.26	15.13	33.63	4.26	7.5	4.52	7.23	8.7	11.61	8.36	19.01	5.26	2.73	10.09	10.96	8.16	13.29	14.82	0	0	15.77
ENSG00000063978	28.55	29.19	24.32	13.47	23.95	26.73	19.08	37.39	22.53	18.59	26.73	26.27	28.84	36.67	26.65	22.6	31.62	7.87	61.72	23.13	5.85	6.09	40.83	22.03	18.96	18.08	80.46	96.69	62.24	34.78	20.8	26.23	30.81	12.76	6.15	24.83	61.7	52.4	52.46	56.6	47.82	37.52	35.11	38.54	33.27	36.24	15.4	0	30.38
ENSG00000064012	16.26	18.52	23.28	8.83	20.8	9.39	0	18.56	11.72	5.06	14.81	13.73	11.55	13	22.71	16.87	16.75	0	10.32	12.63	2.83	1.38	21.96	6.56	10.18	6.62	53.82	16.54	52.8	18.91	17.6	13.44	25.3	5.21	2.68	9.33	36.52	25.2	52.52	22.02	27.79	41.53	16.23	12.55	12.2	9.03	35.73	0	31
ENSG00000064042	20.45	18.07	49.82	9.52	2.31	24.38	24.72	7.12	11.28	14.72	25.6	12.07	28.81	30.31	28.2	15.19	4.6	0	6.58	44.21	3.5	6.37	94.85	13.84	34.25	25.59	23.15	71.22	60.92	22.39	39.24	60.42	60.46	4.82	3.48	56.92	27.81	60.62	65.42	24.04	21.29	21.49	48.25	33.23	18.56	9.21	15.23	36.85	41.16
ENSG00000064102	4.25	10.46	14.43	6.21	4.4	5.59	20.94	18.29	5.36	3.95	6.76	5.68	6.57	8.44	4.81	17	13.02	0	0.84	6.75	1.42	0	14.74	7.82	6.49	13.07	15.74	22.51	22.48	6.64	40.53	6.66	9.77	1.65	3.5	6.39	31.26	20.83	24.8	20.14	38.97	16.09	29.65	8.92	12.82	12.02	74.53	0	11.05
ENSG00000064115	41.99	35.67	54.16	24.34	28.4	42.44	42.04	86.12	31.68	13.5	32.84	25.31	30.93	34.83	54.66	34.65	10.14	29.69	19.35	22.47	8.64	8.78	57.4	17.62	27.24	83.03	22.74	44.07	16.74	51.35	29.04	10.15	40.93	8.13	7.55	20.16	39.43	47.86	34.65	68.44	63.3	63.97	45.01	24.2	42.96	31.44	0	0	81.71
ENSG00000064195	1.51	2.63	2.56	1.49	2.08	1.76	0	0.62	18.29	5.11	2.32	6.57	2.16	1.12	3.14	0.55	3.84	0	0.74	3.38	0.66	0.47	1.86	5.14	0.74	2.86	4.87	15.07	6.7	7.68	1.13	0.27	3.49	2.44	0.91	5.57	9.21	4.3	3.58	0	8.73	7.21	2.44	0.27	3.54	3.89	28.03	17.56	3.24
ENSG00000064199	0.26	1.53	1.1	2.05	0.75	1.56	0	2.3	0.74	1.31	2.03	0.98	1.46	0.8	2.23	1.97	4.34	0	4.55	2.11	0.19	0.16	3.64	1.66	0.76	4.45	55.22	3.54	4.39	1.97	3.6	3.74	4.32	0.15	1.47	1.83	2.51	5.34	7.72	3.38	0.69	21.88	0.89	1.7	0.89	4.13	0	0	1.32
ENSG00000064201	2.46	1.38	1.12	0.03	2.09	0.98	36.83	1.02	2.26	0.8	0.53	1.37	1.22	2.36	1.09	0.78	0.45	0	0	0	0.2	0	0.2	1.23	0.72	0.54	3.67	0.87	0.2	1.07	1.74	0.09	0.91	0.82	0	0.47	0.13	0.34	1.54	4.21	0.98	5.51	2.15	2.58	3.38	2.57	0	0	4.86
ENSG00000064205	14.65	1.03	5.58	0.46	0.94	2.3	3.11	1.61	0.8	1.76	0.58	1.38	1.04	1.66	2.17	0.5	0.97	8.38	0	0.88	0.28	2.46	8	3.24	2.62	2.15	1.57	1.81	3.98	0.95	4.31	0.26	2.09	1.66	0.11	5.56	1.05	1.48	1.13	1.39	5.54	2.11	0.92	4.26	0.78	0.07	5.51	0	21.32
ENSG00000064218	5.37	0.81	1.09	0.15	0	0.59	2.8	0.75	0.71	0.09	2	0.03	1.46	2.21	0.89	0.25	0.47	0	4.22	0.07	0.06	0	0.83	0.78	0.05	0.04	0.82	3.41	0.96	0	0	0.03	0.96	0.06	0.03	0.39	0	0.18	10.5	0.44	2.13	0.89	1.11	0.41	0.69	4.36	0	0	0.92
ENSG00000064225	12.31	8.18	13.99	9.04	16.77	20.35	39.39	1.42	9.29	6.76	14.07	11.88	17.55	13.11	18.46	9.29	7.41	1.77	20.63	6.33	1.3	0.71	13.95	19.53	11.84	20.57	11.86	14.34	25.79	45.55	36.91	19.54	14.03	2.46	1.8	3.01	20.19	35.35	27.34	30.62	12.32	25.47	21.11	26.63	5.48	9.81	0	0	12.83
ENSG00000064270	9.4	11.81	11.15	2.54	4.05	11.79	0	6.24	12.7	6.87	15.45	17.12	12.85	4.19	4.33	1.26	18.72	0	2.8	7.35	2	0.64	1.63	6.74	11.52	10.29	20.02	4.49	21.9	20.57	1.72	1.72	4.71	4.3	4.39	6.67	13.63	8.09	19.37	0	20.16	3.18	9.31	22.53	6.86	24.56	7.82	0	3.77
ENSG00000064300	6.67	0.61	8.94	4.22	1.92	8.82	1.86	110.59	2.89	21.57	3.38	10.36	5.48	2	11.36	29.07	2.34	2.83	6.06	2.29	1.11	0.35	5.4	3.96	7.14	2.17	2.27	5.5	3.5	1.57	0.85	0.51	7.94	4.93	1.54	9.76	2.39	12.12	1.72	38.42	4.15	6.73	1.02	2.35	8.09	2.96	0	0	9.24
ENSG00000064309	3.72	10.78	4.65	2.46	5.91	6.75	11.25	3.91	4.97	2.51	4.29	3.77	6.22	3.64	5.57	6.68	4.01	0	14.58	6.89	1.01	0.23	9.4	4.23	6.11	3.55	4.05	22.11	6.89	37.45	21.52	2.69	8.27	2.53	2.24	8.61	6.44	13.6	11.31	0.93	67.66	8.82	10.73	19.25	4.22	16.91	9.49	0	11.22
ENSG00000064313	12.49	25.98	18.74	13.39	11.47	15.44	4.36	17.03	16.22	14.42	20.35	20.76	15.29	15.93	37.7	26.7	11.95	8.03	7.68	15.33	2.76	1.76	18.68	20.57	9.71	11.5	40.05	28.66	39.34	13.47	28.6	14.51	31.24	7.53	5.03	22.38	45.74	49.01	51.25	87.87	32.8	27.82	24.72	25.32	18.57	27.58	75.68	0	22.66
ENSG00000064393	14.31	47.13	15.04	17.51	14.41	21.31	16.83	11.67	21.08	17.57	30.87	27.68	23.84	22.29	22.89	9.87	36.61	3.72	13.26	19.99	3.9	1.69	24.31	25.44	12.42	44.05	65.9	48.54	41.86	102.73	31.03	30.91	45.3	19.24	10.22	29.81	41.5	62.21	50.03	41.67	87.66	29.25	43.33	39.31	31.43	64.39	20.92	11.22	27.22
ENSG00000064419	13.1	20.92	15.24	7.03	6	10.44	9.25	12	12.69	9.93	14.9	12.99	17.2	9.23	10.8	5.36	11.66	2.61	3.81	8.32	2.62	1.35	16.46	12.33	7.69	9.1	16.89	13.44	11.02	14.77	7.77	4.74	14.6	4.02	3.86	10.43	24.13	16.69	16.15	8.37	13.58	29.9	19.9	16.79	15.27	29.49	0	27.74	20.49
ENSG00000064489	2.75	4.51	0	0.84	3.31	0	0	0	1.49	2.38	0.95	1.22	3.8	0.36	3.22	0	4.38	0	0	0.52	0.28	1.94	2.9	0.58	0.89	0	5.04	1.62	3.85	4.16	0.04	0.87	3.11	2.96	0	2.64	8.71	2.56	0	0	4.83	0	7.05	1.33	2.96	1.66	0	0	6.15
ENSG00000064490	8.92	18.24	13.78	3.72	4.41	13.96	0	10.18	22.73	27.05	18.43	18.6	21.3	24.09	27.92	11.02	12.46	0	7.12	4.92	4.63	1.66	10.2	13.4	6.58	9.8	11.44	9.38	9.17	23.71	10.3	2.45	12.33	16.01	3.86	15.15	11.04	10.59	14.28	8.05	15.33	26.5	8.97	16.63	18.33	17.52	0	0	13.97
ENSG00000064545	16.46	6.17	8.04	2.65	5.33	6.27	0	13.36	18.98	24.42	17.42	23.5	15.32	20.33	13.94	4.17	9.73	10.18	0.15	7.05	2.48	1.52	7.76	11.04	5.61	11.82	5.84	10.11	7.27	27.64	5.59	1.07	4.85	12.64	3.56	7.42	6.65	3.44	5.04	8.73	18.75	4.28	7.07	17.24	8.85	8.62	0	89.92	8.87
ENSG00000064547	14.67	18.32	13.29	4.7	6.78	12.26	0	8.44	16.07	15.94	20.53	23.74	18.33	22.31	24.57	7.99	10.61	8.57	5.21	14.69	2.52	0.24	10.62	7.41	7.29	6.12	12.72	23.27	9.37	32.94	34.69	2.11	14.57	16.08	8.31	12.13	16.05	13.78	19.61	31.54	20.41	11.95	20.12	16.55	19	22.29	8.86	26.43	18.42
ENSG00000064601	36.92	62.26	45.53	8.52	25.94	23.42	16.25	32.78	47.18	27.86	30.62	29.16	31.94	40.64	34.48	19.86	24.63	0	34.39	19.54	8.16	11.4	38.4	25.48	18.73	19.04	32.66	39.29	43.77	36.01	51.69	12.19	28.78	31.95	18.96	45.85	39.19	32.09	22.24	25.18	32.05	49.7	25.26	36.91	51.39	38.23	72.93	0	64.21
ENSG00000064607	105.32	59.55	61.9	21.15	53.45	95.38	104.53	61.3	45.16	58.02	51.1	72.02	65.59	78.52	92.53	39.4	136.88	1.54	179.27	113.02	10.99	3.57	57.22	57.08	51.35	42.19	69.74	93.9	73.01	191.73	170.84	21.19	109.12	75.6	19.07	54.47	132.78	165.29	119.04	184.2	239.29	123.19	225.49	160.01	120.16	103.39	12.3	24.64	112.25
ENSG00000064651	5.65	31.81	39.64	24.13	20.33	14.66	49.51	64.37	21.21	24.64	16.27	22.15	23.07	33.98	39.98	49.1	82.22	30.1	19.41	8.51	4.42	2.08	35.79	48.79	32.99	86.66	25.34	23.42	137.03	19.29	20.88	44.4	18.44	5.72	4.99	13.02	6.61	62.98	81.74	7.94	7.62	71.13	59.18	21.73	6.27	11.98	100.71	10.41	20.24
ENSG00000064652	5.18	9.61	10.93	6.45	2.68	8.08	0	3.33	11	3.62	6.24	3.86	6.27	15.53	6.77	7.04	4.27	0	6	7.65	1.69	1.03	16.42	2.98	6.62	4.56	14.59	22.51	23.59	5.18	11.73	6.83	14.01	2.18	0.51	6.85	14.09	12.02	23.65	10.69	14.1	21.88	7.5	6.01	11.57	7.35	51.49	0	11.95
ENSG00000064655	1.1	7.04	16.31	2.01	6.22	14.34	0	22.13	14.67	6.04	14.44	14.14	16.13	39.94	16.54	8.21	8.31	0	15.6	17.4	2.1	0.45	16.4	5.72	15.42	3.26	12.76	34.23	16.39	0.65	10.32	14.33	29.02	28.29	2.84	19.65	26.57	25.71	43.31	31.4	3.12	8.87	18.43	15.49	17.72	1.25	0	0	7.25
ENSG00000064666	104.3	100.5	121.27	37.02	34.5	72.94	49.68	101.97	70.62	95.37	177.65	85.87	153.72	114.05	156.68	221	39.15	0	47.93	134.14	28.13	9.77	110.98	42.43	62.13	46.77	75.24	70.14	56.22	74.94	94.11	12.32	116.59	230.12	31.9	93.1	75.47	102.99	86.36	53.28	155.89	100.84	187.88	67.55	116.65	27.94	16.23	25.69	153
ENSG00000064687	8.55	10.76	8.35	1.02	14.26	7.59	18.95	5.61	24.11	8.25	14.4	14.46	16.59	9.2	13.37	6.85	9.36	26.91	29.75	8.38	2.15	4.45	5.26	6.57	6.89	4.62	3.18	9.36	6.22	8.27	11.25	1.36	4.58	37.19	2.69	10.24	8.63	5.69	6.28	22.9	36.28	27.77	9.88	16.2	13.91	11.92	32.87	0	14.73
ENSG00000064692	10.73	0.91	5.96	0.51	0.94	1.01	12.98	1.52	6.7	2.08	1.37	1.55	0.52	1.95	0.82	3.37	2.3	0	0.17	0.47	0.21	0.45	9.11	0.95	0.23	0.89	4.81	1.27	2.65	0.19	3.55	1.07	3.99	0.08	0.29	2.41	5.32	8.87	2.87	4.04	22.07	1.73	1.45	2.21	0.73	0.39	0	0	6.06
ENSG00000064703	6	6.01	5.76	4.23	2.38	5.64	0	4.25	4.31	3.33	4.56	3.95	7.09	8.52	7.45	5.15	11.46	4.66	1.33	6.1	1.42	0.87	23.8	3.1	2.76	5.7	21.25	12.02	12.68	8.82	6.14	5.51	8.01	2.03	3.46	5.36	16.51	10.38	8.21	38.71	5.32	30.02	11.53	3.57	5.21	13.47	0	10.54	8.31
ENSG00000064726	14.71	21.49	22.92	15.36	8.42	14.63	26.08	23.26	10.51	8.62	10.56	10.08	18.74	18.37	24	22.6	11.93	3.65	3.06	13.83	2.99	4.23	34.76	18.39	11.92	18.2	30.53	39.09	33.91	17.14	36.46	11.11	24.86	4.75	4.6	13.18	27.64	16.38	27.3	14.56	14.91	33.85	31.68	25.17	13.71	12.22	113.87	0	25.45
ENSG00000064763	7.32	8.09	8.57	3.82	3.4	8.12	0	12.2	6.49	2.95	7.28	7.07	6.09	9.25	10.87	6.76	3.77	0	2.33	6.81	1.19	0	11.47	8.88	2.99	5.82	23.02	18.96	29.64	6.5	69.72	3.37	5.8	3.78	2.38	2.64	28.73	8.52	21.55	30.61	4.82	3.79	16.81	10.53	3.32	8.03	40.55	0	14.12
ENSG00000064787	1.1	0.32	1.49	0.05	0.22	0.28	3.07	0.35	0.87	0.08	0.44	1.36	1.27	0.67	0.79	0.45	2.16	4.79	0	0.1	0.1	0	1.14	1.48	1.34	0.12	2.52	4.5	7.32	0.39	0.46	2.14	0.49	0.12	0.31	1.15	1.7	0.55	2.22	4.92	1.14	1.96	1.19	0.26	1.34	0.49	0	43.53	0.47
ENSG00000064835	1.05	0	0	0.07	0	0	18.05	0	0	0	0.27	0	0.29	0	0	0.26	0.33	0	0	0.11	0	0	0	0	0.1	0.09	0.46	0	0.33	0	5.49	0.41	0	0.12	0	0	0.61	0	0	0	0	0	0	0.13	0.13	0	0	0	0.13
ENSG00000064886	5.04	4.86	7.24	5.76	8.35	13.15	0	28.94	2.97	0.99	4.67	1.33	4.1	3.59	16.89	40.73	21.36	33.03	0	5	7.72	7.82	4.4	35.47	29.86	9.46	6.23	4.8	17.63	56.86	0	21.75	12.5	0.56	1.31	1.82	1.6	43.58	2.8	39.11	7.55	76.49	42.51	13.4	2.85	97.26	0	0	9.06
ENSG00000064932	16.99	26.04	17.21	16.35	15.33	16.08	32.43	19.38	40.84	49.91	45.35	46.78	36.15	22	39.69	11.68	25.16	18.67	9.69	9.54	4.38	1.52	20.53	24.11	13.9	14.19	8.08	20.64	6.9	21.61	57.54	4.82	20.57	23.63	14.07	20.98	20.32	18.11	11.76	35.95	26.55	50.86	20.52	17.69	21.21	26.7	13.01	0	19.55
ENSG00000064933	14.72	21.71	18.56	7.08	17.92	29.82	2.33	19.6	9.1	8.63	12.04	12.2	8.83	21.45	13.83	24.08	29.1	0	17.88	31.57	3.29	0.26	40.34	30.46	12.61	15.99	34.23	31.84	54.77	38.97	50.78	28	46.82	3.27	2.6	8.61	42.07	80.99	43.68	41.49	60.68	24.28	39.53	25.24	15.64	27.44	0	0	32.6
ENSG00000064961	36.88	38.58	30.54	16.91	15.21	28.25	55.71	25.51	56.99	80.73	81.31	72.79	46.01	29.43	63.38	8.06	41.41	0	41.09	46.16	6.46	0.59	10.24	26.64	16.53	21.96	34.26	38.93	12.74	44.76	158.48	5.3	36.62	63.17	17.52	32.87	49.64	66.52	32.43	58.77	58.72	54.94	74.25	39.45	55.8	59.8	27.04	0	32.88
ENSG00000064989	6.15	6.77	18.58	1.45	2.15	7.04	0	3.61	3.55	1.14	6.53	3.86	7.13	1.59	7.39	3.17	1.36	2.6	0	0.91	1.15	1.57	18.84	4.66	3.83	3.34	9.18	10.35	15.95	0.73	18.88	4	4.28	0.07	1.1	6.28	1.33	2.98	11.73	28.85	2.44	4.82	1.02	5.49	1.38	5.92	0	0	16.02
ENSG00000064995	16.58	19.33	13.15	6.14	9.24	10.58	14.72	8.5	13.2	9.01	11.62	9.54	14.15	15.09	14.22	15.01	15.56	4.42	16.84	6.36	2.59	0.36	14.28	14.3	8.76	10.16	17.21	16.3	17.33	18.13	10.09	4.46	9.05	4.74	3.44	7.18	20.72	15.46	22.93	21.13	18.86	4.07	25.86	12.28	10.25	27.31	0	0	17
ENSG00000064999	16.82	16.25	10.12	7.22	8.15	22.37	29.23	8.41	17.12	14.73	16.6	18.34	19.33	12.28	13.64	5.39	9.7	3.81	8.05	6.02	2.4	0.69	11.63	9.23	5.65	8.08	16.78	18.36	13.11	19.05	13.77	4.41	11.25	9.67	3.42	13.79	16.66	16.89	12.4	15.87	20.29	10.2	19.37	12.83	16.12	19.93	4.6	30.74	16.5
ENSG00000065000	37.26	28.48	27.4	10.54	12.85	24.69	33.24	39.85	45.53	48.27	47.44	40.85	38.63	41.65	43.49	21.71	21.62	2.26	46.69	21.41	5.29	4.47	32.17	22.94	19.94	21.53	32.56	30.32	26.23	46.9	51.78	8.96	22.68	23.01	7.17	25.79	43.76	33.1	31.69	33.07	42.78	36.66	32.55	24.55	36.89	36.24	90	13.38	30.61
ENSG00000065029	31.07	31.27	14	5.57	24.33	21.35	11.01	17.74	31.53	22.73	36.13	36.76	30.76	36.04	39.14	10.02	24.61	2.1	26.65	14.67	3.41	1.43	16.6	18.48	12.07	10.87	39.46	40.58	12.4	34.16	49.06	9.45	31.43	27.29	12.94	30.88	44.76	32.06	31.59	42.65	42.54	23.76	34.75	28.2	40.08	25.81	128.38	487.8	27.97
ENSG00000065054	35.68	25.14	23.72	5.02	8.89	9.21	0	9.51	23.91	18.98	21.39	25.76	22.13	16.56	33.33	4.98	15.48	5.47	17.72	15.08	3.99	0.88	26.26	18.36	25.41	10.81	11.42	21.64	23.09	26.89	15.74	22.05	20.64	14.86	8.43	31.53	21.08	26.45	25.74	17.43	50.48	16.88	18.28	12.34	19.73	26.6	0	0	34.45
ENSG00000065057	4.1	4.23	3.75	1.37	2.94	3.24	0	1.46	10.53	9.11	8.95	12.37	5.21	5.13	0	1.9	2.31	0	0.6	1.81	0.89	0	2.36	1.55	2.55	1.8	1.89	2.6	0.84	1.36	0	0.38	2.07	1.5	2.22	3.91	4.36	0.56	6.86	2.49	3.03	0	0	2.24	3.41	3.44	0	67.47	2.59
ENSG00000065060	8.47	9.18	6.23	4.61	6.77	8.52	4.61	6.51	6.26	3.86	6.1	6.7	6.14	9.3	10.79	8.25	6.17	1.08	7.16	3.79	1.21	1.23	9.59	6.76	5.86	4.03	10.19	14.78	13.26	13.59	13.25	6.5	9.44	3.11	2.11	6.98	13.26	10.72	11.79	14.31	13.34	7.09	11.55	8.29	8.85	12.21	27.12	19.51	9.24
ENSG00000065135	8.3	16.45	22.44	13.75	2.05	12.24	0	8.77	3.35	1.55	3.4	2.68	13.6	9.16	8.58	18.98	12.63	0	3.24	7.24	2.98	0.38	25.18	6.9	9.48	11.11	24.05	18.67	27.2	12.57	6.34	10.54	13.34	2.93	2.29	9.67	19.89	12.01	19.66	10.5	16.1	35.21	28.23	6.39	8.54	23.78	0	0	16.18
ENSG00000065150	44.95	51.79	75.36	34.68	37.59	51.31	27.3	90.35	28.72	24.56	32.92	34.14	71.07	41.85	35.27	60.86	49.03	1.67	31.92	45.43	12.42	11.11	110.08	63.51	36.93	42.45	83.72	106.43	100.17	59.92	40.74	28.14	69.25	17.39	14.09	42.27	71	70.72	101.7	86.8	112.37	86.98	87.4	84.03	57.53	58.82	0	91.08	96.39
ENSG00000065154	28.73	41.38	57.73	22.59	14.44	23.07	29.78	58.43	20.23	20.76	35.78	25.76	40.51	45.44	50.14	46.98	32.15	0	19.2	18.73	12.46	4.91	103.48	27.49	39.81	36.88	35.61	64.14	88.57	22.52	30.79	64.25	59.55	7.94	8.76	18.87	31.03	45.77	93.77	46.38	31.25	114.05	31.4	46.75	23.13	22.6	0	0	45.82
ENSG00000065183	4.47	16.16	10.38	5.42	3.75	6.88	0	10.01	7.84	6.22	5.92	4.87	11.24	9.15	3.99	13.03	26.62	0.96	3.98	10.97	2.65	0.65	22.91	10.51	5.04	13.5	23	14.96	21.66	7.56	13.91	4.18	15.48	10.82	7.16	9.81	12.29	17.28	20.26	15.8	8.33	10.98	12.42	5.94	10.39	22.59	0	0	6.85
ENSG00000065243	47.18	22.6	28.08	15.12	15.76	30.75	9.7	30.41	23.14	16.08	24.45	24.1	28.13	20.34	24.43	19.14	41.73	19.83	41.68	23.03	2.52	1.69	44.21	15.49	18.42	13.02	59.5	84.17	48.46	40.53	13.25	24.17	45.23	11.19	7.73	22.29	75.21	54.54	50.95	34.82	31.81	21.92	37.46	18.18	26.14	52.9	0	0	36.93
ENSG00000065268	4.27	5.74	6.19	1.56	2.73	6.63	0	3.3	23.23	24.97	16.2	22.6	8.37	8.74	13.78	25.11	5.25	10.98	11.65	1.99	1.19	0.31	7.61	5.43	2.68	7.41	6.14	10.72	3.82	9.1	18.1	0.48	5.02	6.9	1.56	6.27	3.39	5.11	4.8	53.88	15.34	2.18	4.14	7.36	6.58	9.83	0	0	5.65
ENSG00000065308	16.51	15.82	11.15	6.97	6.19	14.22	15.65	16.14	10.76	4.68	11.01	8.94	11.33	14.7	18.49	16.64	5.1	0	9.13	11.64	1.87	0.91	17.15	7.53	6.76	4.64	22.28	22.92	17.05	8.19	18.46	4.8	13.27	9.74	2.78	13.29	16.96	15.17	17.35	16.77	66.62	14.72	12.62	9.24	10.11	9.11	16.83	0	18.98
ENSG00000065320	17.01	18.91	17.47	9.91	6.14	11.81	4.58	4.44	15.49	33.03	26.11	26.85	33.05	24.07	46.87	4.69	10.49	2.45	7.25	9.65	4.32	2.88	24.44	10.86	7.66	16.82	18.15	24.49	9.02	54.67	18.98	3.13	21.69	9.46	1.82	22.98	30.61	16.87	9.07	17.18	9.13	11.24	30.55	27.14	23.19	24.24	4.94	0	14.48
ENSG00000065325	0.06	0.05	0	0	0	0	0	0	0	0	0.04	0.02	0.15	0	0	0	0.07	0	1.24	0	0	0	0	0	0	0	0.25	0.27	0	0.45	1.13	0	0	0	0	0	0	0.21	0	0	0	0.05	0	0	0	0	8.38	0	0.07
ENSG00000065328	0.23	4.34	1.31	0.87	1.5	3.76	21.25	3.21	2.83	2.72	1.32	2.46	1.57	1.15	0.62	1.37	13.44	0	1.47	3	0.27	0	1.55	4.72	1.12	2.54	9.03	9.89	0.91	2.22	7.23	0.72	4.18	1.47	1.18	0.2	2.69	4.34	2.32	0.2	7.99	2.33	6.75	4.24	1.09	11.34	0	0	3.13
ENSG00000065357	24.14	18.72	37.78	12.92	36.39	23.29	129.34	21.08	72.18	14.09	24.4	19.89	21.74	28.58	40.25	18.17	21.65	9.12	31.92	18.83	5.04	3.76	28.32	12.72	17.08	12.7	36.12	54.38	37.86	16.82	50.88	30.06	45.52	21.67	6.16	39.09	55.76	44.32	83.77	66.29	56.18	98.56	51.03	21.13	44.5	11.13	0	0	57.93
ENSG00000065361	22.65	52.01	90.55	30.71	127.32	27.26	57.97	36.28	100.85	81.35	57.34	78.51	80.64	92.62	77.89	42.65	153.25	14.51	71.44	39.46	18.76	6.21	37.96	117.9	55.47	112.56	77.62	62.73	102.05	237.52	115.2	74.96	68.1	12.7	25.44	44.1	116.33	146.23	106.48	67.41	81.1	139.64	167.45	87.06	30.84	129.14	139.41	0	72.47
ENSG00000065371	0.2	1.3	0.73	1.45	5.14	0.61	4.92	1.1	1.14	1.71	0.5	2.47	2.41	1.55	3.13	5.55	5.42	0	0.31	2.37	0.4	0.73	1.74	8.97	1.4	7.35	1.38	10.33	5.5	1.27	7.93	5.37	0.51	0.47	2.61	0.44	1.2	8.31	3.89	29.95	3.7	14.31	7.99	6.63	0.15	2.36	11.97	0	2.62
ENSG00000065413	10.74	17.56	17.59	17.56	22.27	14.98	0	39.24	8.34	2.6	9.7	11.95	24	9.62	13.6	22.21	7.77	0	75.24	4.8	2.55	12.22	78.67	11.9	13.33	5.94	30.32	24.27	48.19	6.58	72.44	29.21	15.66	3.39	9.29	10.46	8.24	25.93	22.39	16.94	32.47	24.82	34.85	13.89	10.11	9.76	0	17268.6	47.05
ENSG00000065427	26.46	39.73	43.08	27.78	24.06	30.27	20.73	39.09	27.31	20.73	33.3	23.74	35	38.01	46.09	37.1	29.86	0	35.21	22.76	9.89	1.62	60.27	29.9	29.8	34.35	41.22	32.15	38.34	43.55	106.17	16.59	34.65	15.83	12.45	26.58	45.66	33.01	50.81	61.02	35.64	40.69	44.9	51.44	27.29	63.8	188.77	0	44.67
ENSG00000065457	37.34	31.61	27.15	21.06	11.31	32.72	18.21	29.85	20.96	23.65	37.05	26.34	41.97	50.36	90.06	26.65	39.69	18.6	40.1	31.61	6.21	7.38	29.13	28.09	28.01	19	44.95	36.99	39.43	38.54	36.12	8.56	44.57	14.82	16.15	27.56	40.78	43.81	68.12	9.15	101.37	87.97	64.91	43.95	53.45	93.17	5.49	0	48.96
ENSG00000065485	10.62	8.7	10.02	3.72	4.23	2.24	61.56	8.1	9.52	6.48	10.53	8.05	4.68	7.45	1.52	4.37	6.69	0	13.02	11.98	3.64	2.07	21	8.33	6.85	6.81	9.55	2.43	12.94	6.26	3.98	6.72	6.55	3.43	3.42	5.04	21.19	7.71	11.47	13.43	6.74	21.37	4.81	8.01	5.6	5.48	0	0	9.16
ENSG00000065491	4.44	9.2	4.82	4.58	5.6	6.01	5.82	7.25	7.03	5.79	6.64	6.66	6.74	7.64	10.78	4.11	4.78	1.43	4.56	2.52	1.36	0	6	4.35	3.9	5.12	8.31	5.14	8.65	6.96	8.36	2.32	6.81	2.47	1.3	5.67	7.77	8.22	8.88	1.88	9.37	9.29	8.47	3.41	6.36	12.47	0	0	6.78
ENSG00000065518	26.55	30.88	30.63	13.93	13.5	33.72	0	16.64	39.54	35.57	51.64	27.13	33.41	50.57	19.92	31.49	21.84	9.55	6.89	21.28	11.5	6.66	67.45	22.22	22.12	27.75	51.85	36.48	43.13	33.69	15.36	30.4	46.19	19.45	16.41	22.11	47.12	33.24	46.91	48.85	20.8	46.23	26.2	42.41	36.08	25.29	0	0	28.18
ENSG00000065526	44.13	26.76	45.68	16.06	21.81	48.54	47.78	45.03	37.2	35.36	41.37	42.09	46.37	46.23	61.39	24.86	27.43	42.06	84.55	39.39	7.11	4.09	51.43	28.58	28.41	30.23	73.73	109.81	54.99	58.32	69.85	25.34	57.84	29.79	9.8	61.96	99.91	74.66	99.07	75.76	54.9	124.45	74.46	33.52	60.64	26.31	48.99	14.09	56.98
ENSG00000065534	53.08	53.23	63.74	152.5	17.25	224.28	99.16	62.68	19.89	63.32	166.73	46.22	129.75	101.09	115.05	179.13	22.58	13.22	62.6	208.72	20.87	10.64	238.18	21.77	58.45	19.12	55.23	200.87	65.95	21.91	163.92	41.33	95.08	217.3	29.97	83.1	131.72	158.05	83.88	421.69	71.25	120.1	278.27	39.67	128.24	15.38	15.11	103.52	138.82
ENSG00000065548	25.35	56.05	41.81	43.05	21.89	46.58	2.41	62.46	19.88	15.03	22.09	19.57	47.38	42.61	57.19	49.33	33.11	11.79	34.8	31.15	6.22	1.78	89.24	25.14	22.28	26.72	124.67	95.28	104.98	43.16	51.69	53.86	83.58	11.02	8.7	38.39	85.86	74.75	109.38	75.32	66.97	96.63	81.55	41.58	14.73	56.32	24.38	0	56.21
ENSG00000065559	10.24	9.35	14.76	14.44	6.68	21.48	12.88	14.17	12.47	9.31	13.79	9.54	15.64	16.51	21.34	16.69	13.18	0	10.5	10.56	1.94	1.62	24.46	11.45	8.57	11.44	22.98	25.22	23.34	14.08	26.5	8.49	16.15	3.1	1.67	8.83	21.39	18.68	29.81	17.34	41.41	13.52	22.09	15.04	13.7	17.05	0	0	16.95
ENSG00000065600	2.29	9.56	3.61	2.88	3.41	2.89	0	4.59	3.27	3.78	3.35	3.39	4.74	9.06	1.36	3.28	6.85	4.86	2.78	3.74	0.76	0.2	6.1	9.47	1.83	5.77	9.74	5.18	4.87	10.62	4.27	1.96	5.29	4.85	2.29	4.06	6.25	7.51	4.59	0	9.39	13.73	5.15	7.16	6.43	21.26	0	0	4.7
ENSG00000065609	0	0.07	0.17	1.81	2.08	0.26	0	0	0.09	0.16	0.16	0.02	0.09	0	0.87	0.29	0	0	0	0.24	0.09	0	0.54	0.39	0.27	0.1	0.27	0.11	0	0.04	1.73	1.38	2.29	0	0	0.21	1.78	0	0	0	0	0.05	0	0.7	0	0.18	0	0	1.05
ENSG00000065613	17.15	19.97	24.56	10.07	4.85	14.74	6.76	24.13	25.02	7.6	34.04	18.08	25.89	13.85	16.79	15.79	16.89	2.51	9.45	13.99	2.32	0.72	38.41	12.04	10	12.53	85.03	50.33	67.8	11.77	18.06	16.43	29.96	6.94	2.01	18.19	52.74	20.73	52.45	34.45	19.99	35.98	21.07	14.42	16.76	19.15	3.78	5.67	20.37
ENSG00000065615	1.69	6.12	5.71	2.05	3.46	2.38	1.23	4.07	4.8	3.01	4.84	3.05	3.31	3.2	5.23	4.93	4.24	0	15.37	1.54	0.69	1.26	5.42	3.48	2.67	2.54	7.34	5.22	6.01	4.35	3.96	3.1	4.41	4.03	0.5	5.11	8	4.48	6.89	3.24	19.37	15.5	5.3	1.28	2.39	4.04	0	0	5.83
ENSG00000065618	106.25	49.69	102.54	36.99	1.77	104.49	90.3	64.23	256.2	60.96	264.41	148.12	124.31	119.46	83.62	6.26	14.69	0	32.81	92.77	24.72	7.33	151.64	4.22	56.65	6.57	439.33	451.15	404.38	2.92	145.89	51.43	120.95	375.51	80.11	167.39	374.71	155.99	339.46	372.85	19.3	121.16	45.82	1.15	163.99	1.23	104.56	29.78	139.21
ENSG00000065621	23.76	9.84	25.52	13.67	23.17	30.6	14.05	6.72	14.96	15.32	16.47	27.05	25.51	32.92	27.92	22.23	21.84	0	29.48	26.84	4.79	0.95	20.42	18.11	13.18	16.9	4.12	37.31	26.06	31.66	26.48	7.37	31.19	8.91	3.87	15.55	50.9	21.64	39.65	25.98	9.73	28.28	23.78	37.94	23.22	24	5.65	0	23.45
ENSG00000065665	4.6	5.82	6.3	5.2	10.35	9.62	52.23	17.58	7.15	5	10.16	8.67	9.62	16.65	15	6.12	4.95	0	8.52	7.54	1.25	0.72	16.39	5.69	2.95	5.23	25.93	26.12	24.16	7.01	14.93	5.63	11.85	4.42	2.35	4.74	21.2	13.89	7.48	22.99	22.57	5.84	13.73	13.34	9.14	13.23	0	43.53	11.73
ENSG00000065675	0.57	0.74	1.29	0.51	1.57	0.67	0	0.52	0.52	0.1	2.09	1	2.61	1.06	0.31	1.65	0.66	0	3.06	0	0.1	0.18	4.83	0.4	0.55	0.4	1.51	0.8	2.12	0.75	1.3	0.23	1.23	0	0.25	2.75	0	1.37	2.05	3.75	5.26	1.21	1.22	0.85	2.69	1.23	0	0	5.82
ENSG00000065717	32.69	33.04	36.14	9.54	14.38	20.54	34.79	20.88	36.07	76.15	50.62	56.35	85.24	71.91	58.9	10.24	33.8	7.78	66.57	77.93	9.42	4.7	34.02	45.79	31.24	13.76	35.6	32.19	24.44	41.41	47.87	10.74	47.46	101.65	12.34	76.83	65.54	56.97	22.56	34.98	74.54	23.51	90.6	66.22	62.5	54.8	0	0	57.46
ENSG00000065802	10.06	10.79	9.41	4.37	21.6	8.99	19.33	18.58	8.92	9.11	9.58	8.28	16.49	10.15	17.07	6.8	7.96	0.69	9.13	6.86	4.57	0.84	10.62	9.09	5.23	11.57	22.64	22.83	9.15	31.4	11.46	1.78	9.12	15.42	4.54	19	13.98	7.04	14.76	37.4	26.07	10.88	20.77	12.12	11.57	12.27	20.77	275.62	13.79
ENSG00000065809	13.32	29.44	16.15	10.33	17.36	20.73	0	9.47	6.7	5.17	13.11	10.37	17.19	13.07	11.77	40.73	19.33	6.52	36.86	5.07	2.11	2.55	49.85	20.79	21.54	17.7	33.99	15.41	64.4	24.32	17.94	67.53	17.26	1.11	4.99	16.35	14.62	31.49	12.89	30.39	33.07	23.34	17.81	19.1	9	41.97	0	58.52	38.53
ENSG00000065833	0.79	2.84	2.66	0.69	0.13	2.01	0	6.04	4.66	0.3	0.84	0.68	0.7	0.44	2.11	2.21	0.35	0	0	0.32	0.39	0.12	4.33	2.47	0.68	2.09	2.71	2.43	5.3	0.6	0	0.82	0.85	0.27	0.54	3.19	0.25	0.34	2.2	2.07	6.24	4.16	0.81	1.68	1.39	1.59	0	0	2.88
ENSG00000065882	38.75	96.54	84.95	27.06	18.61	59.68	46.48	24.54	34.78	43.22	79.88	48.8	72.69	36.35	72.36	20.52	29.74	54.56	43.18	22.61	13.53	17.89	111.88	38.98	17.49	49.99	38.31	49.96	57.54	42.19	95.17	21.26	71.3	64.44	10.91	78.8	65.53	51.1	114.58	205.95	35.5	44.49	80.97	127.75	40.05	47.27	58.42	0	78.44
ENSG00000065883	37.17	25.84	30.88	14.93	19.27	34	11.37	33.03	71.37	46.12	75.26	78.58	37.15	46.19	52.63	23.05	26.98	7.68	28.63	25.36	4	1.98	41.95	29.24	14.62	13.73	68.3	76.12	56.12	28.36	48.22	25.05	54.1	17.45	7.36	20.51	70.68	44.21	69.17	90.24	56.1	36.47	64.69	33.92	37.63	49.38	12.95	0	42.37
ENSG00000065911	14.04	49.01	41.51	47.16	13.15	37.82	49.69	12.38	23.17	12.98	15.49	18.26	28.03	20.4	26.83	22.34	26.03	0	11.91	21.26	5.86	1.59	71.15	22.02	15.35	56.8	35.49	26.48	29.04	40.08	27.64	5.36	24.73	14.14	13.27	20.9	21.78	25.07	36.57	21.59	76.88	49.29	78.79	153.65	18.87	34.12	1088.26	0	38.46
ENSG00000065923	3.92	5.64	6.01	3.01	2.18	5.5	5.08	2.64	4.96	3.8	7.19	5.41	9.64	4.37	5.15	9.35	5.93	1.28	0.07	3.42	1.14	1.46	9.08	3.44	5.82	4.36	12.12	2.74	6.15	12.13	3	3.91	9.59	1.36	1.37	3.9	9.16	4.13	19.46	1.45	11.49	8.82	11.92	2.4	12.12	3.76	0	11.62	10.24
ENSG00000065970	10.45	7.98	12.45	7.57	3.37	11.94	14.89	11.23	8.82	7.06	10.52	8.81	13.5	11.63	12.66	8.65	7.79	1.88	8.09	8.41	2.17	0.65	14.92	8.83	6.44	6.64	14.43	21.33	14.08	16.86	13.19	6.73	14.64	8.27	3.78	16.27	16.66	14.8	15.6	19.76	15	18.7	16.73	16.19	12.93	13.08	0	111.3	14.69
ENSG00000065978	51.58	143.04	112.85	65.69	38.43	70.93	58.62	120.27	201.6	123.35	171.7	153.62	112.72	49.87	49.98	95.83	171.69	15.38	44.19	108.23	21.65	4.76	261.91	362.58	62.79	87.81	280.97	261.49	291.03	87.38	91.59	102.31	174.59	73.12	85.97	209.88	239.54	232.17	288.32	171.18	171.14	123.71	145.89	84.04	105.25	164.57	0	0	130.74
ENSG00000065989	2.36	3.6	2.81	0.49	1.34	1.07	2.9	1.44	2.89	0.88	3.42	2.5	6.34	2.5	1.11	2.28	3.02	3.08	1.47	0.96	0.43	0.32	2.38	5.54	2.12	1.32	1.89	2.41	4.61	1.29	6.41	1.59	1.87	0.91	0.22	4.68	1.26	3.49	2.52	16.41	1.76	5.77	2.8	3.37	0.79	1.32	28.34	240.6	5.09
ENSG00000066027	13.06	13.01	12.94	8.09	3.61	9.68	0	10.8	11.9	5.69	8.06	8.74	9.61	10.58	21.41	11.72	7.96	0	6.66	8	1.19	0.91	15.61	10.73	7.34	7.16	8.14	11.77	14.84	8.16	6.52	7.07	8.87	1.44	1.46	6.32	22.22	8.68	15.59	8.59	9.97	6.25	9.07	20.69	5.53	9.51	0	0	11.15
ENSG00000066032	0	0	0.04	0	0	0	0	0	0.16	0	0.15	0	0	0	0	0	0	0	0	0	0	0	0	0.03	0.45	0.52	0	0.38	0.84	0	0	0.28	0	0	0	0.07	0.15	0.13	0	14.14	3.8	0.05	0.08	0	0	0.24	5.33	0	0
ENSG00000066044	17.85	31.93	24.45	12.79	9.1	18.88	2.95	14.33	17.73	16.05	23.44	19.62	26.49	20.95	39.91	30.44	16.56	3.63	26.5	16.29	5.58	1.9	23.95	24.09	14.6	23.04	39.3	23.06	30.32	31.97	26.4	7.54	27.81	14.49	7.7	16.61	35.65	28.2	30.52	22.87	28.6	34.28	31.33	31.81	24.03	46.27	2.43	167.42	30.22
ENSG00000066056	12.56	3.09	6.76	0.68	0.99	1.74	8.97	2.31	3.82	2.44	2.33	7.61	3.53	3.26	10.92	0.95	0.26	0	1.97	1.59	1.4	2.12	3.75	4.28	2.56	3.4	3.34	8.51	1.07	1.77	2.43	1.59	6.76	0.39	0.94	6.42	2.13	3.13	5.09	16.47	2.82	25.56	1.56	2.04	3.95	3.27	4.89	0	6.75
ENSG00000066084	14.03	16.83	16.33	17.63	16.34	23	15.57	19.95	17.8	17.19	14.34	11.65	20.03	31.98	39.99	19.45	20.53	0	44.89	16.23	4.88	0.77	18.97	21.05	10.81	17.7	35.41	29.49	30.31	32.94	15.59	9.59	37.71	6.01	3.73	11.86	44.73	25.12	16.76	26.71	31.07	38.74	31.76	12.44	15	26.67	4.26	20.09	24.79
ENSG00000066117	22.52	21.84	28.83	25.15	23.7	37.41	60.34	37.34	31.08	25.04	35.23	28.74	41.43	51.26	54.93	27.33	33.71	0	24.62	25.78	9.27	1.19	20.64	40.49	20.35	30.43	33.52	19.38	16.06	58.9	21.83	8.59	32.15	23.03	8.31	15.65	59.53	38.69	11.39	47.61	59.26	30.68	67.3	19.63	29.72	35.16	96.71	120.92	48.7
ENSG00000066135	16.63	23.8	30.7	9.88	16.03	13.47	83.42	18.43	22.23	17.24	32.74	20.32	31.23	36.74	25.66	14.09	21.22	0	11.47	22	6.19	1.23	18.69	35.34	17.33	23.4	36.06	35.49	22.25	29.33	19.36	9.2	26.19	12.57	4.28	19.16	32.48	20.24	46.54	35.48	48.78	20.93	45.1	13.58	42.61	40.56	0	0	37.01
ENSG00000066136	43.56	36.35	45.75	15.19	21.38	43.66	5.01	43.77	36.53	28.04	38.28	29.88	44.1	47.21	72.93	24.63	34.5	59.8	39.25	44.76	7.79	3.03	79.31	79.59	31.29	29.33	133.03	76.15	105.62	48.1	83.06	57.42	58.99	18.97	19.67	53.05	103.1	77.76	66.77	146.41	39.72	35.02	96.29	29.12	74.55	76.4	7.99	0	67.87
ENSG00000066185	0.18	0.95	0.43	0.75	1.46	0.15	0	1.45	0.83	0.11	0.84	0.36	1.65	2.05	2.51	1.63	2.16	0	6.26	1.12	0.08	0.74	1.23	2.9	0	0.52	1.78	0	1.81	1.79	0	0.91	1.13	1.42	0.13	0	0	2.7	1.31	0	1.01	4.66	0.38	0.75	1.22	3.4	29.34	0	0.83
ENSG00000066230	0	0.04	0.35	0	0.09	0	0.42	1.17	10.19	1.32	1.23	2.08	0.83	0.33	0.38	0	0.54	0	0	0.31	0.05	0	0	0.11	0.12	0.04	0.13	0.2	0.15	0.62	0	0	0	0	0	0	0	0	0.28	0.38	1.43	0.11	0.08	0.42	0.15	0.06	42.3	0	0.11
ENSG00000066248	5.97	5.71	5.96	0.46	0.58	3.37	0	3.79	7.27	3.54	10.23	3.7	10.48	10.17	4.02	12.38	2.43	0	10.61	7.41	0.56	3.26	2.85	12.14	5.28	0.6	5.31	9.65	2.79	4.52	2.06	0.17	1.38	0	0.3	3.49	13.25	2.88	15.8	5.29	7.68	19.89	3.9	1.35	5.67	8.22	17.11	0	5.38
ENSG00000066279	1.06	9.85	4.3	1.4	1.23	1.79	0	2.7	2.72	1.14	1.85	2.24	1.47	1	1.3	4.07	9.29	5.52	1.46	2.27	0.46	0.54	3.49	4.65	0.67	2.16	8.03	8.78	3.12	3.22	3.88	0.76	4.15	0.27	0.65	0.98	2.05	6.13	3.13	2.39	5.46	4.94	5.78	16.51	1.56	12.52	2.64	11.9	4.11
ENSG00000066294	4.23	9.67	6.36	0.96	5.93	3.55	12.07	2.64	1.99	0.71	2.38	2.22	1.42	3.09	0.95	9.33	0.71	0	4.53	1.1	0.99	1.11	12.7	2.19	4.85	1.77	5.18	3.43	12.06	4.36	3.58	4.4	3.77	0.3	1.29	5.89	3.22	5.64	5.51	49.14	1.71	11.83	1.57	4.63	6.41	10.62	0	0	33.07
ENSG00000066322	21.82	30.88	40.77	12.44	8.49	14.69	0	23.99	31.45	10.38	17.98	14.18	25.77	16.25	28.17	11.46	12.57	3.9	16.67	10.72	6.48	4.01	28.25	29.63	15.32	13.97	18.2	17.63	16.42	26.24	30.96	7.7	14.3	10.27	7.71	21.14	17.98	14.85	24.61	15.47	23.31	9.03	24.58	14.1	26.33	39.09	38.45	0	32.23
ENSG00000066336	2.83	9.97	4.91	1.86	3.29	7.08	8.83	4.81	8.29	2.31	7.91	5.84	5.12	5.98	7.74	7.93	5.35	0	0	3.92	1.02	4.54	13.02	5.83	3.33	3.23	9.73	11.62	17.07	4.53	25.17	3.94	9.18	2.75	2.39	18.48	5.05	4.84	7.97	34.37	22.91	8.04	1.9	7.16	6.02	8.43	0	0	12.11
ENSG00000066379	11.95	4.92	11.31	7.16	8.06	7.12	0	5.42	7.48	5.59	7.82	5.96	7.77	10.99	5.64	8.92	6.05	0	7.17	3.69	2.12	2.79	4.85	5.5	2.56	11.51	3.92	9.07	3.85	13.52	6.46	2.42	4.81	0.49	2.23	3.71	4.92	3.44	4.56	0	4.37	2.89	7.65	5.39	6.84	11.25	8.13	0	8.22
ENSG00000066382	70.2	7.49	51.88	21.56	6.21	53.4	38.74	36.83	35.63	17.71	99.21	36.57	124.4	129.61	221.48	8.44	21.7	0	25.13	104.12	5.25	1.71	80.51	14.94	27.67	15.64	183.72	132.04	93.31	42.7	74.14	18.27	75.67	55.51	9.61	19.9	134.17	103.07	119.86	26.31	83.61	41.29	66.44	39.01	106.95	4.06	19.18	7.85	97.86
ENSG00000066405	1.62	1.38	1.99	1.8	0	3.84	8.56	3.31	1.59	0.53	2.64	1.92	1.15	3.04	2.64	2.12	0.66	1.44	0.16	3.26	0.09	0	2.7	1.19	1.25	0.8	1.62	5.17	1.77	1.33	4.37	0.64	1.52	0.56	0.08	1.25	2.03	1.74	5.35	13.49	3.42	5.18	0.4	2.6	1.43	0.34	0	0	2.6
ENSG00000066422	14.53	10.34	13.73	8.03	7.21	11.35	27.39	10.15	10.81	5.49	9.99	10.28	14.12	16.42	22.84	15.7	11.58	0	18.18	11.47	2	0.2	20.9	11.48	8.38	6.51	21.79	22.98	24.8	11.53	35.32	8.7	19.71	2.63	1.79	7.17	28.68	19.47	25.06	20.56	25.3	31.82	23.5	16.4	7.99	13.79	40.09	29.26	14.99
ENSG00000066427	29.88	16.37	29	19.37	9.04	33.32	11.16	17.03	31.14	14.59	38.75	26.03	25.88	32.83	49.68	28.7	19.51	0	48.9	20.2	5.94	1.75	34.66	20.72	18.06	14.54	33.96	40.6	43.25	24.62	41.65	13.57	29.6	6.68	3.32	24.36	67.02	29.91	38.54	68.97	39.71	31.41	26.28	21.14	20.72	25.81	0	0	38.18
ENSG00000066455	7.2	10.59	13.34	8.22	2.37	10.66	3.59	6.9	8.78	5.8	9.19	6.84	11.56	7.62	7.37	16.88	11.1	1.77	11.34	8.09	2.07	0.58	18.6	12.28	8.69	8.51	50.12	27.77	36.96	9.92	14.72	21.15	18.03	3.67	3.46	11.6	26.23	26.43	26.44	19.91	17.62	21.32	16.84	17.77	8.17	19.45	0	0	12.46
ENSG00000066468	46.81	26.84	56.7	33.04	151.43	140.59	117.54	57.3	108.8	147.55	84.55	105.12	68.94	292.56	165.95	19.11	146.92	7.24	90.34	162.44	12.54	2.97	64.68	165.49	49.33	154.57	60.4	120.93	123.29	229.97	92.34	39.16	84	89.36	18.11	24.44	154.24	170.38	96.09	134.2	48.01	71.83	287.44	168.77	133.26	96.32	153.24	136.04	56.36
ENSG00000066557	3.25	6.01	6.45	3.31	2.29	3.86	5.56	2.31	2.95	1.97	4.53	2.35	5.7	3.93	7.28	4.21	4.5	0	0	5.09	1.11	0	6.81	7.26	2.6	3.06	6.23	7.58	8.38	3.82	1.01	3.48	5.84	1.26	0.39	2.87	8.1	4.79	11	3.26	7.88	11.11	7.22	2.29	4.25	11.21	0	0	5.25
ENSG00000066583	7.82	4.78	11.21	9.14	1.5	8.45	0	6.08	6.12	4.31	8.17	3.38	16.41	13.93	20.28	9.35	7.34	0	6.21	12.23	1.85	0.43	16.48	5.82	7.95	8.75	18.94	30.75	16.34	9.74	4.63	9.01	18.61	4.95	2.63	7.81	16.95	13.65	20.73	12.42	3.1	14.44	17.45	13.17	9.98	8.71	0	0	14.81
ENSG00000066629	3.59	3.76	5.95	3.39	1.88	3.88	0	5.16	6.76	3.56	2.29	4.25	1.69	2.38	4.64	3.79	4.98	0	0.53	5.98	0.96	0.2	8.91	3.94	3.22	3.57	6.8	23.38	5.78	7.41	4.08	2.48	5.17	4.71	1.57	9.15	11.05	13.07	11.77	1.82	4.67	2.79	13.98	5.35	8.68	1.87	0	0	7.79
ENSG00000066651	4.25	10.74	15.91	1.95	14.46	11.72	0	20.26	13.03	6.18	15.09	12.44	10.96	9.51	20.75	6.77	16.49	0	2.24	3.73	1.96	2.12	22.45	16.96	8.2	6.71	15.92	28.36	16.79	2.89	21.52	6.82	14.15	5.56	1.78	14.85	26.91	24.07	27.32	1.02	15.12	15.74	11.14	9.89	8.38	9.6	0	0	11.5
ENSG00000066654	17.47	34.6	24.91	37.23	9.21	42.61	33.54	25.27	17.22	14.01	28.53	26.3	26.14	38.03	53.42	34.35	23.16	5.44	23.12	23.05	4.66	0.78	35.98	20.81	19.15	18.01	62.9	35.08	53.42	30.38	56.07	17.84	43.16	4.31	6.77	8.79	49.28	43.3	45.18	31.61	22.19	28.03	44.33	23.06	16.9	30.03	7.2	49.64	38.97
ENSG00000066697	6.03	15.39	10.35	8.8	3.9	9.03	7.06	5.85	8.16	7.06	10.81	8.57	6.85	6.73	10.28	6.44	11.04	8.85	0	8.82	1.62	0	16.92	9.37	4.07	8.63	22.32	33.82	8.59	11.09	24.08	5.65	12.69	5.47	3.49	13.87	20.88	19.46	13.4	13.05	7.05	13.08	11.71	12.14	11.29	19.32	301.78	0	10.33
ENSG00000066735	1.47	0.3	0.58	0.13	0.44	0.11	0	0.04	1.17	0.31	0.42	1.03	1.52	0.29	0.98	0.23	0.46	2.57	0	0.29	0.06	0.29	0.32	0.38	0.32	0.14	0.32	0.5	0.29	0.79	1.51	0.11	0.22	0.13	0.06	0.59	0.07	0.83	0	0.41	0.54	0.68	0.44	0.86	0.73	0.19	49.21	19.5	0.49
ENSG00000066739	34.17	16.85	22.01	22.49	12.44	43.67	5.41	30.7	15.61	9.65	16.8	14.6	22.78	26.2	49.97	23.76	30.39	0	4.08	28.64	3.22	2.62	44.66	25.37	16.74	23.53	40.1	66.84	49.68	14.48	47.57	23.26	30.12	6.32	1.99	23.96	59.58	28.96	66.16	46.91	33.03	82.48	46.39	34.49	26.77	30.72	1.24	0	42.47
ENSG00000066777	27.03	29.93	28.84	20.62	15.87	32.52	14.45	26.15	24.69	18.17	28.96	27.92	34.78	34.49	42.75	54.47	52.26	3.62	117.19	47.71	5.27	6.58	68.34	41.95	18.08	16.32	101.69	93.51	95.82	30.72	30.28	39.87	53.41	9	9	30.19	77.53	59.83	85.64	83.63	37.27	49.93	51.45	32.98	27	41.46	4.74	16.65	39.39
ENSG00000066813	0	0	0	0	0.3	0	0	0.35	0.19	0.06	0.15	0.1	0.23	0	0.2	0	0	0	0	0	0	0	0	0	0	0	1.26	4.93	0.23	0.14	4.68	0.05	0	0.12	0.18	0	0.35	0.58	0.87	0.44	0	0.23	0.73	0.07	0.1	0.27	0	0	0
ENSG00000066827	9.03	6.73	6.87	2.83	4.96	4.94	3.52	5.21	4.42	4.06	5.45	4.86	6.68	6.75	4.97	6.9	4.57	19.04	25.67	4.67	0.73	2.04	5.83	7.39	3.21	4.36	6.13	7.76	7.14	7.21	12	3.36	4.71	6.18	2.75	4.36	8.97	4.78	6.29	21.29	12.37	5.97	6.15	6.07	6.36	5.2	19.96	0	11.41
ENSG00000066855	33.84	27.63	30.34	21.46	21.37	34.81	7.83	30.07	16.69	9.6	24.13	22.26	25.39	41.94	62.84	51.25	14.26	0	1.04	19.57	4.59	2	33.62	39.09	24.77	16.56	53.46	77.1	51.82	35.3	49.45	24.13	47.67	10.98	7.43	24.54	66.25	35.56	48.7	22.32	41.67	52.14	61.4	20.07	21.3	29.89	40.9	0	34.86
ENSG00000066923	17.52	9.95	11.45	10.58	29.79	30.02	18.71	28.48	24.41	21.85	22.61	43.27	16.15	42.24	42.55	9.35	11.49	3.12	11.82	19.63	2.15	0.42	10.24	11.02	8.42	7.74	29.95	27.07	17.65	27.92	67.41	5.5	29.95	14.83	3.69	12.27	30.06	25.49	45.58	19.62	28.47	16.88	27.01	7.58	30.11	25.83	0	0	25.57
ENSG00000066926	11.28	9.38	7.83	3.29	4.53	7.06	0	7.5	7.65	4.82	9.74	5.55	7.86	8.33	3.05	6.2	4.85	0	24.14	8.53	1.61	2.27	13.58	5.48	4.9	5.05	15.89	8.33	8.29	5.04	18.18	7.35	4.39	0.93	2.9	12.79	10.54	13.07	16.07	2.41	8.3	10.62	13.65	4.84	8.39	8.26	0	0	7.53
ENSG00000066933	54.32	34.13	35.09	19.11	12.79	24.75	99.29	27.8	24.14	15.35	41.57	26.52	38.63	42.73	44.47	23.2	28.15	26.11	40.37	28.38	4.37	2.68	42.16	31.81	20.55	20.45	50.49	98.44	49.07	31.47	86.18	16.48	46.99	17.23	7.17	22.54	80.89	52.16	71.92	64.91	78.67	57.11	64.56	118.71	28.78	24.86	1268.93	0	49.75
ENSG00000067048	0.1	21.57	51.4	0	7.61	56.51	0	47.4	18.7	20.05	0.62	1.93	0	0	0.52	52.5	12.04	0	0	0.42	0.21	0.72	0.15	5.76	0.02	0.04	113.29	85.07	0	0	0	0	52.8	12.98	0.01	0	0	59.77	135.9	0	49.32	55.7	0	0	31.44	35.08	0	0	0.4
ENSG00000067057	15.2	13.49	17.68	15.67	3.58	24.52	3.91	13.66	18.82	16.74	25.61	14.13	25.24	40.76	41.8	10.69	18.17	0	0	25.65	4.5	0.31	40.09	14.4	12.24	15.93	15.96	49.93	14.01	26.23	16.9	7.07	13.11	0.75	2.81	24.47	26.43	13.78	22.47	134.72	81.99	32.86	10.39	26.01	33.7	3.07	0	0	21.88
ENSG00000067064	5.09	12.4	9.93	5.94	2.21	10.51	1.15	8.55	9.32	3.63	8.21	6.46	15.72	5.4	9.17	9.04	7.02	0	0.3	6.28	1.11	0.54	14.9	8.25	5.6	6	12.41	12.06	15.46	10.72	18.55	5.41	8.51	3.06	2.13	2.37	12.99	10.78	7	8.19	14.19	40.57	11.51	9.42	10.43	10.85	0	0	12.24
ENSG00000067066	31.48	38.41	57.06	14.97	17.76	31.76	29.18	24.47	32.67	6.7	40.42	20.77	42.5	40.56	27.48	43.27	34.09	0	31.68	30.83	5.54	1.56	79.23	34.51	25.81	16.93	74.73	71.15	105.11	22.1	46.14	49.76	53.07	6.43	4.64	30.06	53.75	59.92	83.02	97.05	98.62	119.31	38.53	23.19	24.74	14.15	3.83	0	105.12
ENSG00000067082	54.23	94.64	113.38	134.37	47.99	232.93	285.09	107.38	60.94	62.21	129.82	99.84	313.08	68.84	138.97	211.81	20.42	0	159.85	57.74	25.57	8.02	262.3	41.09	38.6	78.55	120.97	459.69	171.69	103.29	265.6	81.66	227.11	20.07	31.43	67.66	54.95	185.25	89.7	218.67	173.02	191.4	327.22	65.68	84.13	76.12	180.63	9.75	133.47
ENSG00000067113	21.06	6.26	15.86	5.73	2.06	7.68	0	15.47	7.64	5.84	9.08	8.43	16.29	6.74	11.06	8.78	3.2	0	0	17.98	2.98	1.54	27.55	6.08	6.51	6.45	16.18	7.94	22.51	5.53	0	6.1	15.69	11.58	2.75	14.72	18.68	6.99	8.97	23.83	29.31	25.74	15.47	13.62	9.53	4.85	0	0	26.15
ENSG00000067141	21.82	19.14	40.86	22.23	6.74	43.53	24.36	33.91	33.75	24.41	34.08	35.61	33.17	29.95	34.79	25.94	21.66	0	10.87	41.48	5.84	3.64	74.96	15.53	17.76	12	122.59	85.83	53.75	29.6	77.52	22.22	70.22	26.75	22.89	61.46	79.83	70.53	70.6	50.79	42.73	52.63	67.87	38.84	52.33	22.58	9.91	0	42.18
ENSG00000067167	18.25	53.48	54.04	29.74	7.99	18.48	0.31	57.88	16.08	14.67	25.25	12.45	31	21.85	20.71	70.99	22.38	0	25.78	21.38	7.24	7.2	108.16	33.51	31.15	30.66	127.83	82.2	145.13	22.23	17.06	125.6	53.42	6.15	13.06	31.43	52.61	62.22	89.08	31.01	49.67	56.59	59.6	40.28	13.65	34.68	4.42	0	50.52
ENSG00000067177	5.12	4.58	4.53	5.39	1.88	8.36	10.8	8.75	4.52	3.05	5.96	3.67	8.63	6.96	9.51	3.39	3.87	0	4.42	5.7	0.82	0.66	7.55	4.33	3.67	2.7	11.8	8.86	8.44	6.15	6.22	3.66	7.79	1.84	1.26	6.83	10.5	10.72	10.86	8.61	8.38	11.04	9.39	12.4	6.78	5.78	3.3	563.73	9.08
ENSG00000067182	52.23	42.72	49.7	31.31	16.69	43.72	79.16	53.68	65.87	31.88	58.22	50.53	62.14	67.07	59.76	31.15	35.91	125.33	25	64.45	14.52	6.19	67.01	28.91	28.18	22.69	74.16	90.94	40.24	35.68	82.68	18.72	78.26	45.24	30.24	85.62	53.5	60.95	86.8	115.07	136.69	82.74	62.66	56.64	56.22	40.42	37.04	0	82.93
ENSG00000067191	13.16	5.69	10.37	2.26	4.97	4.13	0	3.9	7.81	8.55	7.76	8.17	7.65	13.43	17.6	2.03	3.38	0	2.54	4.49	0.78	2.5	13.79	7.42	4.47	3.18	5.31	7.1	5.28	17.52	15.61	2.54	5.81	3.2	1.37	26.89	8.1	5.23	25.84	24.27	22.3	4.79	7.78	16.35	21.76	4.93	0	0	15.64
ENSG00000067208	9.99	8.23	10.57	5.63	6.8	18.47	16.77	9.27	16.2	13.02	18.45	18.2	8.92	16.82	6.07	8.14	6.94	0	6.56	14.47	1.35	0.17	15.13	5.81	10.59	6.67	24.67	33.92	29.94	10.34	5.96	13.18	13.58	9.39	1.67	15.76	24.26	22.54	24.29	17.74	10.54	10.47	17.89	7.39	4.82	11.32	6.22	0	16.9
ENSG00000067221	4.96	3.65	2.96	1.81	4.16	3.63	55.09	4.18	4.93	6.12	4.45	5.04	2.99	3.14	22.83	0.87	1.93	3.26	0.33	2.65	1.06	1.22	2.09	3.83	2.97	3.55	5.5	7.7	2.91	4.93	6.04	1.07	3.45	1.93	0.84	1.54	3.8	1.92	2.99	3.18	7.79	1.97	12.54	6.4	3.63	3.41	4.93	67.2	3.85
ENSG00000067225	97.07	320.54	229.99	59.12	28.11	101.74	104.2	259.65	224.87	147.59	206.37	101.52	181.86	189.43	150.48	103.64	152.93	17.11	64.22	143.94	49.19	17.1	252.08	141.9	119.96	121.4	188.46	150.12	168.41	187.39	176.22	62.25	183.44	73.5	72.09	244.76	224.88	136.17	195.19	260.82	464.36	322.14	154.61	198.94	218.04	91.63	50.55	82.57	198.61
ENSG00000067248	9.85	6.53	8.11	6.19	3.39	8.53	2.57	7.82	7.15	3.92	7.23	5.58	8.84	7.96	6.12	9.81	4.56	1.09	0.84	9.12	1.24	0.44	14.8	4.66	5.13	6.35	24.5	17.41	19.86	7.98	8.28	8.41	8.73	4.85	1.3	5.34	13.2	11.48	13.72	11.07	9.18	13.02	16.17	9.85	5.66	6.78	0	0	10.08
ENSG00000067334	7.63	18.91	16.78	13.58	7.68	17.4	0	15.65	12.26	7.75	13.64	8.87	17.55	10.55	12.18	24.34	23.58	0	8.56	16.39	3.75	0.76	45.61	10.01	11.51	17.09	50.56	53.6	51.14	14.84	13.5	23.48	33.6	7.67	5.55	9.19	41.16	38.63	51.42	9.13	11.63	26.16	22.66	15.75	8.33	42.05	47.55	29.28	23.9
ENSG00000067365	24.54	24.99	22.96	5.62	24.28	27.93	106.67	26.38	26.8	28.98	37.13	35.51	34.44	36.52	37.38	16.02	25.49	0	25.15	20.6	5.86	1.03	17.33	27.96	12.93	9.71	33.42	32.58	21	37.46	62.52	6.64	30.49	22.09	11.33	24.51	33.97	34.14	29.54	84.62	49.95	56.14	45.65	34.44	43.57	26.83	30.75	0	26.58
ENSG00000067369	64.47	38.96	45.57	21.25	25.86	67.58	44.95	61	28.9	29.51	46.31	45.69	67.15	79.77	76.81	46.07	58.03	3.18	155.31	85.5	7.58	1.42	57.84	24.36	26.31	31.83	87.32	97.85	54.13	81.03	71.99	28.92	69.9	17.31	10.07	45.32	115.03	78.14	71.78	114.15	73.39	101.67	83.98	50.08	41.34	36.92	151.77	22.39	68.14
ENSG00000067445	30.59	9.64	12.23	14.36	17.02	41.52	37.08	9.06	11.15	16.17	25.7	25.07	25.41	33.55	15.3	11.08	11.17	11.61	33.89	42.08	2.68	0.18	12.32	9.18	6.53	16.6	66.34	59.73	13.56	53.75	97.96	8.6	42.16	25.94	4.81	31.3	61.46	35.41	53.75	36.28	81.91	31.61	46.91	12.34	40.23	15.87	28.28	0	23.19
ENSG00000067533	4.4	4.82	3.59	5.83	3.88	10.07	0	5.07	6.91	6.49	10.59	7.03	8.62	4.53	4.56	6.72	18.75	1.24	5.83	3.32	1.45	0.05	13.74	10.36	1.81	2.81	10.51	9.08	11.12	3.06	8	5.01	6.13	2.09	0.91	5.41	9.78	17.57	13.46	9.76	4.07	4.92	7.49	13.04	2.33	8.31	0	0	5.5
ENSG00000067560	71.28	105.83	146.16	76.37	26.49	86.14	85.54	68.17	87.83	69.08	97.4	59.69	100.17	71.88	70.16	106.51	60.57	26.46	7.59	63.8	29.29	7.46	338.67	72.21	64	97.56	160.87	152.83	233.01	78.48	71.97	82.93	136.75	36.66	36.45	97.27	157	140.2	212.43	70.41	80.6	147.01	154.08	160	102.64	83.93	0	0	180.62
ENSG00000067596	26.94	20.1	25.55	9.05	9.5	19.52	9.58	21.36	14.53	12.14	17.36	18.17	27.79	15.01	16.84	17.22	16.48	1.29	6.68	10.39	3.94	1.81	38.94	22.75	7.13	18.48	28.12	27.77	26.82	30.88	5.3	4.96	20.02	26.43	3.47	25.59	22.27	19.59	21.24	8.75	28.37	15.81	16.33	25.38	15.5	32.18	7.9	0	28.2
ENSG00000067601	10.34	9.27	5.1	1.64	6.64	3.9	24.09	5.19	4.83	4.11	6.4	6.09	9.7	5.03	4.64	1.27	6.88	0	0	10.23	1.33	0	8.5	5.04	2.93	4.14	19.87	21.24	14.22	4.17	3.05	4.09	12.57	10.28	1.13	5.86	24.29	16.5	2.23	0	13.46	5.09	5.98	10.28	1.36	14.8	0	0	5.14
ENSG00000067606	20.31	10.92	16.1	6.22	4.3	11.61	1.26	10.49	26.48	26.26	36.56	34.1	25.27	28.78	20.46	4.25	5.28	0	11.01	23.14	2.48	0.28	14.71	5.63	12.3	10.03	26.69	46.96	17.65	35.27	19.32	8.98	14.06	14.55	2.4	12.85	36.27	14.93	32.56	52.3	43.73	27.48	20.62	8.52	33.89	13.47	0	127.08	18.49
ENSG00000067646	0	4.44	8.27	0	1.53	6.34	0	5.27	7.27	3.62	0	0.23	0	0	0	6.56	2.37	0	0	0	0.07	0.6	0.82	3.17	0	0	33.84	31.92	0	0	0	0	10.13	1.47	0	0	0	13.94	33.48	0	10.91	8.07	0	0.04	3.87	8.43	26.4	8.82	0
ENSG00000067704	15.53	19.83	24.91	10.48	5.35	15.42	11.06	26.23	13.03	8.05	13.78	8.95	19.15	10.97	15.03	21.25	19.07	12.02	6.38	14.64	3.72	2.4	34.84	21.63	12.98	15.18	23.79	10.17	24.19	18.87	13.06	10.92	16.97	2.9	5.1	15.21	17.58	15.89	18.91	44.28	15.61	22.14	23.71	48.67	11.96	29.34	0	12.64	24.8
ENSG00000067715	0.98	1.08	0.44	3.85	0.58	5.04	2.74	0.45	0.58	2.14	0.49	1.08	1.42	0.52	1.22	0.38	0	0	2.35	0.36	0.17	0	0.39	0.35	0.28	0.26	0.63	2.89	0.29	0.53	2.49	1.17	0.9	0.03	0.55	3.63	1.08	2.43	0.56	3.12	1.87	16.57	3.82	0.6	0.15	0.38	0	0	0.99
ENSG00000067798	16.29	21.9	3.64	2.19	10.36	23.11	62.94	3.27	16.43	1.35	27.43	11.05	4.71	11.86	8.11	2.57	7.15	0	41.99	8.63	0.77	0.19	6.5	9.11	2.01	1.22	31.84	27.81	77.74	4.02	29.48	3.69	10.19	22.36	10.72	23.74	7.1	7.64	23.4	16.38	101.92	18.02	4.98	41.37	10.76	42.6	2.33	0	18.69
ENSG00000067829	10.12	11.74	12.12	3.5	8.59	9.96	11.24	10.53	18.6	15.59	19.39	15.86	18.38	14.05	11.94	8.61	9.99	0	17.79	9.8	4.43	4	21.35	12.75	6.48	9.15	13.63	14.87	15.73	15.73	9.13	5.71	13.13	14.91	6.19	20.84	37.59	14.4	23.64	46.1	21.51	15.44	18.88	16.48	16.93	17.06	0	0	21.92
ENSG00000067836	10.05	5.76	6.34	4.52	16.32	8.92	34.58	12.9	12.3	17.88	20.9	17.17	11.38	17.2	13.34	3.53	11.36	0	2.16	14.52	1.36	2.32	13.13	8.88	10.44	2.95	3.95	74.53	15.12	6.75	30.04	7.79	16.1	32.14	10.75	31.18	13.31	20.09	17.13	13.19	24.65	34.19	50.67	8.26	14.29	6.85	41.5	0	9.2
ENSG00000067840	9.2	0.55	1.43	1.11	1.59	5.17	7.45	1.02	6	6.73	3.32	7.94	5.64	6.38	4.14	0.92	0.9	2.43	3.08	26.79	0.35	0	2.79	1.93	3.45	0.52	1.34	6.35	1.6	3.08	8.17	0.64	4.82	12.16	0.94	2.58	9.86	4.2	5.04	24.04	6.84	3.41	4.5	3.14	5.69	0.6	7.38	0	2.8
ENSG00000067842	0	0	0.05	0	0	0.32	0	0	0.13	0.05	0.03	0.07	0.84	0	0	0.18	0.04	0	0.13	0.07	0	0	0	0.1	0.02	0	0.87	0.59	0.1	0.2	0.71	0.59	0.08	0.17	0	0.03	0	0.09	0	14.54	0.34	0.3	0	0.17	0	0.2	0	0	0
ENSG00000067900	14.8	25.43	35.06	8.3	8.74	19	10.25	16.89	15.69	12.8	24.53	16.07	23.7	20.56	20.89	22.66	20.5	1.01	23.67	16.72	3.8	0.5	49.28	17.24	14.96	12.38	47.38	39.4	52.24	18.63	21.49	20.35	40.76	6.15	5.11	18.86	27.2	30.34	52.45	56.93	35.75	22.17	50.28	23.95	11.55	34.06	1.52	0	35.49
ENSG00000067955	18.19	28.58	32.82	18.72	9.52	25.07	5.03	32.46	20.65	23.2	29.11	23.36	26.41	23.04	36.08	23.07	19.8	0	13.08	22.58	5.05	1.51	35.97	22.84	16.1	13.05	53.62	17.02	32.12	21.29	49.17	17.37	33.89	5.62	12.22	10.45	41.14	42.55	36.79	2.84	31.8	18.66	26.7	23.44	22.25	33.85	0	0	28.55
ENSG00000067992	20.59	28.46	32.09	17.73	17.92	17.31	0	17.57	12.8	12.15	25.19	21.42	42.94	84.06	33.45	13.41	18.64	0	14.96	24.12	10.18	1.31	24.28	24.46	29.72	46.02	31.62	13.72	56.13	45.9	18.72	16.2	38.16	14.6	20.59	16.82	36.75	52.71	32.04	9.04	33.66	62.79	71.19	48.56	20.11	83.43	0	0	35.36
ENSG00000068001	14.69	15.44	13.82	4.39	5.49	6.13	6.65	4.48	11.4	11.34	9.77	11.57	16.31	8.85	10.38	5.79	12.86	26.36	2.47	9.79	4.14	1.93	6.81	17.56	7.59	16.88	7.81	6.03	6.46	18.15	2.9	0.46	7.22	2.91	1.93	9.57	6.85	10	16.87	5.63	8.36	6.32	20.74	12.49	13.79	20.2	82.44	31.96	17.23
ENSG00000068024	18.91	16.19	11.46	10.25	24.81	20.27	0	9.06	35.18	28.3	27.97	36.45	26.37	27.27	25.71	11.69	13.24	0	1.92	9.38	3.64	3.87	16.66	19	10.77	14.4	12.34	42.33	21.67	63.63	10.8	2.03	15.52	27.26	8.86	18.13	12.17	22.69	13.92	14.63	38.73	17.74	50.37	48.73	46.22	25.47	75.8	0	33.13
ENSG00000068028	10.38	9.14	10.6	3.69	7.29	8.53	57.65	6.21	10.87	9.07	12.89	14.8	12.62	10.06	14.98	8.69	3.85	3.18	12.62	5.65	2	0.85	6.78	8.21	5.92	8.01	3.88	10.55	3.96	8.34	2.89	1.97	4.87	4.56	1.77	4.84	3.09	4.79	6.21	11.33	4.03	16.66	9.06	7.43	7.69	7.5	0	0	10.76
ENSG00000068078	2.26	1.13	3.55	0.44	0.19	0.24	0	0.21	46.45	0.33	1.21	2.98	0.98	0.21	0.63	0.72	6.35	23.27	2.33	0.64	0.62	0.11	0.64	2.07	0.17	0.6	3.32	1.73	9.24	0.31	0	0.06	0	0	0	9.46	1.12	0.51	2.18	2.74	3.77	4.54	0	0.73	4.85	0.92	3.99	83.73	0.65
ENSG00000068079	7.7	4.24	7.63	1.28	1.99	2.87	0	2.74	7.36	2.31	6.03	5.3	3.5	2.13	7.17	3.5	3.38	0	0	4.9	0.71	1.26	4.29	3.8	5.49	0.67	2.97	2.14	1.7	3.65	4.58	0.64	2.82	3.56	1.13	12.07	3.74	1.02	1.87	3.66	16.11	6.41	2.76	4.25	2.96	1.18	25.66	0	6.29
ENSG00000068097	14.81	5.41	7.57	3.56	2.13	5.87	34.93	6.1	7.07	4.6	8.55	9.39	8.08	12.95	3.58	7.42	3.79	0	13.93	9.99	2.13	0.12	15.63	8.39	4.99	5.72	15.45	35.95	16.81	10.55	10.37	5	11.94	4.85	2.95	13.1	24.56	15.31	16.53	10.51	37.97	16.72	11.7	13.17	10.61	8.35	0	0	10.4
ENSG00000068120	17.71	23.41	18.22	6.87	8.22	10.57	68.36	29.41	28.69	27.73	30.34	21.94	20.81	42.68	57.03	13.2	23.66	11.04	22.76	29.22	5.65	5.29	16.05	19.03	17.33	14.48	44.53	40.19	22.51	31.56	20.61	12.88	21.13	22.48	13.63	37.35	42.06	27.84	34.13	54.8	57.75	47.71	33.55	48.74	50.44	20.66	17.71	0	23.04
ENSG00000068137	6.98	7.34	4.59	1.37	2.16	4.55	0.24	11.2	27.14	28.1	17.09	28.16	9.34	20.46	14.99	5.58	7.07	4.51	16.37	11.01	1.6	0.87	7.08	5.65	5.9	4.65	2.85	9.64	2.3	10.73	19.88	0.66	9.16	6.29	4.03	7.03	13.79	6.72	2.83	17.44	14.13	17.09	6.6	12.74	9.52	8.19	6.39	0	5.77
ENSG00000068305	23	27.67	21.96	19.58	8.88	33.67	16.91	28.07	21.4	11.19	27.47	19.13	26.56	25.49	27.02	35.41	28.91	4.68	15.62	27.99	3.97	0.95	58.72	26.88	13.4	31.04	71.74	114.06	66.41	46.92	34.75	36.12	41.24	15.95	4.76	23.3	46.58	56.44	58.77	130.35	38.87	32.65	38.76	32	21.55	21.17	0	0	37.11
ENSG00000068308	19.47	21.13	17.27	10.09	8.75	13.99	14.85	21.7	23.42	19.39	26.51	21.58	27.07	20.83	14.42	14.16	26.82	2.47	11.21	22.84	4.18	2.6	28.32	16.27	10.41	13.32	35.87	41.46	29.35	31.29	38.28	13.25	25.77	18.65	11.1	35.87	40.83	34.78	36.15	40.94	19.8	20.35	34.06	21.43	32.3	25.33	11.36	16.93	29.62
ENSG00000068323	22.77	17.25	14.21	8.31	10.16	23.6	13.63	32.35	24	16.7	25.72	29.4	24.67	22.05	29.33	14.36	10.2	1.52	16.18	17.76	2.67	1.61	12.77	11.54	9.04	10.34	15.59	22.63	17.57	30.45	42.74	6.81	18.95	18.03	4.76	15.61	26.77	23.66	30.45	22.12	26.94	25.82	18.16	21.51	20.38	14.18	0	0	23.76
ENSG00000068354	7.83	8.3	7.52	2.07	4.65	6.41	11.21	10.4	7.28	5.51	8.7	6.95	11.81	7.38	13.52	3.85	7.73	0	5.52	4.53	1.19	1.09	5.65	5.69	4.1	4.76	2.28	4.44	5.05	10.29	7.12	1.28	5.41	4.35	2.5	6.31	9.81	10.05	3.21	6.41	12.44	13.61	10.22	7.73	8.44	9.37	20.55	0	7.37
ENSG00000068366	13.7	15.22	20.57	20.49	2.62	27.93	1.66	51.78	6.52	4.13	10.62	7.94	17.98	47.79	17.15	26.16	13.71	0	9.32	8.49	2.43	0.72	34.84	6.52	16.29	8.95	30.28	31.74	56.83	9.73	33.63	7.64	19.7	3.57	2.82	12.77	43.44	31.9	40.19	11.69	16.98	16.32	32.7	24.45	4.09	5.45	0	0	20.39
ENSG00000068383	5.77	8.43	6.95	4.52	2.48	6.61	0	4.42	5.78	5.46	5.02	5.58	6.24	6.56	6.11	5.27	4.1	0	3.32	4.27	1.22	1.49	11.08	5.61	4.49	5.41	5.79	4.26	5.28	8.6	2.95	2.77	5.46	2.16	1.39	4.67	2.95	7.73	6.2	11.15	7.35	7.52	7.6	6.41	5.91	6.87	0	0	11.18
ENSG00000068394	4.5	5.41	4.76	1.8	2.4	2.73	0	3.67	5.73	5.37	6.86	5.37	4.57	1.21	2.29	3.6	3.24	0	5.07	2.69	0.97	0.49	3.62	3.68	2.67	5.57	9.23	3.8	7.4	3.06	3.48	3.85	3.91	1.79	1.81	4.73	3.32	6.22	4.77	0	1.07	7.73	2.15	4.84	5.44	5.67	0	0	4.28
ENSG00000068400	19.73	13.6	17.94	6.76	14.41	18.91	28.27	20.03	31.17	27.01	34.8	31.48	17.86	21.96	25.6	12.97	20.57	0	14.31	21.51	2.7	4.01	19.07	15.38	9.28	8.73	25.47	19.16	12.66	28.48	35.95	5.02	20.9	10.32	5.51	27	48.08	39.83	21.18	27.07	26.89	14.14	19.42	20.4	27.87	12.47	835.67	0	18
ENSG00000068438	18.96	13.74	14.07	7.53	4.55	13.71	57	15.32	14.49	12.08	18.5	14.19	15.04	17.16	12.27	8.27	12.41	0	10.32	9.13	3.29	0.99	19.13	10.04	7.06	8.1	22.89	30.54	13.21	16.13	15.21	3.23	15.23	12.59	3.11	6.36	10.9	16.42	13.18	10.95	22.06	16.32	19.27	14.4	12.28	14.48	59.26	0	17.66
ENSG00000068489	0.69	14.21	4.93	0.81	0.72	2.44	0	3.2	4.01	1.84	2.33	3.29	2.02	1.76	0.93	4.47	4.99	0	2.61	2.88	0.75	1.02	7.65	3.79	1.06	2.45	6.8	10.59	3.86	4.33	5.65	0.49	5.04	2.3	4.27	5.36	1.85	9.48	6.65	4.53	12.78	8.39	6.95	7.17	4.91	8.02	0	0	4.65
ENSG00000068615	0.88	0.56	2.27	0.51	0.71	0.62	0	0.07	0.93	0.58	0.25	0.46	0.68	1	1.17	0.91	0.49	0	0	0.31	0.08	0.22	2.26	0.72	0.47	0.4	1.13	5.26	3.36	0.93	2.4	0.73	0.65	0.18	0.28	3.52	2.44	0.42	0.9	0.51	0.83	0.67	12.15	1.64	0.96	0.49	0	0	2.86
ENSG00000068650	24.86	23.49	18.38	9.88	11.5	13.43	18.25	11.99	28.23	20.91	24.21	29.65	28.63	31.9	42.74	5.06	14.76	0	42.66	17.6	3.09	0.76	17.42	17.43	13.16	8.92	23.79	54.18	22.21	36.05	13.47	10.33	19.06	13.54	3.84	24.16	29.14	27.87	33.57	19.46	47.62	24.23	20.48	18.64	20.72	18.7	3.27	97.35	25.64
ENSG00000068654	19.71	15.8	13.68	8.3	15.94	10.12	96.81	12.2	17.32	18.59	16.16	17.7	16.96	14.65	14.2	7.51	14.96	1.12	13.8	7.35	2.8	2.41	14.2	11.71	9.66	13.61	46.07	19	14.62	23.55	21.78	7.59	12.92	5.46	2.89	11.72	8.49	10.7	20.62	49.29	16.51	17.9	16.8	16.54	18.49	18.6	37.89	0	13.66
ENSG00000068697	57.11	109.75	147.73	64.06	14.7	67.04	53.02	72.7	51.92	36.43	73.66	32.63	101.35	65.35	41.73	65.42	83.02	2.96	9.47	104.24	31.87	10.58	252.94	71.83	57.86	96.6	320.17	441.66	196.04	82.31	79.28	119.95	172.72	79.8	89.99	117.8	198.05	123.28	165.27	205.09	118.38	109.55	118.83	109.39	66.69	118.03	48.64	0	133.09
ENSG00000068724	19.26	10.72	17.29	6.97	6.34	6.36	9.75	9.91	13.15	9.36	15.84	13.49	13.61	14.35	21.32	6.58	6.59	0	11.15	8.14	1.21	0.92	11	8.31	7.33	7.11	14.26	17.43	9.84	13.78	10.12	6.04	12.32	14.86	1.66	13.46	9.36	10.97	13.98	12.78	16.87	17.76	21.36	8.58	12.13	11.36	62.81	0	20.6
ENSG00000068745	124.24	84.81	129.52	66.86	76.6	160.06	94.54	92.74	113.18	113.63	143.33	139.59	171.4	219.69	240.54	57.86	153.38	25.86	103.57	168.45	26.08	4.88	86.14	116.27	76.18	79.59	181.97	179	121.79	198.04	169.61	38.55	154.74	48.43	35.04	92.16	248.19	185.36	166	151.67	126.28	128.59	184.62	136.59	170.35	107.46	96.64	0	179.25
ENSG00000068781	1.81	0.6	0.02	0	0	0	0	1.27	0	0	0.59	0.11	0.6	3.39	0	0	0.83	1.4	0	0	0	0	5.67	0.13	0.16	0.27	3.7	3.75	7.32	0.66	0	1.21	1.89	0.67	0	1.8	1.66	1.04	5.82	0	2.27	1.19	0	0	0	0.93	8.46	25.34	1.39
ENSG00000068784	8.51	10.68	6.34	3.69	3.98	6.48	0	13.07	3.58	3.72	6.3	4.24	5.91	7.77	8.12	9.15	13.32	1.34	8.2	11.18	1.1	0.33	10.25	9.6	3.98	6.87	47.14	22.65	22.36	6.28	7.06	13.89	26.47	4.23	4.56	21.27	42.13	24.84	28.53	62.93	14.18	4.43	15.22	8.64	13.55	9.72	4.05	0	19.56
ENSG00000068796	16.24	15.01	18.13	13.19	10.67	21.63	0	24.45	13.58	11.21	14.18	14.24	19.63	30.37	13.45	29.83	17.55	0	17.43	26.51	4.51	1.19	53.71	11.74	11.15	20.64	73.54	45.15	44.8	18.21	40.97	14.72	35.37	6.91	9.35	15.52	82.43	44.17	47.64	157.52	62.69	89.98	27.44	19.68	14.02	18.4	0	0	23.7
ENSG00000068831	4.66	2.54	5.13	0.14	17.63	2.78	16.48	1.61	5.43	2.67	1.71	5.55	2.35	2.51	3.58	8.37	3.03	12.81	0	1.55	0.28	3.7	2.55	2.27	1.81	2.15	1.36	6.28	1.67	2.25	1.22	0.98	1.56	0.8	0.68	7.85	2.72	5.06	4.22	4.4	1.88	12.71	1.52	1.9	3.7	2.78	45.39	0	18.56
ENSG00000068878	40.19	36.97	38.95	31.01	16.73	69.35	30.31	65.17	24.58	19.68	34.38	30.35	53.72	81.47	92.42	76.39	25.55	2.72	60.61	31.18	7.31	1.71	66.23	26.94	27.07	27.66	69.11	79.41	69.99	44.79	69.33	33.17	64.38	9.58	9.92	23.82	58.64	60.6	49.03	31.97	61.52	102.51	86.66	31.68	27.52	50.56	42.03	168.17	52.99
ENSG00000068885	25.1	17.26	20.02	8.82	19.34	24.69	12.44	13.77	16.34	9.67	17.89	19.99	15.7	20.65	22.38	17.8	37.54	3.79	82.66	30.76	3.29	1.01	33.18	21.27	11.49	19.46	42.67	54.86	41.18	16.09	19.69	10.85	34.57	13.84	4.74	20.32	49.07	35.07	41.79	34.1	63.08	19.6	57.64	16.66	12.71	21.38	3.82	0	29.8
ENSG00000068903	37.75	17.58	24.91	15.78	19.1	48.93	59.67	44.34	35.93	18.15	29.3	31.48	39.93	42.37	57.18	10.99	18.67	1.03	0.8	63.66	5.43	2.95	30.12	17.52	21.96	12.65	67.26	80.79	84.62	44.63	95.45	14.06	48.83	47.38	19.11	54.25	113.05	47.11	79.5	95.43	69.86	85.01	61.62	47.74	47.71	17.66	0	0	48
ENSG00000068912	13.19	17.84	18.81	13.46	3.79	13.77	0	25.64	7.81	6.58	12.27	8.59	16.04	11.39	9.19	24.28	11.31	0	9.85	13.36	2.89	0.72	33.33	14.89	14.09	14.97	43.05	13.54	43.55	10.25	16.94	22.03	16.65	5.53	3.59	10	26.84	17.53	33.54	10.91	22.5	36.37	26.32	16.63	9.5	21.74	48.98	0	19.56
ENSG00000068971	4.3	5.98	5.83	1.33	3.31	5.39	59.15	2.96	8.16	8.26	7.9	12.79	6.03	9.53	4.01	3.85	1.79	0	2.61	6	1.09	1.84	2.57	2.47	4.7	4.3	3.65	5.63	1	9.47	4.26	0.59	6.05	2.16	0.84	2.44	1.86	6.63	2.17	2.75	1.85	3.9	15.31	4.74	6.36	7.19	0	0	6.31
ENSG00000068976	1.87	0.81	2.39	3.49	2.05	12.41	0	0.57	0.89	0.49	0.63	1.15	5.62	0.88	1.84	0.55	0.79	0	2.34	0.98	0.71	6.62	57.52	4.05	2.11	3.35	0.94	0.15	0.13	0.16	16.48	0.21	6.81	0.49	0.3	94.76	1.06	0.74	1.08	23.89	1.36	4.23	7.95	39.64	19.75	0.5	57.52	0	42.81
ENSG00000068985	0	0	0	0	0	0	0	0	0	0	0	0	0	0	0	0	0	0	0	0	0	0	0	0	0	0	0	0	0	0	0	0	0	0	0	0	0	0	0	0	0	0	0	0	0	0	0	0	0
ENSG00000069011	13.08	9.78	20.96	1.68	6.49	2.41	0.45	26.55	71.14	20.64	23.32	13.15	14.65	8.2	7.51	10.71	5.2	4.17	3.3	0.61	2.21	1.27	12.2	9.93	8.64	6.27	11.22	10.32	12.41	3.92	0	4.32	3.52	1.69	0.97	18.32	6.59	3.58	3.77	9.99	34.88	12.26	5.57	4.3	19.31	9.11	24.63	0	4.72
ENSG00000069018	0	0	0	0.05	0	0.26	0	0	0.02	0.01	0	0	0.61	0.16	0.24	0	0.17	0	0	0	0	0	0	0	0	0	0.65	0.88	0	0.17	0	0.04	0.09	0	0	0	0	0	0.34	0	0.12	0.35	0	0	0	0.23	7.74	0	0
ENSG00000069020	33.3	12.71	37.44	9.52	5.89	23.93	45.6	30	45.2	22.81	39.35	24.3	33.8	39.27	37.2	25.61	9.54	10.58	58.18	22.15	6.45	0.38	35.04	9.14	18.61	16.75	29.97	69.83	49.33	7.2	33.72	24.97	38.45	2.59	8.02	36.83	64.67	23.98	50.67	26.69	44.66	47.49	15.73	19.64	48.49	40.66	43.54	8.34	41.55
ENSG00000069122	8.7	5.21	5.8	2.78	1.52	8.41	10.68	7.53	2.6	1.54	2.04	9.01	5.4	5.32	5.61	5.37	2.6	0	5.87	4.39	1.17	0.96	9.35	3.45	2.6	2.77	7.45	12.5	4.93	3.7	4.89	3.55	13.2	0.3	1.31	11.58	9.5	11.54	11.69	12.61	4.57	30.81	4.02	8.45	3.06	3.42	46.28	0	15.23
ENSG00000069188	24.7	4.89	10.94	5.1	2.62	15.95	27.67	8.93	8.16	7.62	23.31	19.73	27.24	18.19	14.59	4.9	5.6	2.87	6.98	19.36	3.18	0.59	14.56	5.19	7.29	7.38	48.89	12.63	20.11	0.64	8.31	2.58	15.38	9.11	2.88	17.34	33.03	13.79	43.74	26.68	40.97	11.05	16.79	3.55	29.67	13.63	119.25	8.1	12.99
ENSG00000069206	0.24	0	0	0.03	0	0.07	0.32	0	0	0	0	0.02	0.12	0	0	0	0	0	0	0	0	0	0	0	0	0	0.05	0	0	0.05	0	0	0	0	0	0	0	0	0	0	0	0.16	2.56	0	0	0	0	0	0
ENSG00000069248	20.63	17.76	15.67	11.78	8.33	14.35	0	22.96	9.7	8.5	8.59	10.41	14.36	14.38	18.43	16.89	13.13	1.18	11.7	10.67	4.27	1.79	41.42	20.29	9.87	11.85	34.92	35.11	34.11	18.26	25.16	15.8	17.97	3.11	6.99	8.53	28.16	25.23	40.59	28.18	30.91	23.32	35.79	38.02	13.12	25.96	0	0	22.1
ENSG00000069275	40.55	57.78	63.84	77.42	15.53	88.08	24.93	76.02	76.07	68.46	104.65	54.08	49.44	49.22	64.22	106.4	69	1.94	29.73	54.11	11.53	3.4	108.29	81.72	35.96	60.26	150.83	78.37	174.43	49.64	50.41	50.1	104.54	32.25	15.59	36.82	106.39	87.86	113.24	137.47	83.86	74.32	91.45	156.81	33.54	88.72	150.2	17.63	64.2
ENSG00000069329	17.57	53.59	52.01	26.56	15.33	38.62	112.56	47.02	18.92	15.03	30.34	17.37	38.09	35.27	37.05	48.38	35.94	8.43	27.11	32.15	9.01	7.07	65.12	30.52	24.12	30.43	138.27	56.05	74.74	30.66	18.23	36.64	52.94	11.56	15.86	24.59	65.4	58	71.56	26.79	53.23	104.63	104.73	39.89	37.08	63.61	9.54	11.07	57.39
ENSG00000069345	16.01	22.32	21.73	15.77	7.99	21.73	11.8	32.66	15.48	10.66	18.04	13.52	21.7	20.55	22.76	25.51	18.7	0	16.06	22.35	4.5	1.63	42.4	17.65	14.14	17.38	40.93	44.84	44.15	22.6	24.26	16.95	33.91	6.9	8.41	23.92	44.69	21.53	53.1	22.31	18.44	24.06	35.51	24.02	21.02	24.12	28.31	0	30.82
ENSG00000069399	9.1	23.99	11.3	10.52	17.11	11.31	33.02	11.57	40.64	15.61	14.03	24.32	35.44	13.83	4.55	11.75	15.21	10.4	4.57	8.62	2.65	0.61	16.52	10.78	5.19	4.75	7.66	6.95	11.25	16.41	14.73	1.86	15.24	6.42	4.39	19.52	8.93	11.92	6.49	23	60.39	37.87	16.21	8.95	19.84	7.95	109.68	0	8.11
ENSG00000069424	5.09	7.65	3.94	1.28	15.12	4.88	3.15	9.66	7.92	3.42	4.83	5.74	3.48	5.69	5.11	5.26	2.8	2.12	0.98	2.92	0.95	1.14	7.14	1.77	3.55	1.63	4.01	16.97	3.07	4.04	23.99	2.42	3.18	0.92	2.51	3.25	3.84	7.85	7.42	9.97	12.66	16.31	3.41	3.83	5.68	3.64	0	19.19	14.8
ENSG00000069431	5.34	1.29	6.5	0.96	0.49	3.81	1.62	2.84	0.72	1.04	0.67	2.03	1.6	1.2	3.81	1.74	2.63	0	0.84	1.17	0.41	0.34	16.44	2.82	1.83	1.53	3.98	3.91	3.82	1.07	0.34	1.3	4.44	1.01	0.77	13.81	3.02	2.57	0.61	0.58	2.49	1.58	3.26	3.41	1.08	6.23	0	0	14.49
ENSG00000069482	0.77	0.94	1.3	0.74	0	0	0	0.38	2.06	0.18	3.05	0	11.59	0	0	0.78	0.49	0	0	0	0.72	0	1.29	1.27	0	0.41	1.36	0.96	0.5	0.25	0	0	0	0	0.15	0.3	0	0	0.96	0	4.52	0	0	1.57	0	0.23	0	0	0.59
ENSG00000069493	33.38	18.78	35.6	6.93	19.42	23.24	12.6	40.44	17.76	6.42	20.14	21.16	26.58	32.02	19.76	29.93	17.19	0	5.76	21.1	1.33	2.02	24.79	16.1	14.23	4.57	47.44	51.44	43.75	12.88	29.94	16.77	35.41	9.23	2.25	12.62	47.95	38.32	61.99	46.78	52	24.04	25.02	11.69	40.77	17.51	0	0	68.27
ENSG00000069509	1.71	3.56	4.4	1.71	1.21	1.84	0	3.87	2.42	1.23	5.14	1.33	4.42	2.93	0	4.01	3.18	0	0	4.18	0.49	0	6.76	3.84	1.88	3.75	8.28	4.91	5.05	3.74	2.99	7.63	6.49	0	0.59	1.52	7.58	8.01	5.45	0	0.27	0	9.48	5.01	0.39	2.27	0	0	3.36
ENSG00000069535	2.1	1.55	2.75	0.96	1.02	1.19	0	22.71	1.19	0.15	0.78	0.45	1.09	0.32	3.94	5.9	0.86	0	0	0.36	0.23	0.6	6.22	8.57	11.09	0.82	1.31	3.63	5.35	0.23	1.14	24.17	1.87	0.08	0.55	5.85	0	8.73	0.26	14.53	0.79	1.45	1.43	3.41	1.29	0.65	0	0	5.91
ENSG00000069667	30.71	16.35	24.68	16.95	19.56	59.48	19.34	80.8	75.05	12.83	35.93	30.92	32.03	63.03	65.91	41.58	16.27	1.32	22.38	17.36	3.53	2.3	47.81	17.32	29.42	18.01	31.83	52.13	87.7	55.57	69.16	18.59	41.79	7.88	1.85	42.08	41.92	50.29	62.95	39.08	76.07	88.25	47.94	29.43	28.65	15.75	0	0	54.14
ENSG00000069696	1.67	0.42	0.58	0.32	0	0.2	17.23	0.62	2.9	4.54	2.66	2.61	1.04	1.88	0	0.42	1.58	0	0	0.84	0.07	0	0	1.37	0.63	0.44	0.13	2.28	0	1.86	0	0	0.54	0.4	0.04	0.16	0	0	0	5.8	0.2	6.85	2.02	1.24	1.6	0.84	0	0	0.41
ENSG00000069702	81.85	12.39	45.12	94.05	54.01	129.59	68.28	127.45	29.73	32.03	16.28	28.8	20.65	67.55	52.94	27.66	118.99	7.91	6.99	153.24	12.66	4.88	71.73	10.47	46.27	90	97.26	123.07	157.65	188.78	90.34	31.48	120.72	148.86	35.52	46.11	185.17	198.03	21.7	176.27	9.88	77	421.09	27.36	127.48	108.13	69.33	13.62	119.06
ENSG00000069764	0	0	0	0.35	0.53	0.35	0	0	0.62	0.11	0.7	0.71	0.46	0.91	0	0.3	0	0	0	0	0	0	0	0	0.11	0.11	1.1	1.66	0	0	0	0.24	0	0	0	0.24	0	0	0	3.13	0	0.16	0	0.2	0.21	0.35	0	0	0
ENSG00000069812	8.29	1.35	3.11	0.95	0.55	3.25	3.46	0.48	9.75	0.77	1.53	3.79	2.99	0.28	7.3	0.45	1.28	0	0.95	1.39	0.68	0.28	1.28	0.12	1.05	1.44	2.99	2.48	2.96	1.4	3.37	0.1	1.29	0.24	0	3.28	0.98	3.18	2.28	0.83	0.88	3.39	0.32	0.51	7.15	0.31	0	54.2	1.77
ENSG00000069849	72.96	60.8	73.17	84.71	11.03	176.96	0	28	54.67	15.08	20.14	16.15	50.11	126.67	165.27	28.36	64.24	0	30.48	117.14	10.59	3.8	88.98	43.75	53.57	35.09	71.42	21.35	157.18	24.39	89.7	14.15	32.41	8.22	10.09	21.61	197.2	155.57	32.22	38.37	34.38	95	109.5	48.93	36.26	38.73	0	0	111.39
ENSG00000069869	6.8	9.65	9.83	7.04	3.24	6.3	0	17.12	6.85	3.7	6.9	4.74	7.77	7	15.64	11.25	4.11	0	0	5.35	1.03	1.55	14.76	4.68	3.55	2.82	14.89	12.31	9.03	7.33	2.94	4.06	11.35	9.85	1.14	14.27	20.07	6.99	18.13	18.83	40.23	27.97	7.56	4.7	10.55	4.38	0	0	14.02
ENSG00000069943	12.7	12.98	17.14	8.97	15.35	9.09	2.28	15.48	15.19	4.11	14.87	11.32	11.89	14.5	11.37	20.47	10.26	0	4.14	6.85	2.28	1.55	18.73	15.02	13.58	8.79	22.8	29.33	18.89	19.25	15.25	12.89	10.14	1.45	1.86	3.6	17.6	17.27	37.22	11.8	23.6	14.18	21.61	17.64	7.25	12.43	8.74	0	14.82
ENSG00000069956	18.02	30.74	27.06	19.55	6.14	33.97	4.47	17.86	16.63	7.48	10.71	13.17	24.68	24.68	32.72	15.68	13.05	2.31	13.98	20.48	4.59	0.94	39.16	12.92	9.75	15.77	65.52	36.96	39.39	21.54	23.04	14.12	33.82	5.6	3.65	15.19	37.83	30.16	34.6	31.63	35	36.06	37.27	48.22	20.19	16.06	90.85	0	23.45
ENSG00000069966	9.27	5.86	9.74	7.28	6.58	13.47	2.93	9.57	10.61	6.25	12.16	10.52	10.75	11.58	4.42	9.97	5.73	2.3	16.48	9	1.76	1.74	13.73	6.05	6.14	5.71	11.16	16.49	12.41	6.68	0	2.28	9.41	3.15	1.2	14.15	18.31	13.4	14.41	34.86	20.87	16.05	10.19	9.58	14.78	2.54	0	0	16.3
ENSG00000069974	8.37	17.86	12.54	8.57	2.86	12.93	0.38	7.93	7.3	5.31	9.03	7.24	10.83	3.94	16.84	21.37	7.83	0	0.1	4.6	1.32	1.01	22.28	6.83	6.89	5.32	13.51	16.93	21.34	6.73	22.46	5.49	9.52	1.07	4.05	7.49	9.31	6.27	13.01	12.5	8.91	23.48	11.28	9.67	2.96	3.91	0	0	15.53
ENSG00000069998	7.27	10.79	11.43	7.37	10.72	9.79	9.8	6.68	18.08	19.2	12.13	15.5	9.74	15.4	18.99	3.24	10.38	0	16.7	10.3	2.85	3.2	5.33	23.75	7.66	12.86	10.95	25.14	9.42	18.42	11.19	2.69	6.92	3.25	3.16	5.37	14.87	14.74	5.89	12.95	16.67	17.46	18.8	11.95	11.16	20.71	4.13	0	14.28
ENSG00000070010	11.78	39.23	18.66	8.45	9.46	13.67	12.55	19.01	15.12	7.52	14.49	11.89	11.92	23.24	26.96	7.53	9.89	2.9	7.89	14.06	3.69	2.75	40.64	26.14	8.09	9.17	37.97	35.9	18.97	14.27	21.64	7.29	19.96	8.03	6.55	19.64	26.68	16.15	31.36	35.13	42.76	30.67	31.55	35.9	36.34	31.78	2.92	107.03	47.45
ENSG00000070018	28.27	26.69	33.91	26.39	30.29	42.4	57.27	58.39	19.6	34.27	31.78	27.23	47.78	63.87	57.15	27.85	49.26	3.05	36.89	30.34	5.86	5.41	36.65	80.6	24.26	55.73	104.52	120.9	77.95	90.53	65.21	23	38.52	40.3	18.88	32.09	82.64	94.8	107.49	73.85	51.63	59	92.8	79.58	41.04	41.76	25.88	9.25	41.24
ENSG00000070019	0.07	0.06	0.36	0.08	0	1.6	0	1.09	2.66	0.07	0.17	0.46	0.03	0.28	0.37	0.13	0.04	0	0.07	0	0.04	0	0.12	0.71	0	0.22	0.04	0.37	0.23	0	3.96	0.05	0	0	0.15	0.85	0	0.79	0	0	0	0	0	0	0.23	0	0	11.63	0.27
ENSG00000070031	0	0.51	0	0	0	0	0	0	1.53	1.56	0.91	0.96	0	0	0	0	0	0	0	0	0	0	0	0	0	0	0	0	0	0	0	0	0	0	0	0	0	0	0	0	0	0	0	0	0	0	0	0	0
ENSG00000070047	18.72	13.05	14.02	5.65	8.41	8.96	34	10.71	32.19	33.96	28.82	35.42	20.57	21.01	21.89	7.8	24.75	3.76	6.13	20.31	3.31	0.92	16.2	20.06	8.36	10.76	16.89	16.84	9.89	32.57	15.43	4.11	18.08	17.05	5.36	23.93	29.65	24.98	25.5	27.9	38.78	25.96	18.83	28.41	29.67	25.55	2.83	539.64	18.69
ENSG00000070061	20.87	11.07	10.41	7.39	6.6	14.15	2.65	14.14	10.37	5.55	13.37	14.29	12.53	9.5	11.03	13.59	18.84	0	4.5	17.08	1.94	0.21	11.84	14.1	10.86	13.73	12.4	29.93	17.93	18.7	20.24	4.77	10.74	4.34	1.82	7.08	24.37	24.21	24.22	58.48	58.99	19.75	23.28	18.52	16.31	16.96	0	0	19.79
ENSG00000070081	14.84	25.75	30.85	6.13	4.64	11.28	51.71	54.03	14.17	8.47	29.77	14.65	30.81	40.25	17.68	30.26	37.92	0	5.03	32.63	4.76	3.32	57.58	33.7	84.72	14	164.58	56.03	165.79	20.82	26.19	514.15	56.79	12.77	11.64	21.61	56.72	93.18	91.1	60.08	23.57	33.69	40.9	21.46	19.97	13.88	0	0	23.84
ENSG00000070087	30.17	49.68	37.76	37.37	14.02	46.86	23.22	16.41	13.09	13.53	22.54	16.45	39.64	51.33	53.67	49.55	29.5	0	18.88	32.25	8.62	1.58	69.43	30.27	24.09	46.39	68.67	45.39	47.34	64	53.01	28.74	41.21	14.33	13.33	27.8	74.25	49.66	51.38	69.98	55.02	85.11	83.21	38.21	32.57	48.59	0	58.46	51.66
ENSG00000070159	11.07	11.49	10.09	7.72	3.39	10.38	35.69	26.38	11.97	7.77	12.4	9.55	13.31	10.09	16.18	13.33	9.7	0.56	18.58	11.91	1.86	0.59	15.1	9.64	6.2	3.65	11.99	8.01	10.92	8.78	8.5	5.45	12.24	2.57	1.87	10.87	27.91	19.16	19.77	21.82	10.11	11.19	21.01	5.44	13.7	11.03	3.35	10.05	11.96
ENSG00000070182	6.8	3.45	3.98	5.42	1.89	8.23	4.51	1.18	2.77	3.42	6.49	5.38	9.52	4.78	19.43	1.4	3.72	0.76	8.42	13.61	0.63	0.31	8.13	5.16	1.07	2.84	5.89	6.98	2.42	8.34	13.3	1.42	4.55	2.01	0.27	17.15	11.52	6.91	9.89	12.82	25.68	9.82	13.22	9.05	15.22	6.12	6.51	27.59	12.13
ENSG00000070190	6.48	6.8	8.11	0.55	8.33	2.32	0	2.18	6.51	0.29	2.72	1.88	5.17	2.08	0.52	12.16	4.86	0	2.2	0.06	1.3	0.42	4.7	1.24	5.85	0.92	1.6	3.73	8.78	0.81	2.13	2.7	1.36	0.57	0.11	2.23	0.63	2.66	5.44	1.37	0.6	10.87	0.65	0.32	3.41	1.73	0	0	11.37
ENSG00000070193	1.22	0.92	1.94	0	1.35	0.23	0	19.22	0.65	0.15	0.06	0.52	0.38	1.17	5.17	0.29	0.56	0	0.79	0.82	0.27	0	1.14	2.69	2.43	0.66	1.13	2.51	4.51	0.83	2.8	2.55	0.33	0.25	0.58	5.37	0	0.73	1.54	0	0.12	1.22	0	0.16	0.09	0.14	15.72	0	2.73
ENSG00000070214	13.84	18.69	21.33	7.85	9.03	24.31	0.34	22.6	14.64	4.2	12.27	7.9	17.56	20.76	40.35	14.69	10.83	12.58	15.05	11.41	3.43	2.53	27.23	13.28	9.91	13.35	17.88	11.75	16.41	18.01	16.1	4.59	13.4	8	1.68	9.06	37.87	9.27	38.7	11.16	48.01	25.23	34.96	20.84	8.37	16.42	4.49	8.28	32.54
ENSG00000070269	20.77	9.26	16.26	7.63	8.96	18.26	1.09	6.27	9.42	6.24	14.01	9.84	15.4	19.36	28.2	11.6	17.14	0	13.74	15.53	3.21	4.39	20.12	15.17	8.49	9.76	24.23	40.05	20.47	20.51	24.91	8.01	19.19	6.49	2.39	8.26	26.19	23.14	23.99	34.31	25.94	16.12	24.93	13.54	14.67	31.39	0	0	18.01
ENSG00000070366	39.03	15.86	26.36	13.32	24.45	36.27	37.82	24.54	22.77	21	27.94	27.67	25.92	36.35	41.84	16.28	26.57	12.66	31.04	36.1	4.52	2.95	33.44	19.5	18.53	17.11	47.65	72.68	36.27	61.37	53.97	11.01	31.33	21.44	7.04	38.35	44.96	43.99	40.97	65.38	23	34.1	45.22	26.44	37.86	25.92	139.67	66.14	35.22
ENSG00000070367	17.8	21.74	18.48	20.98	3.16	20.06	58.17	11.86	20.2	15.3	21.84	16.56	20.75	21.37	20.31	29.48	18.65	11.53	3.77	16.91	2.99	1.4	37.77	18.21	13.52	16.59	65.05	36.18	35.73	31.32	18.31	16.52	29.83	9.09	4.5	15.13	37.28	25.56	43.03	10.95	32.88	47.95	23.57	19.24	7.4	30.43	0	0	21.41
ENSG00000070371	5.48	2.28	3.72	1.93	0.92	3.41	44.18	1.55	4.21	1.27	4.85	3.47	4.36	5.5	6.21	1.75	2.18	0	13.7	0.85	1.02	0.26	7.95	4.54	0.95	0.88	2.91	5.9	1.59	1.92	13.9	0.67	1.93	2.26	0.27	4.31	2.87	3.86	2.31	9.47	11.02	3.61	11.95	3.48	5.25	1.37	2.94	0	8.92
ENSG00000070388	1.1	0	0.08	0.06	0.8	0.15	0	0.16	2.29	0.48	1.27	1.47	0.28	0.25	0	0.05	1.03	0	0.17	0.28	0.02	0.25	0	0.16	0.06	0	0.39	1.19	0.63	0.52	0	0.04	0	0.16	0	0	0	0.47	0	1.14	0	0.31	0	0.11	0	0	48.31	0	0.84
ENSG00000070404	5.61	5.43	4.31	4.94	2.57	4.73	4.81	4.18	7.49	6.24	6.71	10.42	5.89	5.83	12.85	2.79	2.32	0	3.32	5.2	1.24	0.49	2.61	4.21	3.02	4.01	2.58	11.58	1.93	6.24	3.53	0.86	3.16	2.87	0.89	6.36	3.12	7.64	1.87	12.17	6.46	5.54	3.87	7.73	3.11	1.03	0	0	8.31
ENSG00000070413	33.04	23.01	27.6	7.88	16.97	16.1	31.25	10.24	31.61	24.73	20.44	21.45	24.46	24.59	29.19	9.64	21.59	0	5.73	19.24	6.09	6.63	42.88	48.29	16.57	25.36	23.17	24.72	22.75	32.02	10.53	5.68	20.16	17	10.64	32.64	26.37	18.94	24.62	9.29	34.98	23.75	37.01	49.57	31.84	28.23	6.24	18.66	31.42
ENSG00000070423	17.39	14.04	9.67	3.03	10.99	13.17	0	8.82	26.55	24.59	17.22	24.5	21.37	13.47	11.27	7.05	11.79	0	5.54	9.57	3.62	4.22	16.15	12.55	5.92	14.19	11.54	12.97	4.59	20.17	14.16	1.52	13.04	15.33	5.04	10.6	9.93	16.45	14.17	3.45	30.93	8.97	30	15.31	22	17.44	0	0	13.67
ENSG00000070444	18.02	13.95	15.19	6	16.53	16.58	23.57	16.94	35.43	24.18	28.22	45.7	15.97	18.56	38.38	11.36	17.63	0.97	16.89	15.38	4.39	1.8	26.23	22.21	8.07	12.31	27.63	54.61	17.3	27.12	39.39	3.16	24.35	50.82	9.41	50.6	30.48	39.63	25.61	59.71	13.33	15.2	54.56	38.83	26.23	22.62	40.09	8.82	21.73
ENSG00000070476	29.19	21.23	24.98	8.34	18.52	20.97	5.68	15.32	27.51	17	28.8	32.5	34.15	38.35	41.73	13.15	21.63	5.11	18.34	16.78	4.09	3.39	25.41	22.44	14.69	15.14	31.27	37.45	25.13	34.66	26.4	9.06	21.35	11.28	6.01	27.11	31.75	35.43	35.12	28.46	38.24	22.6	30.21	26.94	34.6	29.66	18.64	257.26	32.82
ENSG00000070495	5.72	11.12	8.95	2.3	2.26	8.5	0	8.75	8.48	6.64	12.27	7.35	13.31	8.27	5.01	5.69	6.07	0	0.1	5.09	1.57	0.3	14.21	3.72	6.05	3.89	8.11	6.19	5.17	9.5	5.38	2.78	9.2	3.03	1.75	3.31	19.62	6.18	9.35	6.02	18.67	9.26	9.39	4.71	8.57	7.71	0	0	9.02
ENSG00000070501	59.41	23.74	52.08	38.32	10.99	114.25	0	48.01	30.57	18.34	47.07	33.91	48.08	69.39	102.55	37.77	22.44	0	158.64	59.03	7.18	2.19	91.31	35.41	25.82	14.98	71.17	84.85	50.67	34.39	97.77	15.04	47.87	14.76	13.62	24.14	96.56	50.82	92.44	55.35	25.92	68.26	36.15	27.73	71.82	33.14	0	0	44.82
ENSG00000070526	2.28	0.67	2.12	0.17	0	0.33	8.15	3.09	8.06	0.58	0.84	1.43	1.31	0.18	1.46	3.11	3.96	0	0	0.18	0.32	0.18	0.26	1.64	4.76	0.53	6.99	1.06	24.39	1.05	0	6.71	0.51	0	0.47	1.37	0	0	3.01	0	4.99	0.57	0.16	0.07	2.38	0.76	30.03	0	2.06
ENSG00000070540	10.91	24.8	17.5	2.29	8.15	11.89	1.46	16.14	17.96	11.09	13.36	10.22	13.85	18.53	18.9	8.44	11.45	0	12.5	11.13	3.42	1.41	11.77	13.82	12.19	6.92	15.49	7.7	21.67	12.27	12.02	8.94	16.51	2.49	3.96	13.14	13.96	20.33	18.77	42.2	71.22	17.85	24.92	11.99	17.62	13.9	0	0	23.05
ENSG00000070601	0.16	0.01	0.07	0.05	0.61	0.3	0	0.26	2.36	0.02	0.16	0.25	0.66	0.36	0.21	0.31	0.08	0	0.18	0	0.09	0	0.09	0.26	1.44	0.06	0.52	1.43	0.46	0.32	1.15	1.28	1.22	0	0	0	0.08	0.91	0.39	3.06	0.05	1.73	0.27	0.48	0.16	0.07	8.87	8.87	0.31
ENSG00000070610	56.77	38.07	47.66	15.91	32.01	46.77	66.49	75.29	67.83	43.48	69.66	67.87	59.99	63.12	67.18	25.71	24.05	3.15	29.65	44.1	5.85	1.5	31.17	31.84	25.52	20.17	53.76	62.9	38.13	90.19	63.67	16.07	43.15	18.96	11.44	47.4	81.7	56	34.96	66.48	81.98	90.06	70.39	41.17	85.19	63.82	28.72	0	59.56
ENSG00000070614	33.02	17.89	24.05	10.65	12.6	21.05	66.65	25.09	61.91	48.92	41.6	38.55	38.22	36.12	37.98	15.5	24.48	5.76	15.03	17.37	5.47	5.84	21.64	17.36	17.61	24.59	32.54	26.25	26.39	38.34	20.41	10.94	22.32	26.05	5.3	21.27	32.22	27.56	26.04	18.01	27.62	41.64	33.42	31.07	31.96	23.48	34.25	71.69	26.23
ENSG00000070669	13.25	23.83	12.42	10.5	14.15	13.56	0	9.65	21.86	9.99	15.83	26.83	11.66	33.46	59.01	21.39	17.67	0	19.43	14.58	2.23	1.13	13.38	18.96	10.47	13.01	18.05	29.96	14.26	35.43	28.4	7.8	22.6	8.4	5.9	10.41	38.25	30.47	23.65	80.01	28.48	27.03	21.91	24.56	23.05	42.58	0	0	22.4
ENSG00000070718	18.12	11.64	14.88	9.87	13.79	15.47	38.35	14.13	8.8	4.6	8.73	10.67	12.02	15.66	16.3	17.82	26.18	0	9.76	12.24	1.95	3.14	36.14	18.91	6.68	6.68	35	38.66	23.26	13.13	27.63	12.22	16.37	4.01	3.15	14.72	56.47	20.55	22.61	25.23	11.94	35.38	21.87	24.76	14.78	18.84	37.43	101.78	19.51
ENSG00000070729	0	0.09	0.03	0	0	0.43	1.37	0	0.39	0.13	0	0	0.03	0.26	0.31	0	0	0	0	0	0.03	0	0.1	0	0.02	0	0.41	0.57	0	0	0.69	0.02	0	0	0	0	0	0.51	0.47	0.6	0	0.13	0	0	0	0.1	9.83	29.31	0
ENSG00000070731	28.68	10.18	11.52	7	5.41	24.44	0.28	56	12.35	9.86	15.37	8.14	18.76	9.88	24.3	12.14	7.8	0	18.22	24.9	3.26	0	7.39	9.14	13.22	2.23	19.7	42.35	12.41	3.49	29.84	6.41	16.67	2.52	1.1	20.57	17.86	22.31	28.47	29.78	73.65	15.55	8.38	4.31	36.11	9.57	28.8	11.27	18.74
ENSG00000070748	0	0	0	0	0	0	1.32	0	0.1	0	0	0.12	0.11	0	0	0	0	2.83	0	0	0	0	0	0	0	0	0	0	0	0	0	0	0	0	0	0	0	0	0	0	0	0	0	0	0	0	0	0	0
ENSG00000070756	486.85	1223.63	1065.37	440.52	497.91	409.71	431.62	1571.08	612.36	672.49	448.68	724.27	1282.93	980.49	915.67	1214.5	973.75	176.05	618.42	572.02	330.04	145.75	2090.48	1627.12	897.75	875.09	1985.8	2017.78	2114.06	1229.85	1277.16	1598.29	1548.15	1516.75	1313.8	2234.63	1613.44	2016.04	2297.11	755.99	914.3	1663.12	2188.62	1531.35	1047.33	850.04	621.39	144.85	1046.31
ENSG00000070759	17.83	5.5	6.76	4.04	1.37	5.29	18.71	15.46	8.17	4.62	6.81	9.63	10.7	8.96	11.12	5.04	4.96	0	5.52	7.29	1.07	0.32	5.08	9.48	6.15	3.99	7.9	4.7	5.09	6	7.9	2.28	6.81	8.04	1.37	5	9.98	12.01	11.1	2.45	10.5	4.61	12.27	4.52	12.18	9.73	0	19.81	10.35
ENSG00000070761	9.21	17.45	16.2	5.41	4.91	11.88	0	12.47	6.25	8.05	9.98	8.03	14.88	8.7	8.34	8.84	15.66	0	7.96	9.66	2.03	1.94	25.19	10.91	5.8	10.71	40.35	23.73	19.21	6.99	8.16	8.29	23.28	7.76	5.83	20.52	24.02	19.98	28.84	10.38	30.6	20.82	24.41	16.66	14.85	23.71	0	0	16.08
ENSG00000070770	26.75	27.22	30.96	25.8	19.15	39.51	4.84	38.23	30.83	23.55	36.31	28.18	28.19	40.74	55.12	34.16	26.82	0.98	36.95	23.96	5.61	2.99	51.2	23.75	20.47	28.45	53.33	42.75	55.04	36.75	40.32	17.58	41	5.86	7.43	27.79	62.92	54.95	72.69	42.03	48.77	71.99	50.65	33.82	30.25	34.78	0	8.85	42.78
ENSG00000070778	20.74	8.71	10.43	7.41	1.98	11.35	4.28	4.43	9.67	8.41	10.64	13.04	11.46	8.76	16.61	6.88	10.14	2.49	4.49	7.71	1.97	0.56	15.02	7.62	4.69	5.5	13.26	20.58	13.42	11.7	16.05	5.73	13.82	1.46	1.39	8.77	18.06	11.67	13.92	17.29	21.12	12.48	12.1	11.16	12.71	9.65	3.77	0	10.71
ENSG00000070785	12.26	8.68	11.58	4.98	7.8	5.69	20.52	12.27	8.72	6.39	10.64	9.32	10.78	9.89	17.32	6.28	9.03	0	12.85	7.04	1.59	1.48	7.98	28.33	8.35	6.53	11.96	26.02	13.3	11.16	0	8.88	9.93	6.72	2.28	4.08	9.11	10.04	9.73	10.66	11.81	12.83	11.55	6.44	8.93	15.4	25.39	0	16.07
ENSG00000070808	0.37	0.1	0.36	0.1	0	0.85	0	0	0.77	0.09	0.04	0.16	0	0.07	0.52	0.25	0.3	0	0	0	0.26	1.1	2.41	0.06	0.21	0.19	0.2	1.98	0	0	3.93	0.44	0.23	0	0	13.72	0	0.52	0	5.16	5.86	0	1.27	2.38	0.66	0	0	0	4.31
ENSG00000070814	16.16	11.84	11.64	7.72	13.35	14.93	10.25	12.91	21.86	26.45	24.24	23.47	18.09	20.62	12.42	10.65	16.8	2.29	8.87	13.28	1.77	1.14	15.59	9.38	6.2	9.74	23.73	27.58	9.37	24.68	37.56	5.97	17.16	20.45	7.35	20.3	18.48	19.27	21.59	27.33	19.22	19.8	18	20.71	30.03	16.85	156.48	0	21.69
ENSG00000070831	48.52	80.91	84.24	91.85	24.68	104.19	32.23	97.78	43.15	27.72	49.19	33.99	67.83	63.84	72.93	86.27	40.22	16.69	78.47	65.42	17.28	8.91	168.04	36.01	51.9	78.86	158.97	113.01	110.56	37.2	60.51	59.69	95.19	29.1	23.86	67.56	108.57	98.54	95.19	91.92	71.68	154.17	111.17	46.64	52.48	48.24	7.24	21.62	116.11
ENSG00000070882	18.2	17.8	17.31	4.99	8.33	10.41	9.08	12.5	21.06	6.62	18.85	9.3	10.54	17.44	15.39	13.78	10.34	1.68	20.06	7.2	2.64	1.02	30.98	13.32	6.96	4.07	18.35	24.48	37	4.77	45.83	5.66	23.62	2.28	2.51	15.45	29.34	22.49	72.22	27.8	20.24	12.44	11.66	11.62	8.19	12.92	54.94	14.62	17.12
ENSG00000070886	0.05	1.99	0.18	0	0	0.15	0	0	0	0.12	0	0.05	0.23	0	0	0	0.03	0	0	0	0.74	0.24	0	0	0.02	0	0.44	0.67	0.13	0.91	3.78	0.04	1.26	0.08	0	0	0	0.22	0	1.64	10.9	0.41	0	8.89	0.11	0	2.98	26.72	0.1
ENSG00000070915	0	0.17	0.68	0	1.23	0.38	1.5	0	0	0.1	0.13	0.04	0	0.21	0	0.13	0.08	0	0	0	0	0	0.1	0	0.31	0	1.78	1.47	0.24	0	0	0	0.12	0	0	0	0.2	0.07	0	0.66	0.13	0	0.44	0	0.06	0.34	0	70.5	0.29
ENSG00000070950	10.97	10.23	10.29	7.02	7.6	11.6	2.48	6.91	6.49	5.02	8.83	7.46	10.6	10.37	9.68	10.59	12.2	0	21.84	7.85	2.04	0.92	14.81	9.95	5.1	6.49	15.53	14.55	16.82	14.17	12.08	3.6	11.85	3.07	2.46	5.2	13.78	10.87	15.88	9.85	9.23	36.37	23.05	11.16	12.31	14.42	0	0	14.09
ENSG00000070961	27.99	34.23	40.39	14	7.17	42.14	30.29	55.66	28.09	8.88	26.64	27.15	27.49	26.14	49.42	46.19	22.7	0	37.7	20.14	3.07	0.67	53.67	24.02	19.36	28.51	35.91	32.61	51.91	58.14	57.43	13.6	37.44	7.28	4.08	15.39	32.93	65.26	62.23	83.28	55.74	33.99	64.06	125.52	14.77	23.45	0	0	65.31
ENSG00000070985	0	0.01	0.03	0	0.18	0	0	0.07	0.08	0.06	0.03	0.29	0.03	0.11	0	0	0	0	0	0	0.04	0	0	0.02	0	0	0	0.27	0.19	0	0.82	0	0	0	0	0	0	0	0	0	0.07	0.04	0	0.04	0.05	0	0	0	0.07
ENSG00000071051	17.57	26.2	21.13	13.86	5.65	23.31	31.36	15.59	28.11	25.69	28.16	17.89	24.59	18.51	22.19	19.99	12.47	8.72	7.57	16.2	3.58	1.07	42.31	21.12	17.26	15.2	48.39	34.41	46.9	29.4	9.95	16.51	37.54	17.48	6.5	18.44	59.92	36.74	68.02	83.39	36.84	55.88	29.22	25.42	23.68	32.27	12.99	0	25.3
ENSG00000071054	44.68	83.21	66.67	31.37	26.04	51.83	28.48	48.75	45.78	39.91	54.5	41.01	52.5	78.12	56.45	43.59	54.65	1.11	61.56	50.71	9.03	3.82	102.55	57.85	29.44	56.12	140.22	105.15	107.96	56.85	95.64	30	98.78	28.58	23.93	54.59	109.35	97.2	106.76	76.24	169.93	96.69	87.04	75.06	74.41	80.8	0	71.81	104.48
ENSG00000071073	12.59	33.14	19.19	16.66	11.01	18.45	12.42	21.97	10.37	10.59	20.79	14.55	19.02	20.1	22.46	14.27	8.2	2.29	7.71	4.1	3.11	1.17	25.37	7.4	14.3	10.28	28.6	41.35	28.82	20.89	19.41	11.7	19.2	1.27	3.33	12.5	14.39	20.47	18.79	15.63	11.24	29.22	34.17	13.62	11.77	15.02	1.73	10.35	23.63
ENSG00000071082	330.01	322.01	495.26	386.87	200.08	370.45	368.51	556.93	570.13	849.25	676.2	481.23	571.92	334.31	286.34	469.36	365.17	26.36	272.02	145.25	130.16	40.67	506.15	203.14	200.28	531.63	297.67	697.42	354.99	710.98	263.62	183.3	336.22	217.59	88.76	255.02	485.34	279.69	209.13	165.3	143.12	506.29	361.13	337.73	266.19	213.03	27.2	0	450.78
ENSG00000071127	109.47	131.42	121.87	54.93	66.07	110.05	118.73	85.02	90.05	118.29	185.41	110.75	214.78	167.16	182.77	75.06	39.65	0	78.89	149.98	21.18	8.06	176.13	67.69	60.27	86.94	170.78	47.91	94.82	75.2	100.12	40.24	113.42	68.73	18.06	81.41	199.72	122.73	163.61	177.78	94.62	127.6	119.04	59.92	149.06	103.78	197.7	0	138.09
ENSG00000071189	26.38	20.09	27.2	18.02	16.41	38.17	23.06	38.81	17.2	11.01	17.33	13.75	24.89	32.77	38.77	32.48	19.19	29.03	39.19	20.7	4.13	3.8	44.76	23.94	17.89	19.63	46.74	54.6	39.92	27.43	41.98	22.02	31.68	9.6	7.11	21.1	44.95	36.58	49.96	47.05	30.56	36.95	40.58	33.84	14.02	41.43	0	21.43	41.73
ENSG00000071203	0	0	0	0	0	0.57	0	0	0	0	0	0.22	0.34	0	0	0	0	0	0	0	0	0	0	0	0	0	0	0	0	0.22	3.59	0	0	0	0	0	0	0	0	0	0	0	0	0	0	0	0	0	0
ENSG00000071205	8.17	10.15	7.62	9.46	2.28	11.96	2.15	13.76	7.78	2.86	1.86	3.46	2.92	9.09	12.89	8.06	2.87	0.59	3.71	4.11	1.45	0.87	15.01	6.03	5.09	3.97	4.67	11.06	12.14	3.72	6.16	3.91	9.29	0.77	0.59	7.45	9.15	9.87	5.83	33.49	9.36	15.54	9	8.7	7.26	5.45	8.13	0	11.01
ENSG00000071242	3.27	27.92	7.19	2.08	1.58	3.35	10.59	7.92	6.79	8.43	7.55	4.84	6.56	8.33	6.97	2.97	3.48	0	13.96	1.48	2.08	0.19	7.83	10.17	5.39	7.66	7.41	3.75	7.14	5.65	5.86	4.29	4.45	2.61	1.1	9.55	12.95	15.21	9.92	16.46	5.62	15.89	9.5	5.06	2.39	10.33	0	0	7.66
ENSG00000071243	6.8	7.97	10.51	5.46	4.44	8.01	28.85	8.19	3.6	2.8	8.23	5.09	8.94	9.6	7.55	4.69	8.64	0	0	6.99	1.39	0	9.21	8.26	5.06	6.63	9.6	14.57	11.41	6.43	14.95	7.24	9.98	2.58	1.28	6.7	11.16	11.62	9.36	0.83	21.09	16.72	9.86	8.84	4.78	19.62	0	0	10.84
ENSG00000071246	17.07	12.59	10.91	5.09	5.15	13.43	55.26	7.4	7.84	8.69	9.51	15.4	9.75	16.63	22.21	8.32	8.39	8.59	24.01	16.2	2.38	0.77	11.78	12.28	7.64	4.81	12.63	15.29	13.19	19.17	18.68	2.98	14.62	3.03	2.35	12.58	17.76	13.41	17.87	12.1	11.56	7.19	11.06	15.43	15.02	15.1	0	26.41	16.42
ENSG00000071282	16.01	12.39	16.19	6.79	3.98	6.53	0	4.2	9.29	13.19	12.68	17.63	18.24	6.2	1.81	7.82	6.18	0	3.94	4.44	1.77	2.37	18.29	12.89	8.86	9.35	4.36	14.21	10.19	4.28	5.72	6.99	10.67	5.04	5.03	22.17	8.94	13.06	8.36	5.4	13.84	12.59	22.44	18.29	5.79	10.33	0	0	22.63
ENSG00000071462	17.5	18.71	19.51	13.24	14.66	32.83	24.24	21.86	25.92	23.73	22.66	22.37	25.18	28	26.39	9.52	28.7	33.7	8.54	33.99	8.13	0.72	17.86	21.25	10.8	16.84	22.31	21.59	26.48	33.99	16.51	6.12	19.44	15.07	14.04	32.57	26.99	47.28	15.64	49.02	26.51	55.26	37.95	24.91	26.14	43.09	3.83	0	26.45
ENSG00000071537	16.63	29.12	29.22	19.86	5.98	34.56	3.4	16.31	18.86	13.27	21.23	14.65	20.18	28.64	24.71	41.65	25.78	0	8.45	25.09	6.47	4.4	57.74	28.28	16.71	29.51	51.43	39.32	58.52	23.76	41.05	24.74	33.4	3.85	9.26	20.86	43.48	40.92	66.11	9.3	26.66	45.79	74.66	42.11	24.32	46.99	0	0	36.17
ENSG00000071539	2.19	9.17	2.55	2.94	0.71	1.96	0	2.64	1.95	1.63	2.18	2.76	1.77	2.48	1.62	3.28	4.38	0	7.22	1.76	0.49	0	5.77	5.53	2.13	1.86	4.57	1.07	1.72	4.66	0	0.11	2.27	0.24	0.47	0.52	2.24	1.44	0.99	1.41	1.9	0.1	3.24	6.97	1.82	5.74	0	0	2.72
ENSG00000071553	24.76	36.08	31.73	11.98	7	20.41	19.43	32.45	22.37	18.79	21.51	14.39	33.9	26.94	15.44	27.42	14.23	0	5.43	21.02	8.6	5.07	26.35	24.03	20.04	22.72	25.97	13.42	15.26	20.79	14.76	6.96	18.93	14.43	9.4	21.02	17.2	18.7	19.89	12.53	28.79	38.24	26.95	36.38	29.79	33.1	0	0	26.84
ENSG00000071564	21.16	32.14	19.02	11.72	16.13	17.64	57.37	14.64	44.06	72.37	51.71	73.6	24.19	24.52	56.28	21.29	29.7	20.07	21.06	17.01	3.89	0.94	16.67	28.67	12.64	17.91	33.05	25.99	28.27	46.47	47.82	6.3	29.17	24.78	13.45	13.76	30.36	22.24	27.71	28.48	33.48	36.74	26.84	23.36	25.13	37.85	79.75	18.63	30.55
ENSG00000071575	47.97	31.19	35.76	13.38	14.19	17.9	18.88	61.18	15.23	16.32	26.54	19.54	35.52	17.51	25.8	51.91	13.32	14.43	11.75	15.78	4.62	1.62	84.44	10.71	18.67	10.02	37.7	213.33	66.63	32.1	52.23	16.1	24.81	16.29	5.38	37.63	28.25	39.46	106.91	79.67	113.7	58.99	22.11	31.61	19.34	28.58	0	65.8	33.79
ENSG00000071626	37.9	52.07	47.59	17.86	33.41	41.79	126.3	50.66	78.87	67.14	58.9	89.09	53.25	55.35	68.85	41.05	35.11	0	43.5	32.07	6.89	2.24	55.25	40.61	26.21	30.73	66.46	44.27	58.32	66.89	47.53	17.82	54.24	19.78	10.29	25.78	62.26	63.36	48.1	68.59	55.56	77.93	76.57	53.4	61.76	52.15	0	52.67	60.73
ENSG00000071655	23.32	25.53	19.95	8.75	22.11	18.14	3.88	17.98	48.43	63.82	36.88	57.72	33	21.37	31.1	21.94	22.77	0	3.21	15.09	4.43	1.48	11.78	22	16.02	16.25	9.16	16.69	8.23	37.19	14.09	1.08	14.08	20.29	7.58	10.41	22.5	9.45	16.15	34.61	37.07	47.99	28.97	30.16	25.36	34.86	0	0	25.4
ENSG00000071677	0	0	0	0	0	0	0	0	0	0	0	0	0	0	0	0	0	0	0	0	0	0	0	0	0	0	0	0	0	0	0	0	0	1.21	0	0	0	0	0	0	0	0	0	0	0	0	0	0	0
ENSG00000071794	11.79	12.3	17.9	10.56	4.46	13.11	4.93	2.77	7.79	5.4	10.78	7.05	14.5	13.62	26.32	17.59	13.25	1.83	13.93	12.78	3.4	1.16	22.58	21.61	7.85	20.2	38.89	42.64	22.89	23.89	45.91	12.5	18.54	10.31	3.67	14.93	37.81	34.11	36.14	16.26	27.78	23.29	38.1	30.7	15.23	29.83	0	0	21.5
ENSG00000071859	7.32	19.41	15.51	4.04	2.9	8.44	5.52	6.41	21.61	16.73	20.66	19.96	11.29	6.81	2.39	4.21	15.27	0	4.07	11.54	2.33	0	7.65	10.14	6.65	6.53	29.31	23.4	27.43	11.99	13.39	13.73	17.12	13.93	1.51	28.27	11.65	26.6	27.23	16.98	42.05	21.15	11.62	12.72	13.11	14.52	11.09	0	15.34
ENSG00000071889	16.14	12.43	11.66	3.8	6.26	5.27	0	9.8	17.22	15.61	16.86	18.48	10.55	14.83	12.17	5.95	8.55	0	5.15	10.15	2.43	1.28	7.53	11.68	11.37	9.78	12.68	11.59	7.68	9.29	31.34	4.09	8.22	12.51	4.9	15.9	13.85	10.72	9.23	25.56	16.19	61.35	20.78	20.16	19.34	18.96	0	0	19.01
ENSG00000071894	59.41	41.06	37.8	7.41	65.55	18.47	16.76	24.06	94.07	112.16	91.26	177.43	46.18	51.85	100.3	17.69	61.09	10.15	17.27	48.7	17.78	2.48	35.03	85.84	19.46	19.46	36.73	44.24	10.84	93.25	42.17	8.81	56.44	12.97	34.15	72.57	50.29	37.33	30.71	96.42	37.53	49.7	57.24	56.41	102.68	44.68	105.84	0	24.9
ENSG00000071909	0	0.66	1.86	0.22	0.19	0	0	0.05	0.26	0.36	0.31	0.85	0.19	0	0.59	0.53	0.1	0	0	0	0.01	0	3.1	0.05	0.31	0.63	0.17	5.32	1.66	0	0	0.13	0.21	0.04	0.43	0.04	0.38	0.51	1.37	0.35	0	0	1.08	3.43	0.24	0.29	0	0	0.25
ENSG00000071967	57.78	43.08	84.41	32.24	9.67	72.02	0.75	76.67	27.83	12.82	25.3	21.76	37.4	35.71	51.33	50.55	41.99	2.79	24.22	34.55	9.1	5.34	129.57	48.79	43.67	40.81	49.07	56.94	104.56	58.66	42.26	23.82	53.98	29.21	7.42	50	54.86	46.33	92.38	52.69	20.53	85.73	56.34	23.72	29.35	19.46	0	0	111.4
ENSG00000071991	2.63	1.33	0.54	1.11	0	2.18	0	5.03	0.09	0.24	0.12	0.38	0.91	2.04	2.62	2.75	0.11	0	2	0.86	0.34	0	1.22	6.43	1.89	1.74	3.1	3.77	14.89	0.32	10.93	3.05	2.6	8.64	0.48	1.63	0.06	10.02	2.48	2.45	0.16	0.05	0.45	0.34	0.89	0.23	5.91	0	3.11
ENSG00000071994	11.94	35.65	20.35	26.25	17.32	31.69	0.58	23.3	22.03	12.89	21.05	20.99	20.87	32.85	37.4	17.96	12.31	12.2	21.28	10.67	3.64	1.14	34.14	22.08	16.95	22.41	49.32	26.94	60.67	14.14	61.37	12.93	30.58	6.54	6.28	18.06	62.24	21.05	51.54	16.59	46.61	37.1	40.02	18.4	24.29	18.98	118.64	45.68	26.61
ENSG00000072041	0	0.88	0.33	2.54	3.1	1.49	5.81	2.42	1.11	0	0.25	0.61	1.21	0.09	1.22	0.63	22.94	1.16	0.21	0.12	0.63	0	3.45	15.3	0.46	6.57	1.53	1.13	4.02	19.39	0	0.17	11.84	0	0.02	1.57	8.83	4.2	4.65	9.65	0.26	0.16	2.01	21.61	0.45	6.99	0	14.52	0.07
ENSG00000072042	19.79	13.68	17.97	13.01	7.05	28.46	8.53	16.16	12.99	8.96	15	13.59	14.92	17.77	21.01	16.97	16.71	15.11	6.8	19.69	2.03	2.76	20.6	16.68	6.25	12.87	39.96	29.27	31.3	24.89	37.67	11.67	24.36	5.23	3.97	10.8	36.5	23.72	32.79	20.87	24.79	30.58	41.33	16.77	13.44	23.43	697.19	11.02	24.84
ENSG00000072062	20.74	27.76	20.91	19.9	10.99	32.27	44.26	38.98	24.42	16.48	23.75	21.97	22.58	28.61	25.95	24.13	26.55	0	18.35	32.36	4.95	1.61	68.41	23.5	16.13	13.23	60.27	48.35	73.15	45.77	85.29	25.63	60.21	46.88	17.95	56.72	62.95	55.37	60.29	54.58	27.88	68.04	35.23	43.37	34.99	26.62	0	0	53.73
ENSG00000072071	17.91	6.76	12.65	3.24	10.18	8.75	5.03	4.53	26.09	23.51	23.81	24.52	24.68	18.77	13.91	12.22	13.56	0.86	4.64	16.61	3.03	2.01	5.41	24.85	7.94	9.1	7.85	6.41	7.35	30.64	16.66	1.42	12.73	27.49	3.66	9.96	15.4	10.67	10.58	12.42	13.3	30.67	22.17	20.95	19.68	10.24	39.89	0	13.45
ENSG00000072080	0	0	0	0	0	0	0	0.58	0.27	0.43	0	0	0	0	0	0	0	0	0	0	0	0	0	0.72	0.43	0	0	0	0	0	0	0	0	0	0	0	0	0	0	18.67	0	0	0	0	0	0	0	0	0
ENSG00000072110	184.09	137.56	139.38	82.97	28.38	169.71	247.4	51.76	89.4	160.26	374.53	216.15	219.11	194.81	339.17	94.24	41.42	0	102.77	159.7	26.36	9.74	158.16	65.67	49.81	64.48	260.75	231.16	129.65	137.88	152.42	56.07	216.58	157.96	22.78	211.81	237.09	166.74	212.35	210.65	186.87	137.47	205.15	88.54	271.55	70.51	37.85	34.63	186.68
ENSG00000072121	24.88	17.2	25.06	8.11	15.24	16.64	25.87	7.99	19.43	15.38	16.78	17.33	16.86	27.55	37.46	14.65	50.82	1.12	10.22	16.59	5.26	2.03	24.5	21.04	8.56	12.29	75.98	70.56	36.42	39.42	34	16.5	32.94	31.99	5.07	43.32	37.28	52.74	71.3	58.41	44.68	17.33	42.95	22.45	30.27	36.87	21.54	0	30.8
ENSG00000072133	0.57	2.07	3.01	1.81	0.95	3.65	0	3.27	1.48	0.65	1.68	2.19	4.48	4.16	3.95	2.05	2.73	0	1.1	1.84	0.48	1.72	5.62	2.7	2.04	2.91	3.03	2.12	3.24	3.22	5.93	1.36	3.31	0.62	0.26	1.15	5.62	1.82	6.02	11.02	3.23	7.65	4.75	3.25	1.23	4.08	0	0	2.64
ENSG00000072134	39.71	17.28	20.94	17.39	15.78	48.52	41.16	25.79	51.63	25.27	27.45	34.71	35.89	43.93	82.67	21.44	46.49	0	19.38	49.6	11.88	0.58	49.24	29.31	26.25	26.49	78.67	114.84	98.06	46.12	43.14	41.39	46.64	17.81	6.02	45.4	104.06	95.24	45.24	114.02	89.69	20.9	58.65	47.33	55.29	29.88	40.43	20.9	29.1
ENSG00000072135	44.58	40.75	44.47	15.41	25.86	45.07	56.43	33.96	48.89	40.5	66.63	90.42	47.97	108.41	88.93	24.49	47.72	3.87	15.78	41.1	6.64	3.74	57.2	53.69	29.16	24.76	74.56	86.84	87.27	65.53	77.13	42.85	90.54	29.96	12.69	43.4	109.52	103.67	145.46	97.49	68.35	63.91	66.74	132.1	53.21	45.07	0	0	71.79
ENSG00000072163	30.95	21.6	9.6	9.94	7.26	15.56	26.98	6.16	11.26	16.93	31.16	22.8	29.31	35.18	57.01	5.42	3.71	37.53	12.45	32.83	4.64	0.82	23.61	10.42	9.72	4.21	5.44	29.86	9.51	78.29	25.03	2.82	14.82	78.42	11.75	54.84	34.63	15.58	5.8	111.78	14.56	23.92	39.78	10.89	42.34	7.97	147.82	20.36	24.79
ENSG00000072182	0	0.23	0.21	0	0.09	0.32	2	0.53	0.47	0.17	0.54	0.35	0.75	0.15	0.43	0.04	0.19	0	0	0	0.05	0	0	0.29	0.17	0.07	1.15	1.99	0	0.29	1.09	0	0.07	0.21	0	0	0.13	0.43	0.47	1.93	1.57	0.28	0.17	0.06	0.07	0.32	0	26.9	0.2
ENSG00000072195	13.49	25.78	11.78	9.12	22.16	38.45	26.74	17.73	17.52	33.3	58.05	39.33	32.56	53.59	78.29	6.59	18.17	8.58	34.35	34.7	4.26	7.1	11.92	14.28	9.7	23.47	13.07	30.23	14.96	62.98	16.29	2.29	29.3	15.76	7.37	36.33	30.87	29.41	18.53	123.31	9.03	14.63	40.4	33.17	38.79	31.31	16.11	35.51	23.73
ENSG00000072201	8.88	8.88	12.07	1.64	5.38	4.07	0.72	26.62	11.67	5.1	11.38	5.65	14.92	17.62	22.39	8.32	12.65	0	3.21	3.47	2.3	3.43	12.39	5.47	12.25	9.45	9.39	53.86	9.61	19.41	11.93	5	10.11	28.03	2.52	8.36	11.11	10.84	20.61	13	0.13	17.52	5.65	4.56	16.77	15.32	67.97	15.33	13.55
ENSG00000072210	21.99	9.45	33.41	10.42	10.48	31.55	41.9	66.45	46.23	16.53	13.02	9.96	12.12	30.62	31.48	19.1	28.84	0	42.12	27.82	4.37	3.68	28.75	35.95	16.18	13.37	15.49	99.85	37.07	25.88	30.05	22.27	14.65	5.77	2.49	28.14	26.22	32.72	32.67	53.85	78.47	29.78	33.12	41.53	24.29	7.08	0	35.43	30.31
ENSG00000072274	59.75	86.87	92.83	52.65	28.47	121.46	96.68	56.93	63.64	28.34	65.24	107.1	129.14	58.69	107.96	93.22	53.24	2.4	177.95	56.81	16.24	4.36	164.67	34.2	32.65	58.64	149.52	105.9	63.5	46.05	138.08	34.75	127.57	14.73	12.38	27.04	109.36	109.24	131.83	102.41	145.77	129.28	122.85	70.21	67.93	47.08	7.37	137.78	77.35
ENSG00000072310	22.69	29.08	21.7	6.21	39.56	34.4	45.4	45.15	73.43	91.8	48.66	50.39	77.09	61.14	61.04	29.28	32.95	6.2	26.01	17.07	7.86	5.38	20.5	56.99	34.53	23.17	76.08	39.46	15.86	70.76	92.75	39.43	38.74	37.82	21.86	49.32	79.42	70.77	46.91	24.66	80	47.38	67.47	80.87	73.58	35.8	49.69	104.54	28.14
ENSG00000072315	0.09	0.19	0.38	0.22	0.39	0.84	0	0.22	0.28	0.12	0.3	0.48	0.4	0.47	1.43	0.86	0.28	1.66	0.96	0.46	0.05	0	0.63	0.26	0.15	0.14	1.05	1.45	1.52	0.28	1.95	0.27	0.48	0.02	0.04	0.1	0.99	0.32	1.43	3.29	1.46	0.09	1.85	1.2	0.87	0.25	2.5	15.01	0.28
ENSG00000072364	35.97	33.26	50.04	44.42	27.87	79.16	83.94	69.96	60.78	40.52	67.31	58.48	69.59	73.87	89.39	75.65	56.75	1.48	63.94	56.26	7.68	2.18	79.89	28.96	28.41	36.73	188.02	170.7	189.02	54.95	76.55	77.8	92.52	27.57	9.03	61.49	134.22	81.25	113.5	135.03	79.85	116.71	85.84	53.95	57.57	34.23	223.06	13.42	51.79
ENSG00000072401	3.52	10.61	15.21	12.16	3.58	8.79	0	4.26	4.28	2.54	6.19	5.41	10.26	7.62	8.14	8.73	6.62	0	0	5.2	0.86	0	12.43	5.31	2.73	6.53	16.13	2.39	8.37	5.97	12.36	3.31	10.24	1.94	2.21	4.12	15.37	2.61	9.34	25.71	2.01	21.9	16.33	3.96	3.93	15.31	0	0	4.86
ENSG00000072415	20.74	11.54	25.85	15.9	4.34	27.05	35.82	11.67	15.21	8.83	16.91	13.88	25.44	27.37	37.86	24.25	19.65	0	9.92	28.93	3.93	1.21	24.96	14.39	11.22	12.56	36.32	42.4	42.7	17.7	33.35	21.65	26	5.27	3.81	12.03	46.29	33.24	45.52	35.85	13.43	28.11	44.56	15.64	16.73	23.63	49.96	8.8	21.21
ENSG00000072422	3.08	6.22	6.77	2.21	1.81	3.61	6.06	2.05	2.05	3.3	2.46	3.44	2.96	2.2	3.02	3.49	6.61	1.13	7.65	0.98	0.64	0.65	6.95	6.61	1.14	5.87	3.83	4.49	3.83	8.84	3.31	1.87	5.45	0.67	1.18	4.38	3.06	4.39	3.13	2.34	14.67	4.21	5.74	11.97	5.71	12.79	3.41	0	6.02
ENSG00000072444	0	0	0	0	0	0	0	0	0	0	0	0	0	0	0	0	0	0	0	0	0	0	0	0	0	0	0	0	0.6	0	0	0	0	0	0	0	0	0	0	0	0	0	0	0	0	0	0	0	0
ENSG00000072501	11.28	23.32	20.45	14.83	9.01	16.59	10.35	18.45	19.15	16.99	32.43	20.58	20.95	22.13	26.33	13.07	24.84	0.49	24.78	20.46	2.93	1.47	26.46	22.73	11.99	12.78	59.73	44.23	31.63	19.65	37.43	18.74	34.38	12.83	8.59	33.59	43.88	50.67	39.41	85.37	57.68	17.3	18.86	29.54	23.62	23.31	0	0	29.9
ENSG00000072506	7.3	19.61	16.44	8.5	2.64	7.13	0	16	14.35	12.4	12.37	8.35	16.53	8.99	5.65	7.94	6.67	0	0	6.4	3.43	1.92	13.51	10.82	8.09	14.25	11.35	2.32	6.55	9.55	5.29	5.71	8.44	5.06	3.84	5.69	10.46	8.65	11.18	3.41	3.98	7.31	9.16	10.41	16.63	17.54	0	0	16.96
ENSG00000072518	24.62	30.02	29.4	15.86	41.18	24.9	34.71	25.07	48.21	38.83	37.32	40.92	33.29	37.47	57.34	13.01	37.2	2.43	10.56	19.25	5.96	2.2	27.57	28.49	15.64	19.15	45.09	24.77	22.66	37.02	41.49	13.27	29.78	24.17	10.12	24.08	41.57	44.96	51.67	20.68	28.3	63	50.36	39.37	42.02	62.03	0	9.75	37.11
ENSG00000072571	0.66	4.98	4.19	1.29	0.56	1.69	7.82	1.83	1.86	0.79	1.61	0.71	0.66	1.08	0	2.41	4.35	0	0	1.08	0.29	0	2.23	1.32	0.5	1.24	8.16	3.59	5.25	1.75	2.03	0.77	3.53	0	0.41	0.88	1.25	3.2	2.59	0	7.82	4.88	4.65	2.56	1.91	4.03	0	0	3.43
ENSG00000072609	36.49	25.29	27.24	12.08	27.04	31.16	6.32	29.36	41.04	30.1	31.29	33.9	30.48	47.51	44.9	22.07	15.1	16.25	21.79	37.21	4.36	4.1	24.76	23.12	16.98	14	22.22	39.64	20.26	50.59	55.38	6.94	30.14	10.9	4.99	18.58	24.6	38.63	27.46	38.52	67.13	26.37	36.02	25.19	47.55	40.37	21.56	0	38.78
ENSG00000072657	0.05	0.39	0.63	0.04	0	0	1.62	0	0.15	0	0.1	0.01	0.11	0	0	0	0.75	8.06	0	0	0.02	0.64	0.19	0.18	0.04	0.15	0.33	0.38	2.5	0.39	0	0.16	0.45	0.36	0	2.28	0	3.14	0	7.2	0	0.02	0.61	0.19	0.18	0	0	0	1.25
ENSG00000072682	14.41	17.22	32.79	8.58	3.79	18.01	67.02	9.52	17.72	9.61	24.7	13.04	40.19	28.81	12.81	4.84	4.09	0	4.15	24.79	3.79	0.66	19.49	4.66	15.15	9.65	83.4	34.33	32.95	7.98	21.19	15.02	25.48	5.61	5.45	21.3	44.43	24.96	43.39	46.52	42.09	17.55	21.49	9.25	29.35	6.2	0	0	23.11
ENSG00000072694	2.7	12.65	7.6	0.02	6.37	2.53	4.48	1.14	2.86	0.61	1.91	1.2	1.6	2.11	2.18	2.85	1.8	1.04	6.36	0.65	1.07	0.62	8.06	3.88	4.8	0.95	1.86	3.04	3.83	3.12	1.83	2.4	2.34	0.69	0.94	8	2.04	5.63	5.52	14.72	5.69	6.15	0.3	3.18	2.47	2.7	3.15	0	21.32
ENSG00000072736	33.08	24.76	27.87	17.53	17.17	34.69	6.39	20.91	16.16	9.3	21.79	17.07	29.87	38.26	42.23	21.95	18.41	6.05	31.57	26.44	4.27	2.37	39.72	24.89	18.79	20.13	39.3	45.5	39.76	31.35	32.07	14.41	32.86	16.94	11.85	28.93	57.05	32.86	42.02	35.4	43.83	54.27	36.73	37.84	29.97	25.55	14.2	0	43.87
ENSG00000072756	21.46	13.97	22.57	15.96	10.5	27.82	7.47	11.46	41.42	9.29	21.86	17.95	22.37	40.16	35.24	26.32	25.67	4.69	34.24	26.37	3.32	2.36	34.35	22.45	13.08	14.3	58.31	75.2	34.21	25.25	89.26	18.03	25.74	6.57	6.43	12.79	59.59	47.93	30.9	32.42	41.36	41.26	42.69	18.28	11.36	29.22	748.18	0	20.9
ENSG00000072778	197.47	149.72	265.19	89.73	125.78	196.87	318.52	285.36	368.72	311.7	313.6	432.28	352.16	413.81	500.05	114.1	244.3	51.37	336.98	227.59	44.76	17.16	176.24	135.39	129	140.67	217.82	222.97	141.39	334.66	368.77	83.23	266.57	138.87	39.09	266.12	280.72	328.67	231.01	389.97	160.02	257.38	375.58	314.29	421.45	201.71	95.85	106.76	275.2
ENSG00000072786	9.68	18.69	18.52	4.92	17.44	9.51	1.11	13.15	16.22	6.37	14.55	12.96	9.2	23.97	11	21.59	5.48	0	4.04	6.28	2.31	1.33	25.35	6.64	8.3	6.91	8.3	17.39	8.97	9.26	44.16	3.6	8.79	5.7	3.99	14.71	15.63	10.63	12.04	69.64	10.38	65.22	1.57	5.92	19.09	7.21	7.45	115.65	29.13
ENSG00000072803	11.42	12.95	18.26	15.92	11.36	25.37	23.93	23.8	14.72	10.43	14.31	14.8	20.25	23.85	16.78	20.47	14.17	7.2	13.6	10.5	3.65	3.09	32.27	9.32	8.45	14.37	27.76	20.53	22.56	17.44	7.27	8.94	17.02	5.39	3.63	12.2	28.87	20.7	37.89	11.49	32.69	19.26	19.69	20.41	17.8	12.19	6.5	0	21.26
ENSG00000072818	10.95	6.7	8.28	2.21	12.13	9.79	30.62	4.64	18.46	11.76	10.36	14.74	8.36	8.79	16.53	9.87	5.08	3.98	2.58	8.29	1.6	4.24	6.13	9.1	8.71	4.27	4.41	7.44	8.73	11.42	12.84	4.77	6.99	2.19	2.44	4.51	14.5	13.16	11.08	35.64	11.05	15.76	13.21	11.94	12.83	3.12	18.67	0	22.24
ENSG00000072832	20.05	14.54	14.05	5.48	3.18	16.38	31.99	16.33	11.62	11.76	14.17	16.76	15.59	20.09	15.7	8.64	10.83	1.58	13.88	10.38	1.24	0	12.63	10.12	6.65	5.54	23.03	21.86	21.09	18.96	31.45	7.34	22.01	3.33	1.72	13.21	36.23	23.22	40.32	24.93	19.69	20.71	20.09	19.43	20.35	14.58	9.68	14.33	16.61
ENSG00000072840	24.2	13.95	20.86	5.28	3.85	22.34	31.75	14.31	21.94	32.08	28.52	34.27	22.45	24.12	24.21	9.55	10.77	12.24	11.61	15.48	2.21	0.82	12.51	11.39	9.8	8.8	15.46	15.18	11.11	25.83	22.06	3.89	17.58	8.22	2.97	19.22	27.17	25.76	25.98	29.52	23.45	22.13	18.65	22.4	22.28	18.71	16.02	6.79	20.12
ENSG00000072849	12.29	11.99	19.47	10.95	13.46	18.56	63.27	26.32	12.21	9.36	13.88	15.7	17.99	16.58	31.25	25.99	16.68	0	21.05	24.01	3.65	1.51	27.34	14.82	12.32	17.1	39.01	14.85	28.12	16.82	14.27	12.23	25.45	8.17	2.69	15.93	37.78	21.35	21.93	19.87	10.93	28.57	23.71	20.89	15.57	18.49	274.84	0	21.41
ENSG00000072858	1.89	2.3	2.71	0.56	7.16	1.26	2.92	0.6	3.51	1.02	3.78	3.41	2.17	5.04	1.47	4.13	2.79	0	0.59	0.15	0.08	0.93	4.58	2.63	7.79	0.57	1.96	4.99	7.29	1.27	12.49	8.67	0.43	0.23	0.28	1.7	5	2.69	0.97	0.36	0	1.11	14.84	1.26	3.92	1.04	0	0	12.3
ENSG00000072864	30.68	23.31	21.73	12.34	14.95	59.18	35.26	42.01	28.47	19.8	32.79	24.3	22.51	47.56	63.17	13.24	17.15	4.24	36.96	53.08	4.09	1.26	20.17	13.15	13.85	9.7	18.69	37.76	18.75	28.69	74.94	8.4	27.59	24.75	4.99	17.3	42.3	36.42	24.46	89.61	38.45	38.21	56.62	19.84	36.89	17.38	359.76	12.81	29.81
ENSG00000072952	5.16	6.65	5.55	1.82	2.32	5.66	3.95	6.83	3.51	2.05	12.84	5.27	4.06	5.06	4.93	9.11	1.91	0	6.23	3.93	1.02	1.03	8.98	2.93	3.23	2.06	10.63	9.9	4.49	3.34	24.59	4.35	5.64	11.93	1.07	8.47	15.84	9.26	3.16	32.84	2.12	4.84	8.95	1.62	2.67	2.23	6.01	0	10.03
ENSG00000072954	2.67	2.01	1.88	2.24	1.89	4.78	0.41	4.32	1.69	2.2	2.53	2.33	3.84	6.65	2.31	2.86	1.12	0	0.4	1.77	0.59	0.77	6.23	3.01	1.87	2.38	0.25	4.58	0.13	5.7	2.21	0.99	1.36	4.54	0.61	11.16	1.13	2.04	0.75	14.52	4.36	10.99	4.77	5.55	8.27	2.4	0	0	8.69
ENSG00000072958	15.84	11.51	15.13	5.05	5.47	12.38	0	5.14	14.58	14.16	15.44	12.84	9.77	5.16	8.87	3.37	6.03	0	14.03	8.35	3.53	2.82	15.79	10.4	5.73	6.1	6.33	5.96	3.64	11.19	0	1.65	8.1	3.97	3.75	9.02	32.96	13.57	11.15	6.59	11.27	49.24	1.21	13.59	10.1	11.85	0	0	16.79
ENSG00000073008	9.81	15.4	11.25	7.33	8.42	18.86	6.92	9.44	13.23	11.05	12.95	18.01	18.58	8.49	16.07	3.87	15.36	3.24	12.19	12.91	2.15	0.66	12.57	9.85	5.54	7.41	16.37	27.35	9.94	18.88	20.79	5.45	14.52	8.48	2.52	11.49	25.82	15.83	15.18	39.27	74.69	24.1	15.4	20.2	13.78	13.11	4.81	0	15.01
ENSG00000073050	13.6	10.86	9.63	2.5	5.85	6.74	0	5.85	12.05	14.13	16.6	14.18	11.56	7.46	3.69	4.28	11.87	0	0.28	12.01	2.46	1.45	12.93	12.75	6.39	10.22	15.69	19.17	20.29	15.72	19.01	4.93	9.47	8.94	4.43	17.89	21.05	21.98	36.18	17.46	15.5	22.26	22.84	14.81	10.45	15.87	23.06	0	13.51
ENSG00000073060	32.07	12.79	17.55	10.06	25.34	24.16	29.04	12.94	27.76	30.22	30.62	44	45.76	50.14	45.37	8.43	19.46	11.69	32.01	30.58	6.77	6.22	13.85	28.25	18.87	12.08	31.86	23.14	21.57	41.27	36.97	8.87	23.83	23.04	10.87	30.46	51.68	51.09	32.27	25.88	20.69	32.08	45.11	65.12	42.76	38.8	0	20.03	31.66
ENSG00000073067	0.64	0.52	0.64	0.05	0.6	0	0	0	9.78	1.2	0.88	2.17	4.54	0.36	0	0.37	0.85	0	0	2.05	0.3	0	0	0.85	0.29	0.13	0.41	2.8	0	0.51	1.25	0	0	0.17	0	0	0	0	0	0	0.65	0	0.08	2.64	0.32	0.61	0	114.1	0.4
ENSG00000073111	4.09	13.86	7.71	3.44	6.08	3.42	4.68	5.02	14.41	17.09	9.87	11.34	5.42	9.34	6.34	4.83	14.27	10.47	16.74	9.59	2.43	0.45	6.43	20.03	3.34	6.71	15.26	13.22	3.53	9.61	13.4	1.07	5.2	13.17	4.24	3.04	7.65	8.98	9.47	4.15	13.98	5.67	10.66	11.15	7.9	16.7	0	0	7.8
ENSG00000073146	9.32	3.74	3.23	0.47	0	4.05	1.12	0	3.72	2.4	4.49	5.13	4	9.34	2.81	0	1.42	10.86	0	12.71	0.45	0.36	2.89	0.03	1.42	0.52	15.58	8.2	5.32	2.37	2.43	2.13	8.29	8.02	0.28	3.3	14.84	7.79	7.12	4.62	13.43	7.96	4.31	0.38	4.49	1.77	0	34.31	8.21
ENSG00000073150	1.8	4.07	1.24	0.28	0.4	1.45	7.34	0.61	3.6	1.71	3.55	3.77	4.52	3.1	3.7	0.21	1.42	3.27	0	1.62	0.24	0.14	1.83	1.16	1.26	0.77	3.8	3.81	1.95	2.83	2.58	0.28	2.35	0.13	0.07	2.71	4.13	2.32	5.12	1.27	2.72	1.74	0.17	1.1	3.1	2.25	20.23	14.81	1.8
ENSG00000073169	12.3	6.37	7.29	3.14	5.51	4.02	2.73	2.41	18.56	15.83	17.62	18.58	10.77	6.47	11.33	1.45	6.27	0	0	5.78	1.1	0.52	3.02	7.17	3.88	4.16	1.44	2.33	0.66	10.96	5.55	0.21	3.02	4.59	0.97	5.38	2.75	4.95	1.54	2.4	12	4.12	8.98	9.34	12.5	10.74	0	0	6.32
ENSG00000073282	37.81	11.37	49.67	50.97	0.81	105.66	0	146.49	66.2	18.92	56.78	29.18	77.58	43.84	67.92	56.17	11.3	2.02	12.85	47.64	5.52	3.68	120.86	2.11	16.38	2.94	251.31	318.51	154.34	1.41	39.9	42.46	73.57	23.52	31.08	166.29	150.83	72.23	152.35	115.56	72.11	51.52	64.64	0.45	65.76	1.21	56.62	18.33	44.57
ENSG00000073331	35.18	45.87	42.88	17.72	31.57	48.71	68.28	26.42	26.58	20.44	36.78	33.51	32.9	50.1	79.39	39.81	52.23	18.46	48.52	36.52	5.41	0.71	41.23	33.97	18.76	18.24	50.82	82.08	52.12	50.31	53.26	18.66	84.55	9.77	4.73	16.91	106.27	60.11	86.45	90.18	53.82	82.84	56.01	38.41	52.97	61.1	41.71	11.33	61.34
ENSG00000073350	32.15	28.13	23.67	5.86	14.32	10.25	63.67	13.65	82.52	50.03	51.97	47.45	35.88	37.33	41.69	7.85	13.85	0	20.01	18.21	5.57	2.15	7.74	17.26	18.09	7.28	15.08	16.59	5.97	32.27	20.09	3.67	15.11	7.92	3.7	13.28	17.79	16.21	10.09	54.52	35.09	21.96	14.55	17.16	43.34	23.91	45.97	0	17.43
ENSG00000073417	23.07	18.91	17.28	13.9	7.98	39.65	23.66	20.88	15.44	6.09	12.17	18.27	18.05	18.67	25.96	17.89	12.93	0	2.6	37.83	2.64	2.35	25.64	11.77	8.61	4.65	38.92	61.86	63.13	25.31	47.53	22.1	27.46	4.67	3.87	29.92	26.74	50.14	39.84	37.08	28.15	24.91	13.83	41.65	21.96	16.14	0	0	34.04
ENSG00000073464	1.59	1.23	1.08	0.89	1.18	1.85	3.08	0.61	1.14	1.38	0.99	0.4	1.1	1.74	1.23	0.61	1.43	0	0.13	3.43	0.45	0.38	3.51	2.09	1.64	3.34	0.36	1.46	3.25	1.38	0.84	1.06	0.63	1.89	0.27	2.89	3.49	3.43	2.08	10.04	0.65	3.71	4.89	1.03	1.33	0.15	6.96	0	4.81
ENSG00000073536	6.07	4.4	6.17	3.48	5.43	4.27	19.52	5.22	4.88	9.21	5.03	6.15	6.9	5.68	8.27	4.28	5.83	0	9.3	3.13	1.4	2.7	4.28	6.87	3.35	6.71	3.5	5.81	4.4	9.49	6.47	0.73	3.15	1.89	1.66	7.37	6.68	3.69	5.23	3.99	10.09	9.94	12.89	7.64	6.09	7.84	0	0	5.87
ENSG00000073578	45.63	62.32	82.24	17.74	23.03	41.13	53.3	32.13	39.1	28.36	51.05	57.23	145.64	64.18	44.41	18.79	37.2	22.98	62.53	32.01	9.33	5.59	85.16	36.44	26.88	26.45	54.56	49.41	44.47	30.71	38.02	30.29	43.48	10.71	10.9	139.88	67.84	69.76	45.6	88.32	64.81	94.89	56.69	141.3	103.48	69.57	36.84	0	60.08
ENSG00000073584	33.86	55.91	63.1	55.88	18.61	77.46	12.14	61.2	38.73	33.47	54.2	43.68	42.48	57.4	64.37	71.92	73.71	2.13	37.25	52.92	11.65	3.98	96.81	52.01	28.39	45.9	263.81	164.75	205.17	52.93	97.17	73.66	87.49	25.68	23.91	60.57	135.32	121.01	135.02	114.78	124.69	157.66	119.32	59.03	45.3	106.84	6.46	40.44	58.88
ENSG00000073598	0	0	0	0.08	0	0	0	0	0.23	0.2	0.24	0.08	0.3	0	0	0.08	0.13	0	0.42	0.12	0	0	0	0.23	0	0	0	0	0	0	2.26	0	0	0	0	0	0.35	0	0	0	0	0.24	0	0	0.36	0	11.85	35.28	0
ENSG00000073605	14.7	21.41	13.64	10.28	34.46	18.37	13.98	33.69	20.76	20.78	17.17	26.43	21.5	30.54	35.13	20.39	21.45	2.31	24.92	22.38	2.37	2.64	9.67	20.99	9.95	10.93	19.76	27.02	14.25	25.44	55	7.94	26.11	14.35	5.52	9.98	31.26	28.92	27.52	32.05	52.54	23.84	34.42	13.3	19.03	22.47	14.04	98.48	22.28
ENSG00000073614	32.66	32.81	39.94	23.47	35.39	40.18	10.13	33.5	34.62	27.7	44.14	35.96	42.28	37.99	58.94	32.91	48.03	1.77	49.36	35.71	7.35	3.05	61.9	43.64	27.98	34.08	81.53	96.4	76.93	59.33	51.35	22.71	51.12	23.2	11.4	33.68	73.45	54.06	58.93	90.2	115.26	36.38	39.16	47.54	55.68	49.14	43.28	8.34	62.89
ENSG00000073670	0.8	0.14	0.45	0.24	1.47	1.33	2.99	0.37	0.9	0.99	1.12	1.49	1.39	0.43	2.01	1.9	2.54	0	1.09	0.93	0.13	0	0.36	1.51	0.6	0.6	0.44	0.85	0.83	2.18	1.36	0.07	0.59	1.05	0.23	0.19	0.85	2.4	0.46	1.31	5.46	6.97	2.09	0.72	0.85	0.35	0	0	0.67
ENSG00000073711	12.33	13.78	12.81	8.09	6.54	11.8	2.45	6.6	9.08	6.27	13.1	9.81	13.17	13.6	21.26	11.44	14.21	0.71	13.98	9.47	1.62	0.65	23.37	12.71	10.35	7.65	23.31	32.83	26.44	13.87	15.85	16.87	20.15	5.51	2.69	17.7	28.25	22.75	22.99	47.35	9.71	27.85	23.41	12.99	11.35	18.15	2.14	0	19.26
ENSG00000073712	12.05	15.25	22.08	21.3	3	31.56	21.36	8.14	9.03	13.76	25.93	15.27	22.83	26.33	22.19	20.81	9.9	7.26	21.43	26.95	4.87	0.94	57.57	14.17	13.97	10.9	83.3	74.98	56.12	22.86	38.83	22.5	38.65	22.9	3.95	31.49	80.69	45.81	71.43	113.23	38.29	37.18	50.2	10.3	16.52	16.15	2.43	0	23.65
ENSG00000073734	0	0	0.05	0.04	0	0.57	0	0	0.3	0.05	0.05	0.21	0	0	0	0	0	0	0	0	0.01	0	0.05	0	0.07	0.03	0.06	11.71	0.36	0.1	8.45	0	0	0	0	0	0	0	0	0	0	0.34	0	0	0	0.11	0	0	0.05
ENSG00000073737	1.42	1.22	1.74	0.39	1.19	0	10.59	0	3.54	0.03	0.14	0.34	0.3	1.02	0	0	9.76	5.43	0	0.12	0	0	1.13	0.35	0.66	0.22	0.7	1.02	1.57	0.12	0	0.27	0.13	0.39	0	0.43	0	0.27	0.7	0.71	0	0.3	0.07	0.5	2.15	0.22	5.3	24.5	4.26
ENSG00000073754	0.12	0	0	0	0.22	0	0	0.72	0.13	0.02	0.06	0.11	0.56	0	0	0	0	2.33	0.25	0	0.03	0	0	0.04	0.05	0	0.45	1.58	0.16	0	0	0.03	0	0.06	0	0	0	0	0	0	0	0.32	0	0.16	0	0	0	21.16	0.31
ENSG00000073756	0.29	5.49	4.39	1.8	0.85	4.03	7.63	6.26	3.7	0.59	1.22	2.16	3.1	0.44	1.55	9.2	1.98	1.34	3.5	0.2	0.67	0.77	6.9	0.55	0.65	2.82	1.68	4.97	0.85	0.12	7.1	1.98	1.15	0	0	1.01	0.52	1.17	0	2.66	9.7	16.12	0.72	3.64	1.36	0.95	0	0	0.65
ENSG00000073792	3.63	7.82	4.11	3.42	7.37	0.91	0	2.65	3.78	0.42	0.97	3.34	8.03	1.91	2.72	34.29	4.72	1.51	27.56	0	0.37	1.72	5.18	3.25	3.1	4.08	2.47	12.97	13.97	2.47	0	4.56	3.69	0.97	0.4	4.82	0	7.48	9.82	1.7	54.22	5.28	2.81	2.07	0.55	14.91	0	27.33	4.03
ENSG00000073803	22.8	22.74	19.68	14.11	7.16	28.36	7.85	14.6	11.18	8.06	17.07	15.67	22.43	27.63	25.32	28.69	20.21	0	7.41	25.19	3.83	1.56	29.19	10.89	15.5	18.05	73.17	72.92	73.2	19.97	29.53	29.73	38.71	5.96	4.33	12.16	57.04	42.72	59.5	43.01	22.32	33	33.73	17.61	21.94	20.41	37.37	0	21.9
ENSG00000073849	25.69	43.01	29.06	7.28	27.66	29.31	3.21	20.68	18.96	5.36	27.47	17.8	19.83	57.47	50.22	48.63	29.33	12.74	13.18	16.94	4.51	4.36	46.5	27.94	31.33	5.04	36.88	47.35	68.66	9.07	35.14	37.83	30.76	20.76	4.68	18.66	83.33	43.98	56.5	31.98	12.7	68.97	19.18	7.52	18.14	9.19	0	0	104.25
ENSG00000073861	0.21	0.31	0.43	0.04	1.2	1.31	7.11	0.52	0.16	0	0.13	0.22	1.04	0	0.19	0.46	0.2	0	0.45	0.12	0.02	0.16	0.72	0.1	0.71	0.04	0.28	0.83	0.4	0.53	5.16	0.27	0	0.35	0	0	0	0.3	0	2.94	0.1	0.52	0.23	0	0.86	0.12	11.89	0	1.49
ENSG00000073905	0	1.17	4.24	0	0.32	1.04	0	1.32	0.19	0.49	1.39	0	2.62	0	1.97	1.23	0.7	0	0.37	0	0.04	0	3.09	0.48	0.56	0.52	1.01	0.68	0.96	1.89	3.93	0.2	0	0	0.15	0.58	0	2.12	1.83	0	1.08	0	0	0.5	0	1.09	0	0	0.56
ENSG00000073910	26.06	6.43	8.22	7.89	8.5	20.67	84	6.62	10.81	6.94	29.75	18.18	16.6	12.72	25.82	4.86	7	7.88	10.1	21.01	1.88	1.89	11.63	11.85	6.76	20.59	24.5	21.66	17.42	103.19	35.54	4.93	16.13	12.28	2.86	7.74	26.29	19.2	33.02	21.77	17.07	8.45	26.62	7.42	11.81	9.41	0	0	23.95
ENSG00000073921	71.49	160.45	116.7	69.71	24.2	115.11	66.93	83.57	54.72	33.77	76.99	54.51	97.5	95	70.37	140.97	65.66	0	84.42	85.2	21.75	11.48	242.92	79.59	49.5	70.78	121.76	184.65	255.05	76.2	123.52	92.44	162.61	42.19	17.28	68.18	164.17	128.02	204.41	110.51	136.03	209.65	144.6	101.82	71.35	116.61	556.18	0	146.91
ENSG00000073969	7.65	15.93	11.57	8.82	13.55	9.77	0	14.23	10.79	4.3	9.33	7.24	13.15	26.92	18.32	12.22	8.38	0	8.51	12.08	4.45	1.73	22.95	18.29	15.02	13.8	18.7	37.16	24.44	8.62	28.32	11.29	16.67	5.97	3.21	9.45	21.03	20.26	13.86	38.65	19.66	19.92	16.96	14.68	9.29	16.11	0	0	12.1
ENSG00000074047	4.31	0.93	1.45	0.17	0.52	1.23	3.23	2.28	2.11	1.7	1.09	1.71	2.77	0.72	5.77	1.07	1.52	2.82	0.08	1.59	0.2	0	2.13	1.67	0.64	1.17	1.59	2.72	3.51	0.42	4.61	0.67	1.45	0.44	0.45	12.81	4.04	4.49	3.13	1.62	3.35	13.98	1.04	1.31	1.92	3.77	12.82	17.99	3.21
ENSG00000074054	38.42	37.31	45.18	19.99	22.39	41.63	22.52	31.27	32.11	27.15	35.94	31.99	43.03	51.85	71.12	23.97	48.86	0.7	40.93	33.41	7.79	2.02	37.94	24.97	29.05	23.77	37	55.46	51.25	55.05	26.12	15.49	40.67	16.29	8.48	30.04	41.74	39.09	54.71	23.04	62.37	64	61.17	36.21	57.95	42.13	1.83	0	51.54
ENSG00000074071	6.92	17.7	19.85	7.57	6.31	7.24	0	15.83	26.09	21.55	21.41	15.41	16.75	9.5	9.02	6.32	22.18	0	0	13.51	2.57	2.08	20.96	13.54	11.02	10.35	38.54	20.27	30.11	15.07	14.56	14.98	16.64	11.26	9.02	21.81	21.72	25.99	21.89	34.41	29.87	22.45	17.29	25.12	21.01	20.58	0	0	16.52
ENSG00000074181	48.97	57.87	63.96	13.11	43.57	21.16	40.37	13.87	81.43	78.13	60.23	55.58	98.38	55.3	75.14	27.96	62.34	1.19	18	23.75	17.86	12.8	63.39	56.27	33.36	105.21	34.66	22.65	37.57	90.19	37.17	7.7	36.55	11.6	20.21	46.17	52.75	39.01	34.33	14.45	27.64	93.91	66.5	45.26	38.6	111.17	12.55	10.76	51.89
ENSG00000074201	37.53	53.03	89.59	41.98	41.94	54.19	37.23	84.68	41.08	33.38	50.37	32.07	68.1	40.11	37.05	69.31	64.47	0	94.88	38.41	12.58	3.97	113.01	60.07	37.01	56.57	170.43	136.87	250.59	60.18	31.62	79.96	101.86	20.38	13.42	46.63	214.23	145.87	212.99	67.69	49.57	204.78	181.58	79.27	55.4	74.6	0	0	83.94
ENSG00000074211	0.31	0.26	1.8	0.07	0.1	0.23	3.93	0.72	13.47	0.09	0.22	0.21	1.25	1.25	0.7	0.08	2.76	1.08	0	1.05	0.51	0	1.56	0.2	0.22	1.62	3.23	0.73	2.81	6.97	1.26	0.03	0.32	0.14	0	2.21	0.51	3.3	0.3	1.56	0.22	13.83	0.17	3.61	3.77	1.67	19.36	29.25	0.64
ENSG00000074219	26.37	51.17	18.09	13.26	40.43	33.84	61.12	21.59	22.03	38.85	33.28	38.57	36.15	57.18	76.37	12.62	83.94	2.39	69.89	38.83	10.23	5.76	49.26	50.24	24.08	44.98	71.63	88.46	35.41	117.19	53.73	7.47	54.92	84.34	34.98	47.69	67.41	86.18	24.42	58.9	73.06	68.35	65.9	47.28	47.31	100.04	101.64	0	38.72
ENSG00000074266	17.79	13.8	17.92	11.92	5.63	20.03	18.1	13.13	11.92	5.83	15.69	13.76	10.29	24.87	18.46	19.11	16.84	0	0.14	14.1	1.75	0.74	15.49	13.8	8.45	8.81	9.6	28.59	28.47	12.2	35.34	6.18	14.12	4.54	3.14	5.4	27.57	18.89	32.88	34.56	13.69	36.71	25.63	12.97	9.1	16.9	27.35	16.44	17.5
ENSG00000074276	3.19	0.19	0.03	0	0.1	0.17	0	0.41	0.92	0.52	0.2	0.25	0.23	0.4	0.12	0.37	0.04	2.45	0	0.07	0.15	0	0	0.24	0.4	0	0.03	0.59	0	0.29	0	0.03	0	0.03	0	0.47	0.09	0.08	0	0.93	0.06	0.06	0.38	0.97	0.39	0	7.42	0	0.06
ENSG00000074317	0	0.06	0.11	0	0	0	0	0	0.05	0.03	0	0	0	0	0	0	0	0	0	0	0	0	0	0	0	0	0.52	1.58	0.3	0	0	0	0.2	0	0	0	0	0	0	8.64	0.3	0	0	0	0	0	0	0	0
ENSG00000074319	20.44	32.47	49.91	26.22	7.33	16.94	8.8	39.58	18.89	11.69	16.24	13.73	32.4	14.49	34.29	34.78	29.85	0	51.55	26.01	8.08	1.82	93.1	35.24	16.7	23.18	82.46	48.94	61.75	26.52	10.8	40.73	56.6	26.72	15.62	55.51	69.14	63.95	57.69	60.35	64.15	49.85	91.74	41.13	18.57	35.08	0	0	40.21
ENSG00000074356	39.81	24.46	39.46	20.51	36.6	43.19	7.46	27.92	27.93	25.17	40.7	47.12	38.37	51.46	77.11	27.81	42.5	5.4	104.53	43.34	4.79	1.07	36.18	37.74	17.69	19.83	58.66	76.3	50.31	46.6	44.64	17.72	51.06	8.79	2.84	18.71	62.24	69.54	66.85	36.54	25.12	62.01	61.95	34.53	39.89	52.11	105.02	0	37.92
ENSG00000074370	6.88	9.13	15.67	6.67	33.17	8.67	45.71	3.51	21.6	23.07	10.06	22.24	8.66	37.05	39.34	22.75	44.68	1.56	12.46	3.55	14.7	6.34	15.44	27.16	49.63	15.46	23.29	11.61	51.2	18.65	29.95	46.26	14.69	5.36	5.25	20.81	27.3	40.69	19.59	17.2	1.83	36.97	25.37	41.05	15.52	123.43	0	10.67	32.89
ENSG00000074410	1.86	5.24	5.97	0.29	0.35	0.8	0	25.8	25.24	0.55	1.19	3.72	1.19	0.18	4.35	2.75	3.88	0	3.61	0.92	0.74	0.3	0.97	2.48	2.65	0.83	3.07	2.12	18.53	1.59	0	0.53	1.41	0	0.19	7.86	12.14	2.87	4.73	3.56	1.78	13.48	0.93	3.03	6.71	0.15	0	6.81	1.81
ENSG00000074416	15.7	10.7	13.65	2.13	3.41	4.14	3.66	6.75	32.16	2.31	4.34	5.01	3.35	3.91	5.78	5.87	6.02	8.78	0	2	1.86	0.97	8.92	10.21	18.91	3.05	3.65	6.63	12.33	4.99	3.43	8.33	4.9	5.17	0.88	24.56	1.89	10.22	3.84	26.13	17.88	19.64	3.56	17.29	13.12	3.13	0	0	19.02
ENSG00000074527	48.26	12.68	45.46	9.24	1.16	18.68	22.49	43.18	11.21	5.37	33.31	13.5	30.8	44.08	42.6	45.97	2.82	0	5.42	19.82	2.69	1.96	42.54	6.79	13.1	4.9	32.59	41.42	39.06	1.66	10.94	6.23	28.43	12.62	2.3	26.03	33.12	15.08	53.02	33.36	40.13	32.7	8.97	5.12	25.61	2.89	0	0	37.44
ENSG00000074582	46.14	33.97	38.48	16.03	23.6	30.15	47.61	31.83	31.49	11.7	27.8	23.19	42.6	42.29	49.9	14.91	31.62	8.27	49.66	27.94	6.83	3.39	25.02	26.16	22.73	17.62	37.89	61.79	15.97	45.39	59.56	11.24	47.09	21.27	13.73	41.94	66.84	53.46	40.22	79.1	41.02	28.91	71.37	30.03	52.69	35.11	0	0	50.1
ENSG00000074590	7.44	8.45	8.21	0.88	3.45	2.91	0.46	8.16	3.31	1.65	3.58	3.04	3.05	2.53	5.13	2.36	2.89	0.71	3.13	2.76	0.72	0.17	8.98	3.16	1.62	1.63	4.17	10.75	6.66	2.88	7.97	1.47	4.17	0.4	0.63	3.62	5.1	3.85	3.83	5.08	12.43	2.28	3.48	3.29	2.36	3.09	0	12.78	6.44
ENSG00000074603	23.22	23.22	18.84	14.59	16.61	23.49	3.09	19.07	14.17	13.39	17.21	15.4	15.78	32.19	34.54	16.34	15.67	5.51	6.18	26.92	3.77	2.38	26.87	17.09	13.34	11.32	36.13	44.45	25.99	24.91	17.84	12.65	27.84	5.19	4	10.89	36.5	20.61	38.76	10.7	43.31	80.73	24.43	17.72	18.29	12.46	0	0	27.6
ENSG00000074621	17.36	7.81	12.21	8.91	7.67	17.51	22.38	14.32	11.4	11.66	16.48	16.06	15.72	29.99	30.74	18.03	12.93	48.6	15.63	10.68	2.74	0.42	15.42	19.62	6.78	9.09	19.88	32.86	29.45	18.91	14.63	6.79	17.71	11.28	7.02	12.93	24.78	28.66	24.91	12.86	35.13	15.16	47.7	15.38	11.98	9.49	0	0	17.5
ENSG00000074657	87.5	101.28	82.09	30.38	40.68	78.25	48.08	43.18	58.28	48.54	77.86	70.28	81.22	132.63	91.38	48.15	79.76	3.83	83.04	69.69	8.86	4.06	91.87	58.89	44.87	34.73	154.95	168.91	78.01	93.6	90.27	38.8	100.17	33.44	21.98	53.67	186.22	123.99	121.72	87.44	130.98	84.62	120.35	49.77	97.49	112.33	69.72	21	82.24
ENSG00000074660	2.35	1.85	2.38	0.65	1.35	1.58	0	2.41	4.12	3.45	2.36	4.21	1.57	3.61	1.07	2.62	1.69	6.18	3.24	1.13	0.39	0.98	0.92	1.84	1.93	1.56	1.46	2.36	0.95	1.8	2.17	0.58	1.05	0.32	0.32	2.02	1.42	1.69	2.33	7.43	1.92	3.42	2.07	2.18	3.11	2.69	5.65	0	2.77
ENSG00000074695	20.87	40.03	41.77	23.57	16.49	39.99	15.73	69.37	21.74	11.14	24.79	16.74	31.84	31.75	43.28	54.63	27.65	0.88	20.68	21.95	5.28	1.91	54.71	25.17	26.06	30.15	67.01	42.4	61.33	30.83	50.35	52.62	40.67	4.53	9.4	23.65	52.92	54.6	70.67	42.35	50.28	50.68	50.59	38.89	22.11	44.47	100.43	0	40.97
ENSG00000074696	12.95	21.15	18.74	15.5	4.51	20.38	5.6	21.51	14.04	11.56	17.89	22.51	16.81	19.92	37.26	24.22	23.02	0	21.82	13.53	3.45	1.64	33.87	19.88	10.95	22.96	49.87	34.83	29.78	33.85	26.1	13.51	27.87	4.27	4.25	9.04	29.84	29.49	26.21	17.1	29.51	28.93	66.61	27.05	18.57	17.74	0	0	21.07
ENSG00000074706	1.41	2.38	2.77	0.45	5	3.47	0	3.75	2.01	1.1	1.31	1.36	3.72	3.07	1.24	4.39	1.2	0	3.88	1.3	0.53	0.25	3.08	0.96	2.19	2.03	4.48	4.42	7.73	0.54	1.78	1	3.62	0	0.1	5.27	4.81	2.68	5.94	3.07	0.36	2.46	1.99	0.55	1.82	0.96	50.59	0	12.16
ENSG00000074755	47.69	30.85	39.94	17.01	26.56	51.35	22.72	29.95	32.05	23.64	32.87	37.85	39.57	53.87	66.71	29.1	36.42	5.01	33.88	38.65	7.01	2.35	49.95	42.32	23.29	18.68	48.18	66.2	26.49	39.78	53.1	16.46	46.35	24.32	8.11	43.48	56.9	58.67	73.2	112.28	46.19	99.69	50.69	60.09	74.21	58.88	9.32	0	54.24
ENSG00000074771	0	0.02	0	0	0	0	0	0	0	0	0	0	0.13	0	0	0	0	0	0	0	0	0	0	0	0	0	0	0.24	0	0	0	0	0	0	0	0	0	0	0	0	0	0	0	0	0	0	0	0	0
ENSG00000074800	70.3	149.83	179.3	102.59	38.51	107.73	104.37	834.85	178.24	243.37	158.67	133.63	148.24	116.85	110.58	117.49	83.78	0	7.74	78.75	57.46	13.51	142.97	107.46	85.58	383.86	88.1	97.18	87.71	272.81	56.21	46.7	124.53	37.76	53.68	82.18	128.4	172.77	59.81	133.67	223.97	303.7	246.67	151.49	143.81	148.77	258.17	0	127
ENSG00000074803	0.47	2.13	2.55	0.58	1.01	1.38	0	0.65	0.3	0.6	0.99	0.94	1.34	2.88	2.07	0.14	1.9	0.56	5.2	0.21	0.81	0.24	0.95	0.17	0.54	0.59	2.18	1.46	2.38	0.4	5.96	0.51	2.17	0	1.34	1.73	6.67	3.61	3.83	0	0.33	0	3.08	8.05	0.22	1.24	1.68	0	0.64
ENSG00000074842	7.69	20.09	14.11	4.17	3.5	4.99	2.3	28.26	15.97	13.55	16.86	9.48	16.35	7.65	0.53	10.89	9.4	0	0	6.29	4.03	2.69	9.33	10.74	10.92	10.53	5.02	2.16	15.54	8.3	0	5.37	7.79	5.16	1.94	6.49	6.95	5.09	4.49	0	5.88	15.33	4.92	11.89	7.98	11.14	0	0	8.75
ENSG00000074855	5.33	5.13	4.31	1.57	2.51	4.55	14.35	1.83	14.17	15.35	12.04	16.94	8.41	8.06	7.08	4.18	9.02	0	3.15	6.34	1.05	3.18	2.68	7.06	4.09	5.83	3	10.66	1.44	9.51	7.61	1.45	6.49	7.11	1.29	4.91	11.33	9.2	3.25	6.39	3.45	2.03	6.69	9.71	16.93	12.82	29.34	10.7	6.01
ENSG00000074935	13.92	18.07	22.42	12.22	14.46	24.74	0	20.38	12.08	9.16	16.38	14.9	16.22	40.71	30.95	8.12	23.35	10.83	18.53	17.76	2.9	0.79	29.35	16.63	11.69	8.57	54.03	89.81	48.86	10.25	24.05	19.58	30.99	5.19	5.28	20.7	52.8	17.98	55.24	22.72	12.38	72.21	46.47	22.68	23.65	29.92	13.89	12.39	25.1
ENSG00000074964	60.34	20.35	44.22	11.68	13.55	40.08	37.45	15.08	55.46	41.23	46.06	54.96	69.87	92.03	142.68	11.7	19.55	0	63.84	27.51	8.82	3.85	20.97	13.84	27.14	35.65	14.4	19.87	15.78	62.24	29.34	4.83	39.15	6.11	11.49	15.21	56.66	42.78	44.13	61.04	19.59	67.68	86.27	24.74	65.12	23.29	0	20.44	49.47
ENSG00000074966	0.77	2.19	1.96	0.25	1.3	0.38	0	0.51	1.46	0.41	0.6	1.11	0.39	1.01	0.33	1.79	0.06	8.33	0	0.11	0.19	0	0.54	0.83	1.56	0.16	1.72	2.2	2.47	0.17	5.2	5.23	0.68	2.32	0	0.53	2.71	0.59	1.27	1.68	0.17	0.99	0	0.18	0.14	0.87	0	0	6.16
ENSG00000075035	10.64	0.9	2.32	0.15	0.55	3.61	2.91	0	3.54	1.73	6.22	1.44	7.01	2.77	1.49	0.13	5.75	0	0.15	3.05	1.45	0	3.59	11.72	6.9	5.38	1.45	35.58	2.38	0.88	23.61	0.41	3.48	3.79	1.5	4.29	6	7.97	4.07	17.55	0	1.76	1.65	1.15	3.14	1.12	40.73	0	10.85
ENSG00000075043	0	0.02	0	0.04	0	0	0	0	0.36	0	0	0.01	0.1	0	0.17	0	0	1.83	0	0	0	0	0	0	0	0	0.1	0	0	0.06	2.17	0	0.13	0.1	0	0	0	0	0.24	2.79	0	0.05	0	0	0	0	0	0	0
ENSG00000075073	3.68	1.29	1.11	0.62	0.42	3.32	25.83	0.32	4.7	0.3	1.99	1.23	1.01	2.41	1.43	1.39	1.18	2.47	4.56	1.11	0.28	0	2.41	1.15	0.67	0.57	2	0.96	1.84	0.1	1.74	0.13	1.02	0.66	0.39	1.61	1.78	0.92	2.77	3.35	1.22	0.34	0.1	1.26	1.44	2.37	7.49	0	3.16
ENSG00000075089	8.45	10.77	14.42	8.41	2.57	8.12	2.13	8.11	4.59	4.57	5.35	6.19	7.73	10.28	1.51	13.58	6.67	0	0	6.31	2.27	3.92	17.05	9.64	6	8.69	17.23	16.55	9.5	5.71	0	4.16	8.22	3.96	1.46	10.51	19.62	9.64	16.22	8.29	7.12	4.95	35.97	5.73	4.88	15.22	59.4	0	6.03
ENSG00000075131	2.16	4.35	4.95	2.41	4.09	3	0	2.85	3.32	3.46	3.9	4.78	2.34	4.46	0	3.19	3.38	0	0.4	4.47	0.93	0	7.72	6.36	2.38	3.31	8.18	2.75	7.19	4.28	9.55	1.98	6.66	1.8	1.45	3.07	13.7	9.71	7.78	11.57	5.21	8.39	4.49	3.03	3.38	3.49	0	0	2.38
ENSG00000075142	11.32	35.79	33.64	16.79	6.47	21.24	58.75	21.12	25.76	7.36	16.75	16.55	21.43	17.74	8.4	16.53	14.32	0	4.48	11.48	4.4	2.7	40.65	18.35	13.79	28.4	24.55	19.01	30.14	12.15	24.13	13.98	28.69	7.97	3.36	16.63	39.4	18.64	36.82	43.72	40.77	39.75	40.31	20.66	12.4	48.07	11.56	0	31.02
ENSG00000075151	33.93	23.43	27.31	29.2	14.6	54.46	72.51	37.99	38.45	27.04	43.03	43.55	39.7	56.84	45.57	17.82	23.59	4.91	29.5	53.82	5.55	1.57	42.23	21.89	18.99	22.62	78.67	79.97	51.68	36.64	64.92	21.26	72.3	30.95	12.83	37	89.65	67.98	77.02	56.99	100.49	40.43	65.94	32.91	31.48	24.09	156.6	0	55.19
ENSG00000075188	9.23	7.92	7.9	3.83	3.4	4.88	0	4.72	4.26	2.84	6	3.47	7.07	3.42	11.43	6.68	2.91	0	0	2.63	1.77	3.51	7.75	6.62	5.97	4.98	8.51	10.93	8.07	4.12	22.89	3.24	5.5	2.03	0.64	3.96	3.48	3.49	9.3	14.41	14.06	5.83	20.93	4.7	3.42	8.35	0	0	7.6
ENSG00000075213	50.87	6.73	9.95	9.05	1.66	16.66	24.74	0.67	7.95	4.67	31.61	19.61	17.43	27.27	34.76	0.23	2.09	12.57	46.46	31.86	0.69	0	21.32	0.42	8.29	0.97	39.44	25.88	58.31	13.37	60.68	12.59	30.4	20.54	2.7	12.97	93.06	38.56	28.93	88.28	19.28	1.21	43.49	2.27	9.42	0.31	0	0	45.94
ENSG00000075218	0.86	6.8	3.85	1.01	2.12	1.54	0	1.19	4.55	3.31	3.5	3.63	2.21	0.13	1.92	1.19	8.28	0	9.32	1.73	0.47	0	1.06	3.78	0.32	1.67	3.33	10.07	1.2	6.46	11.42	0.02	2.68	0.13	0.4	0.84	2.13	3.91	1.7	10.98	9.03	9.9	4.86	7.11	5.27	9.82	15.45	0	4.36
ENSG00000075223	59.96	20.8	30.74	11.8	2.39	32.29	1.62	17.79	26.83	7.55	45.14	17.81	26.28	29.66	24.11	43.15	8.34	0	17.41	21.54	7.73	5.09	99.02	8.62	38.82	1.71	33.53	54.06	60.96	1.57	29.28	22.84	51.26	75.06	2.89	25.16	88.83	18.19	31.32	32.49	3.26	71.06	12.17	3.36	38	3.92	41.6	0	93.78
ENSG00000075234	4.71	6.1	5.68	2.74	2.72	4	0	5.18	9.04	6.97	8.37	8.43	9.77	7	4.23	3.19	3.62	0	0.63	4.72	1.47	0.47	9.98	7.41	3.82	4.06	5.36	4.7	6.35	7.38	1.12	4.7	3.92	1.88	1.3	4.92	1.94	7.78	11.68	6.59	1.94	5.27	6.24	6.48	6.48	3.86	0	0	10.27
ENSG00000075239	14.31	19.37	24.49	14.78	12.27	23.65	0	21.86	18.93	8.37	18.62	17.86	11.21	33.34	31.53	18.2	7.9	0	7.51	32.16	2.23	3.67	40.08	21.16	29.69	12.91	23.38	43.78	75.78	29.26	42.1	66.88	31.43	18.12	6.77	47.87	58.96	37.75	41.7	73.03	29.45	60.23	39.12	31.11	19.27	14.41	0	0	29.34
ENSG00000075240	35.72	19.12	15.59	7.67	13.26	16.47	7.55	14.08	36.74	25.91	26.8	21.76	19.12	22.92	22.68	5.76	13.28	8.84	31.52	17.46	3.99	0.72	24.42	19.81	12.44	11.52	10.54	12.71	10	23.37	75.9	4.84	9.89	10.73	7.89	6.17	8.68	20.6	17.16	44.23	40.27	17.55	19.69	17.89	34.67	23.24	5.35	0	23.37
ENSG00000075275	149.42	46.59	54.3	25.56	9.3	37.23	65.62	4.43	40.28	32.16	52.23	105.69	134.05	110.29	89.74	4.41	46.31	5.58	23.99	34.02	10.06	6.88	88.83	18.16	28.95	16.06	118.23	66.33	29.67	83.56	67.46	19.68	121.25	2	9.35	69	173.91	91.25	76.73	79.17	41.12	44.33	66.88	56.85	243.6	58.45	140.31	0	62.96
ENSG00000075290	1.43	0.54	3.04	0.55	0.46	1.1	0	0.39	3.37	0.56	2.82	1.92	5.93	0.39	7.63	1.99	0.24	0	2.78	0.82	0.18	0	2.05	0.47	0.34	0.23	1.86	4.24	2.15	1.56	9.86	0.07	1.16	0.31	0.21	0.9	1.44	1.11	13.77	2.27	31.66	1.93	0.38	1.1	1.42	0.37	7.37	22.02	2.42
ENSG00000075292	175.04	100.85	149.37	92.82	86.04	228.67	73.3	171.81	93.91	55.26	122.17	129.62	146.49	242.41	274.77	161.01	199.25	50.34	189.05	178.65	21.8	3.86	224.45	131.02	83.76	101.51	328.25	462.59	316.02	179.05	339.44	128.31	224.76	50.3	27.73	117.19	337.51	233.58	406.31	407.33	257.49	332.94	297.9	154.1	138.53	169.66	126.83	22.54	188.5
ENSG00000075303	13.09	9.45	11.16	7.87	3.16	10.54	87.23	11.43	9.51	3.87	9.44	6.82	14.98	7.65	16.9	4.33	7.15	0	2.14	7.02	1.86	1.37	9.63	5.19	4.63	4.35	11.84	23.41	15.11	7.65	12.09	5	11.56	2.9	2.22	5.99	15.69	7.71	17.46	68.7	8.17	13.62	17.2	9.2	4.93	14.96	0	0	7.82
ENSG00000075336	7.57	9.74	10.98	4.13	4.9	7.14	2.23	7.47	8.62	5.47	11.89	6.84	12.62	9.93	6.08	11.12	10.9	0	0.57	11.08	1.51	1.65	15.38	7.55	7.06	5.63	23.7	32.82	24.16	9.45	19.19	8.81	8.77	3.52	3.3	9.42	16.57	16.41	21.36	6.08	5.96	14.29	5.67	8.29	8	11.93	0	0	12.62
ENSG00000075340	1.25	0.5	2.86	1.28	4.01	1.16	4.71	0.45	3.65	5.43	1.63	3.23	0.59	2.98	0.77	1.94	1.43	2.61	3.14	0.53	0.88	0.46	8.3	4.88	3.86	3.77	0.54	9.45	2.15	3.34	4.61	0.35	7.79	8.97	0.47	1.35	8.85	1.32	1.39	1.5	2.16	4.7	2.02	16.49	0.94	0.17	11.87	11.82	1.84
ENSG00000075388	0	0	0	0	0	0	0	0.63	0	0	0	0.08	0.66	0	0	0.48	0.41	12.43	0	0.41	0	0	0	0	0	0	0.82	1.74	0.92	0	0	0	0	0.12	0	0	1.16	1.03	1.78	1.66	0.69	0	0	0	0	0	0	0	0
ENSG00000075391	20.31	22.07	21.66	16.08	6.44	16.63	25.31	5.29	17.3	11.13	23.97	20.94	30.9	27.86	30.54	15.36	19.55	2.13	39.11	13.06	4.08	0.51	25.5	22.4	8.71	19.4	36.44	23.4	33.31	27.08	38.61	11.52	29.11	3.95	4.98	21.92	33.03	35.08	50.4	38.13	27.53	37.27	28.4	29.71	19.04	39.88	0	19.29	26.63
ENSG00000075399	8.74	5.89	5.89	1.66	3.53	5.18	4.03	6.43	16.16	10.95	9.6	11.81	8.49	9.93	11.87	4.8	4.25	1.8	85.94	5.81	1.42	0	9.22	5.07	4.92	4.67	1.43	16.12	2.63	12.94	0	2.51	3.94	5.64	1.67	14.71	4.59	6.14	6.25	44.26	6.47	3.01	4.95	14.06	13.12	9.68	0	0	8.34
ENSG00000075407	16.26	11.67	22.52	9.56	14.37	28.58	2.66	20.62	15.09	8.16	19.02	19.61	13.74	34.99	36.37	20.71	19.13	0	9.56	21.79	2.25	0.27	36.02	17.87	9.28	13.11	65.85	65.75	41.64	28.26	23.89	34.79	52.38	3.03	2.2	11.06	71.16	34.01	58.07	53.88	27.57	49.38	44.26	18.56	17.91	23.16	4.13	6.2	23.09
ENSG00000075413	64.46	47.45	69.29	37.5	20.91	69.8	89.39	34.57	71.54	43.98	76.14	77.89	59.37	91.85	85.84	44.09	41.39	0	33.99	60.22	8.03	5.81	65.43	49.63	32.67	33.35	102.02	104.91	84.84	77.42	75.73	34.87	89.19	16.3	14.69	41.13	114.62	75.84	94.2	112	122.14	138.98	102.93	72.39	79.14	59.27	25.16	0	90.28
ENSG00000075415	107.44	109.56	187.5	63.52	56.18	91.16	10.6	145.59	110.26	87.65	77.23	71.58	124.63	68.53	90.92	105.84	74.93	0	33.75	80.05	39.36	18.23	239.17	107.81	80.35	103.54	105.8	108.94	122.88	129	73.49	54.81	94.2	53.18	36.71	100.18	105.09	75.21	90.65	71.81	89.18	218.15	204.24	144.28	104.65	134.57	53.33	0	180.71
ENSG00000075420	148.99	147.94	119.57	114.74	75.22	296.48	220.16	281.25	67.52	49.52	136.87	116.34	129.76	256.02	251.45	139.56	59.9	0	181.22	216.73	27.01	15.54	330.37	97.01	74.98	103	518.39	460	355.41	235.3	346.68	181.57	322.39	250.32	75.89	254.74	344.63	321.93	448.36	442.69	261.03	223.74	308.99	363.02	240.88	98.01	58.63	29.7	179.02
ENSG00000075426	35.78	46.74	59.31	36.49	15.32	81.93	23.81	36.17	69.51	36.92	58.2	53.07	112.52	39.98	31.33	29.31	31.29	6.62	38.33	19.48	12.34	3.2	74.34	29.02	12.79	68.86	31.12	72.55	34.13	28.86	54.1	11	67.13	6.32	9.03	36.85	31.69	35.9	61.95	27.76	146.63	89.52	35.09	88.44	54.71	29.57	0	0	41.54
ENSG00000075429	0	0	0	0	0.19	0.62	0	0	0	0	0	0	0	0	0.39	0	0	0	0.22	0	0	0	0	0	0	0	1.46	5.45	0	0	0	0	0	0	0	0.3	0	0	0.95	0	0.37	0.11	0	0	0	0	12.67	0	0.11
ENSG00000075461	0.71	4.44	1.29	0.03	0.28	0.15	0	0.54	0.39	0.46	1.57	0.81	2.64	0	0.65	0.39	0.74	0	0	0.27	0.21	0	0.2	1.1	0.15	0.49	0.48	1.67	0.81	1.14	0.86	0.06	0.35	0	0	0.3	0.75	0.56	0.46	0	3.7	0.6	3.22	0.77	0.48	2.94	0	0	0.5
ENSG00000075539	78.66	47.6	57.6	26.26	27.56	74.38	58.59	63.5	38.65	29.13	54.79	47.15	53.39	68.44	102.15	34.58	36.17	1.63	80.75	49.91	8.18	4.8	80.34	34.06	35.18	22.66	91.03	416.4	55.59	56.22	85.12	38.18	93.11	29.03	15.99	41.49	126.82	88.51	86.88	92.93	103.72	52.74	76.67	39.14	52.61	61.19	0	38.83	92.85
ENSG00000075568	18.1	19.29	30.02	19.63	9.62	24.57	11.2	62.88	20.63	13.38	20.77	17.26	27.08	22.86	32.81	32.41	20.12	1.45	15.91	20.17	5.52	1.32	29.04	17.49	12.8	15.03	42.51	51.63	34.01	45.15	41.33	16.27	34.52	4.46	7.03	18.62	34.59	36.3	40.21	29.14	30.8	31.31	47.23	28.47	38.06	27.46	76.2	13.15	37.21
ENSG00000075618	20.73	16.79	17.01	10.58	22.91	12.02	16.65	17.2	34.91	55.06	13.42	33.68	18.03	32.9	58.65	14.9	16.73	11.34	12.71	7.43	5.15	1.77	7.08	74.48	12.44	38.05	3.98	7.75	5.96	30.22	10.67	1.37	8.96	7.57	6.85	8.45	8.15	25.29	4.86	6.73	13.67	33.51	22.78	52.56	19.99	61.35	5.59	0	11.94
ENSG00000075624	805.86	1392.6	1239.22	1569.6	772.68	1937.14	682.71	1769.48	836.97	881.88	1619.12	707.8	1544.08	1979.42	2597.02	1710.07	839.5	140.32	967.15	1724.77	329.01	141.53	4787.78	1017.28	922.22	1239.76	2018.95	3557.63	2005.67	1809.59	2577.14	977.77	2919.74	1280.6	910.56	1577.85	3039.98	2240.18	2159.44	2723.2	1698.59	1886.41	2329.27	2063.23	1804.23	1995.63	3259.83	361.71	2018.42
ENSG00000075643	0.84	3.11	2.52	0.44	4.35	0.88	0	0.92	1.5	0.74	0.98	1.68	0.85	3.95	0.9	1.26	3.62	0	0	0.1	0.26	0	0.67	3.01	0.67	0.97	0.45	1.83	1.07	1.75	0.46	0.25	2.36	0.33	0.06	0.68	0.67	1.02	2.28	0	8.85	2.35	0.21	1.57	1.41	2.25	0	0	1.2
ENSG00000075651	62.39	26.39	58.35	26.64	13.03	130.1	55.29	39.39	47.42	17.75	52.75	60.23	78.4	54.26	96.2	36.45	12.75	11.09	76.75	54.24	5.64	4.11	91	10.46	31.93	6.62	69.15	62.44	75.75	4.84	80.06	27.75	77.02	25.69	10.33	38.53	100.74	80.33	105.5	83.39	40.12	62.14	58.88	6.25	48.66	15.77	0	0	70.38
ENSG00000075673	0.22	0	0.07	0	0	0	0	0	0.21	0	0.06	0	0	0	0	0.05	1.98	0	0	0	0.02	0.11	0.06	0	0	0.05	0.04	0	0.28	0	0	0.04	0	0	0	0	0	0.11	0	0	0	0.99	0.21	0	0.1	0	0	0	0
ENSG00000075702	1.59	3.28	1.58	0.6	1.65	2.89	0	1.47	4.14	2.49	2.19	2.91	2.66	1.76	4.93	0.73	3.88	0	12.46	3.14	0.57	0	1.5	2.72	0.65	1.14	1.61	1.91	2.56	3.4	4.56	0.18	2.51	0.85	0.9	4.61	1.58	2.79	1.67	2.82	7.93	1.16	0.8	3.67	4.92	4.82	6.37	0	3.2
ENSG00000075711	65.18	75.21	88.01	37.02	48.75	76.79	73.94	58.07	69.78	40.92	68.67	57.19	72.82	89.21	125.72	65.94	81.67	1.63	150.56	72.27	13.88	2.41	98.11	67.08	36.82	45.14	165.08	221.82	166.07	67.87	102.82	81.29	96.84	42.63	37.42	78.17	158.44	145.73	169.05	174.15	114.75	205.89	182.36	105.61	76.44	125.59	900.3	21.98	91.11
ENSG00000075785	51.43	102.16	73.16	51.76	25.01	92.43	146.73	64.53	60.2	25.63	48.43	35.16	66.29	58.83	67.65	63.82	55.6	14.33	47.19	89.8	13.6	6.22	417.35	88.13	37.84	55.77	676.4	518.49	549.36	55.31	299.24	293.14	235.21	25.78	30.14	175.95	267.92	226.29	434.06	270.02	103.12	137.93	91.68	130.77	59	78.21	0	0	109.71
ENSG00000075790	21.65	18.41	24.89	11.45	4.88	23.43	22.01	18.85	12.52	6.77	10.5	9.4	16.21	16.3	15.47	7.5	13.87	0	8.19	22.34	3.93	1.22	46.42	13.94	6.12	9.87	40.11	47.21	42.58	9.82	16.82	12.2	21.92	5.97	3.68	15.93	28.15	22.13	25.62	30.66	19.79	33.9	19.14	18.56	6.16	13.57	64.55	0	18.44
ENSG00000075826	14.24	10.08	24.52	5.5	13.76	15.87	8.43	9.07	29.34	10.32	29.22	25.27	45.9	26.55	32.34	14.08	8.91	6.84	28.31	19.92	4.46	1.03	17.59	7.36	5.23	7.23	13.21	43.37	20.85	18.55	34.73	5.72	24.15	22.6	6.25	15.09	29.07	13.53	57.03	25.31	245.54	42.45	21.29	12.69	39.97	6	17.17	0	29.67
ENSG00000075856	35.24	28.68	31.57	21.61	23.79	49.53	74.21	66.36	43.98	32.68	43.17	38.18	43.19	59.8	37.5	45.68	41.87	0	11	46.63	6.79	5.58	40.35	33.23	19.79	25.72	61.84	88.15	57.6	48.16	74.66	28.37	43.59	42.46	14.94	44.21	66.2	75.47	64.17	115.12	94	58.85	64.2	39.93	60.64	46.86	0	310.61	50.58
ENSG00000075884	6.52	7.48	11.25	1.78	4.61	8.34	0	5.04	1.87	0.63	2.08	2.68	3.21	3.46	3.84	12.33	5.08	0	0.64	3.02	0.77	1.94	13.28	5.67	4.73	2.02	2.29	17.48	16.89	1.91	31.94	8.61	5.11	1.9	2.08	6.74	5.81	6.15	6.66	23.44	0.55	8.87	2.87	3.35	2	4.32	0	0	33.83
ENSG00000075886	2.22	1.07	1.53	0.35	1.12	0.86	10.1	0.22	1.41	1.05	2.31	1.93	2.31	1.92	3.37	1.53	1.5	3.44	0.84	1.05	0.19	0	1.5	1.03	1.37	0.71	0.94	6.65	0.23	1.98	25.16	0.05	1.87	0.97	0.55	1.42	1.45	1.83	1.36	0.64	7.59	0.7	0	3.48	3.16	2	0	93.55	1.16
ENSG00000075891	0	0.09	0	0.15	0.42	0	1.98	0	0.02	0	0.17	0	0.39	0.48	0.86	0	0	0	0	0	0	0	0	0	0	0	0.94	1.79	0.08	0	7.76	0.02	0	0.07	0	0.56	0	0.56	0	0.53	0.23	0.41	2.39	0	0	0.04	13.36	0	0.27
ENSG00000075914	23.38	12.14	18.51	11.81	28.06	19.5	0	10.78	16.25	11.87	20.12	19.21	19.49	26.36	20.39	23.29	10.68	0	3.63	12.83	4.06	1.34	14.2	13.51	7.31	13.93	18.12	24.35	24.36	23.55	18.57	5.54	17.6	6.39	1.85	12.56	30.18	10.63	26.23	21.96	20.88	22.97	23.17	20.54	17.47	18.84	0	0	27.16
ENSG00000075945	9.86	16.95	20.12	10.25	7.33	12.01	0	9.51	6.89	5.34	9.81	6.63	13.51	8.07	9.3	12.47	9.62	14.33	8.19	12.84	2.03	2.57	25.1	20.13	8.17	15.62	21.59	15.97	20.6	8.99	1.97	7.61	16.54	5.53	2.73	5.74	13.86	12.91	12.8	4.43	11.76	22.96	34.96	41.6	5.91	23.85	5.12	0	25.96
ENSG00000075975	9.03	6.83	9.55	9.01	2.82	9.6	0	4.44	8.25	5.43	9.28	7.14	9.79	10.95	12.91	11.27	6.63	0	7.24	6.63	2.12	1.19	11.92	6.13	6.3	7.43	10.9	9.9	11.36	10.37	12.31	3.89	9.51	3	1.53	6.5	12.54	8.49	13	2.64	15.35	13.33	10.57	8.35	7.33	8.24	159.79	15.94	12.17
ENSG00000076003	5.34	9.98	9.3	5.25	3.05	3.95	4.53	6.18	5.28	4.24	5.08	4.71	5.6	2.57	8.02	8.14	15.95	0	0	5.82	1.61	0.32	11.97	13.17	2.91	5.89	11.57	7.56	7.53	5.82	1.54	2.05	8.62	2.43	1.75	6.42	7.4	9.21	9.24	0	9.93	10.51	18.66	10.19	3.9	13.71	0	0	10.34
ENSG00000076043	39.6	57.56	50.16	48.35	11.92	43.05	0	54.02	27.55	19.23	36.98	33.76	48.31	42.29	49.44	69.2	33.62	9.57	47.47	21.75	8.16	0.76	76.65	36.92	40.81	32.79	44.86	89.8	77.22	37.41	18.19	66.98	72.39	15.73	6.28	31	61.12	63.85	80.76	27.54	31.46	98.04	55.32	43.78	31.74	45.82	0	0	63.2
ENSG00000076053	12.3	26.76	31.32	18.15	6.38	28.67	0	20.23	6.94	4.33	14.12	8.86	30.62	12.59	15.92	43.41	24.02	6.83	17.43	12.02	6.31	2.86	61.39	17.1	16.87	18.01	59.16	72.41	89.85	14.53	39	28.54	30.76	6.15	4.79	18.99	57.81	29.89	117.1	70.43	18.72	84.7	67.48	12.76	13.26	25.84	36.77	0	30.87
ENSG00000076067	12.78	12.79	18.63	7.41	3.96	17.04	47.39	9.57	12.01	9.02	16.11	15.61	18.52	19.21	12.83	12.76	21.74	0	11.16	10.64	3.48	0.64	50.76	10.08	8.8	12.15	54.33	72.04	45.94	20.31	39.92	22.83	36.12	9.82	9.66	28.43	62.6	32.19	60.14	11	20.46	14.23	31.8	7.91	11.13	8.91	0	0	25.15
ENSG00000076108	34.3	52.37	63.46	27.27	60.18	58.66	180.35	77.56	66.03	39.24	62.97	45.07	72.71	75.41	73.33	46.44	95.39	1.81	74.71	55.77	13.81	1.32	70.15	49.07	34.15	27.18	122.01	169.28	117.08	109.03	94.54	46.59	98.9	37.58	37.5	101.09	165.07	119.64	122.38	165.76	147.94	52.52	85.22	58.09	64.85	47.06	5.48	63.92	104
ENSG00000076201	15.98	12.83	16.92	4.07	8.75	15.22	7.57	8.82	33.67	25.84	28.31	26.54	22.39	22.84	24.34	9.43	11.2	15.21	4.69	19.75	3.67	0.7	7.88	14.63	12.19	10.81	11.3	12.46	13.9	25.04	23.98	2.85	14.49	12.55	6.09	14.16	15.78	18.43	15.28	33.42	22.18	100.08	19.19	17.29	27.26	12.37	38.07	95.04	18.12
ENSG00000076242	22.35	19.28	18.15	5.38	11.28	20.04	0	17.53	12.52	12.1	14.21	15.24	19.21	15.44	27.49	5.45	33.14	6.27	36.75	17.12	5.05	0.36	26.73	16.36	10.82	14.12	31.22	53.83	25.85	20.82	23.89	7.85	26.78	8.96	9.12	25.33	36.91	17.57	28.38	28.8	64.99	56.08	29.94	48.97	27.15	27.24	34.34	57.12	29.11
ENSG00000076248	11.32	14.72	15.67	12.25	7.79	12.4	9.2	15.15	13.91	12.86	11.64	11.28	10.88	11.18	15.82	8.92	21.84	4.81	8.49	10.08	3.74	3.8	13.63	21.98	8.48	19.19	14.45	20.21	11.82	18.04	7.4	3.65	11.77	6.59	7.09	5.46	13.05	19.2	12.53	0	23.84	22.05	24.25	19.22	12.58	30.34	0	0	19.01
ENSG00000076258	4.75	2.98	2.03	1.17	1.06	1.26	1.46	3.61	2.07	0.44	1.53	0.79	1.26	2.01	17.23	3.01	2.21	0	0.37	0.91	0.38	0	1.57	1.11	0.85	0.73	2.16	3.07	2.62	2.07	0	0.95	0.77	0.58	1.6	3.62	0.96	0.69	5.38	2.12	6.53	15.09	0.18	3.37	1.49	4.35	0	0	3.02
ENSG00000076321	11.9	13.27	12.38	4.64	6.83	11.17	1.29	10.48	9.28	6.89	12.58	9.23	13.79	17.19	28.61	9.55	10.3	40.9	7.05	18.27	2.25	0.73	26.77	16.13	4.8	8.4	23.32	39.07	16.01	12.82	7.84	4.11	11.54	3.67	1.6	9.4	26.07	20.43	20.18	12.62	34.35	7.49	18.38	34.68	13.07	15.34	0	0	22.74
ENSG00000076344	9.08	1.95	3.1	0.12	0.76	1.24	6.17	1.19	4.85	1.02	0.88	2.76	1.7	3.49	0.87	1.54	1.31	1.14	0.39	0.91	0.42	0	0.3	2.08	1.87	0.66	0.45	2	2.82	3.1	11.47	0.16	0.97	1.99	0.33	2.08	0.81	2	1.02	1.14	0.69	5.52	0.71	9.24	2.85	0.98	6.89	0	4.96
ENSG00000076351	9.96	4.09	7.12	4.9	4.03	16	35.77	20.86	8.16	5.24	6.2	8.44	7.93	15.24	13.89	8.57	8.02	0	0	17.6	1.27	0.3	16.77	8	8.13	4.44	15.73	51.88	18.88	15.6	36.5	13.67	13.34	4.59	3.88	19.28	44.88	41.77	28.64	53.68	35.25	13.69	20.43	19.71	27.57	4.2	338.97	0	16.98
ENSG00000076356	8.42	8.5	14.9	1.1	3.63	8.99	8.45	12.09	21.92	5.19	5.82	9.4	8.12	6.21	5.24	1.31	2.81	2.5	1.18	0.62	1.03	0.15	8.76	3	2.08	1.41	2.28	22.01	5.24	9.17	7.9	1.55	4.05	0.31	0.85	9.17	1.96	2.14	5.65	3.39	5.4	7.69	2.37	6.95	5.45	4.71	53.43	7.54	12.38
ENSG00000076382	7.18	19.04	7.29	4.03	7.12	6.55	10.14	10.45	8.35	8.29	7.93	8.23	6.42	8.4	17.92	6.46	19.23	0	0.34	9.07	1.21	1.8	5.12	8.36	4.29	5.51	11.44	15.15	9.96	17.83	30.32	1.99	8.78	2.55	2.98	3.93	10.1	15.13	9.35	4.91	21.12	13.02	34.58	21.2	13.75	13.99	29.53	0	14.43
ENSG00000076513	27.63	26	39.21	18.61	23.46	49.82	26.81	26.36	30.87	22.48	31.56	26.82	33.71	45.85	51.35	35.87	33	17.8	54.8	35.29	6.98	3.05	47.45	26.94	27.27	17.9	64.28	55.9	78.81	24.29	37.96	32.18	49.08	21.04	8.28	25.19	69.97	56.97	55.7	60.19	41.21	52.49	44.1	18.74	38.59	29.88	0	0	54.64
ENSG00000076554	19.7	55.75	39.63	25.57	18.11	10.23	2.42	50.33	44.52	26.48	32.1	18.7	31.04	37.46	26.15	103.92	18.6	0	0.29	24.42	6.57	2.1	42.65	32.15	30.8	16.66	29.98	18.43	53.91	26.22	57.72	44.32	32.42	0.91	18.34	5.86	34	30.29	33.08	8.34	45.86	52.07	54.07	14.59	19.09	37.7	68.03	0	31.57
ENSG00000076555	44.07	7.01	26.59	6.22	13.73	21.86	42.3	13.86	20.78	7.13	20.06	19.57	29.38	26.46	48.4	5.96	19.61	2.13	9.99	33.28	3.01	3.32	16.34	22.79	13.45	11.57	26.19	17.89	24.12	13.33	42.63	16.02	16.53	6.16	4.97	52.04	31.57	42.59	47.05	70.35	19.76	3.19	37.69	41.36	25.25	6.09	0	0	57.72
ENSG00000076604	41.44	45.61	27.17	12.76	43.15	47.57	22.66	60.17	53.46	84.34	59.84	72.79	73.71	58.58	67.69	45.36	47.26	11.08	78.36	32.93	10.24	0.89	25.2	51.22	21.85	34.36	41.27	41.54	34.14	66.96	88.98	17.56	34.12	31.49	10.67	20.06	47.62	62.24	31.82	43.5	80.53	88.76	57.78	52.06	45.68	92.76	0	46.53	36.04
ENSG00000076641	9.46	9.27	7.45	2.05	11.59	8.67	7.3	6.19	5	2.28	2.49	4.18	6.21	7.54	18.51	14	2.48	0	18.6	4.53	1.78	0.51	21.06	4.8	6.23	1.37	13.25	36.74	15.69	6.13	4.71	14.95	4.11	5.54	1.64	5.6	2.79	12.64	22.46	92.97	3.19	31.22	9.88	13.12	4	1.3	0	8.04	24.37
ENSG00000076650	6.4	6.16	5.57	2.02	5.14	4.9	0	6.1	6.72	5.49	8.15	3.95	6.15	5.76	7.88	2.25	7.09	3.34	14.42	5.08	0.79	0.35	8.61	5.45	3.58	4.55	11.57	13.32	9.88	6.01	14.29	4.11	8.11	2.2	0.78	9.1	8.44	8.48	10.04	3.9	9.12	9.4	7.55	6.19	8.73	8.56	34.28	0	7.59
ENSG00000076662	2.22	4.3	3.5	0.85	4.18	2.93	1.32	3.5	2.65	0.86	1.32	1.6	1.63	3.83	0.76	3.91	2.76	0	0	0.69	0.69	0.82	1.81	2.1	2.61	1.84	1.29	6.8	5.77	1.63	5.39	2.16	1.33	3.2	1.25	2.92	6.9	2.99	0.35	0	7.29	0.5	1.04	0.85	3.85	2.92	38.69	18.4	5.68
ENSG00000076685	87.77	70.15	85.74	55.44	42.63	92.44	9.33	113.81	51.99	25.7	48.49	62.52	79.08	144.87	180.96	56	67.49	0	76.39	60.8	13.85	5.63	79.95	56.35	53.92	39.66	130.52	142.91	128.04	63.79	127.51	72	133.68	34.9	20.37	46.91	128.14	127.07	122.96	100.73	75.94	147.94	143.41	65.06	61.19	95.03	62.94	0	78.52
ENSG00000076706	9.8	21.17	10.69	2.79	7.33	6.62	59.29	39.12	13.67	14.13	14.06	20.29	20.96	7.22	13	20.03	6.8	0	10.83	4.98	3.92	1.37	20.42	14.13	9.05	13.45	7.53	15.82	10.51	11.99	20.05	3.7	18.69	4.25	3.62	23.6	7.73	9.91	3.98	11.73	36.16	20.52	5.38	11.91	10.91	18.82	3.02	9.07	17.61
ENSG00000076716	19.84	29.29	24.99	8.52	1.86	18.29	6.34	13.44	7.94	13.45	7.71	11.2	21.5	9.01	7.51	6.22	18.46	2.84	10	30.15	5.4	1.84	31.67	7.06	8.19	25.07	33.28	29.48	53.87	16.69	6.91	8.59	35.8	7.94	8.91	16.16	25.66	29.92	19.46	15.95	57.71	23.05	24.2	28.42	27.51	58.7	0	0	24.1
ENSG00000076770	3.73	4.16	7.01	3.09	1.92	7.75	0	4.25	7.52	1.45	5.95	5.01	4.19	5.06	5.03	9.84	4.14	0	7.35	1.52	0.62	0.55	11.23	5.72	4.55	3.11	8.77	8.64	15.67	1.75	5.8	7.3	7.73	5.22	1.67	7.68	8.02	7.79	21.89	3.62	1.95	4.85	5.1	20.15	3.69	7.67	0	30.53	12.73
ENSG00000076826	9.58	7.7	4.34	2.22	14.03	2.29	0.27	1.99	22.74	17.52	10.91	14.13	14.42	12.54	7.13	10.57	9.78	0	2.73	4.78	1.45	0	0.68	13.12	5.81	6.38	2.71	5.08	3.54	22.86	14.03	2.68	4.3	4.47	2.73	4.36	5.92	10.15	3.63	19.72	5.67	7.14	13.65	7.61	3.56	15.45	3.82	0	4.61
ENSG00000076864	2.1	0.88	3.09	1.06	2.13	0.71	0	2.55	2.5	4.06	2.42	2.91	4.35	6.19	8.27	2.06	0.16	0	9.18	1.18	0.4	0	0.35	4.4	14.07	1.04	3.1	3.09	5.98	0.71	0	9.27	1.28	0.73	0.73	1.36	9.18	9.56	9.29	0	11.64	2.1	1.14	2.33	2.1	1.13	0	0	1.84
ENSG00000076924	11.3	12.63	12.42	3.14	3.99	4.66	3.62	4.61	11.41	14.15	12.3	11.04	19.53	7.38	9.67	9.51	5.73	0	10.76	7.99	2.79	1.15	9.04	9.57	8.02	9.52	12.25	8.86	9.95	11.73	2.52	3.05	9.41	7.13	3.39	12.08	9.93	9.62	8.98	2.47	8.99	4.24	11.41	13.49	12.31	14.37	3.24	0	13.01
ENSG00000076928	43.53	36.9	41.18	14.89	57.59	37.3	74.51	39.42	76.56	66.05	79.07	88.34	45.95	62.33	120.85	25.42	49.22	22.52	132.29	49.89	9.66	9.08	40.33	55.72	25.05	40.45	77.39	102.16	66.16	80.49	104.55	13.35	50.5	77.69	23.7	103.86	105.24	56.83	80.93	103.93	85.48	43.91	46.48	115.43	69.71	89.22	0	108.55	86.12
ENSG00000076944	24.33	28.72	27.05	11.15	26.02	27.5	60.18	12.85	54.85	37.5	46.6	45.47	44.57	31.88	54.45	32.2	29.37	0	6.5	22.46	5.28	2.76	26.78	25.14	20.89	21.74	31.3	27.54	26.38	47.63	54.21	13.33	19.3	32.6	12.74	35.62	33.02	29.02	30.9	68.79	30.11	57.25	41.63	35.73	31.35	33.84	0	0	27.68
ENSG00000076984	25.06	13.83	13.7	5.62	14.29	16.72	30.95	15.59	36.01	29.14	30.63	40.79	21.33	23.68	29.08	18.65	11.59	11.95	21.48	12.4	2.64	1.07	8.02	17.38	11.51	9.01	9.86	20.74	8.81	24.23	29.49	2.05	13.23	17.93	4.49	12.93	21.98	11.96	14.06	18.39	24.28	10.6	21.55	15.81	22.76	18.76	0	0	18.62
ENSG00000077009	0	0.09	0.12	0.59	0	0.67	0	0	0.12	0	0.11	0.14	0	0.71	0	0	0	0	0	0	0.06	0.4	1.31	0.26	0.27	0.84	0	0	0	0	5.05	0	0	0	0	4.78	0	0.69	0	0	0	0	0	1.45	1.11	0	0	0	2.49
ENSG00000077044	20.28	19.14	17.58	9.26	12.16	22.51	10.87	11.67	31.69	26.3	14.98	29.15	17.87	23.76	20.62	12.08	16.25	0	11.47	7.84	2.69	1.61	16.37	10.93	7.35	11.9	14.5	18.24	10.44	16.92	46.94	6.75	18.25	7.99	3.57	18.87	12.74	19.52	8.21	26.67	13.45	31.43	17.82	20.65	17.2	21.43	0	0	29.64
ENSG00000077063	5.11	1.51	5.44	0.17	0.68	1.92	2.62	1.6	6.59	0.76	6.41	2.18	4.64	2.64	1.55	0.88	0.77	0	0.04	1.97	0.18	0	4.93	3.21	3.55	3.47	4.84	1.88	7.16	0.59	3.1	1.79	3.48	6.01	0.57	2.88	3.21	3.61	4.93	8.26	8.96	3.24	12.72	0.56	3.94	1.91	9.78	0	5.43
ENSG00000077080	0	0.06	0	0	0	0	0	0	0	0.21	0	0	0.21	0	0	0.32	0	0	0	0	0	0	0	0.13	0	0	0.74	0.59	0	0	0	0	0	0	0	0	0	3.82	0	0	0	0.65	0	0.22	0.19	0	0	0	0
ENSG00000077092	12.91	5.03	7.83	4.84	5.4	17.41	0.77	3.4	4.35	4.29	9.38	6.43	6.31	12.11	20.5	14.03	17.42	0	16.21	17.93	1.33	0.96	14.16	5.95	5.87	3.39	42.68	51.68	26.05	2.88	13.6	21.22	15.94	25.94	6.16	11.76	32.49	46.6	55.41	22.51	10.89	11.68	17.19	2.9	5.85	15.8	5.48	0	12.11
ENSG00000077097	35.23	41.09	53.68	39.62	11.7	59.94	4.84	14.89	27.1	22.6	46.81	29.65	67.19	60.34	34.55	54.75	55.11	14.34	24.76	62.02	9.62	1.34	108.26	35.6	30.51	45.24	178.38	98.43	123.9	56.89	66.01	45.6	86.83	17.02	16.61	46.38	115.5	90.85	123.57	87.01	42.88	66.05	128.77	57.87	44.46	79.04	783.71	0	59.75
ENSG00000077147	26.06	47.4	58.35	40.96	14.63	50.17	31.63	59.66	36.88	15.15	39.31	27.05	50.14	44.16	41.52	73.26	63.28	2.36	11.16	47	10.66	3.41	106.95	39.96	42.63	39.74	81.86	66.38	123.52	35.6	28.22	49.23	43.52	9.27	9.6	29.18	61.45	34.34	88.62	69.04	53.82	132.68	79.86	40.51	20.49	59.28	106.9	0	43.28
ENSG00000077150	10.98	14.85	11.97	6.48	7.4	10.95	4.96	7.08	18.01	17.47	20.84	30.5	16.04	8.78	3.89	11.42	8.29	0	5.27	9.8	2.07	0.52	11.92	7.92	7.42	7.73	7.49	16.3	5.14	15.89	26.86	3.82	9.24	10.17	3.14	13.38	5.24	12.66	10.34	11.57	21.9	30.67	8.18	9.27	12.98	7.8	0	0	14.61
ENSG00000077152	0.7	8.2	5.06	1.8	2.44	0.62	0	2.04	2.98	2	4.44	2.21	2.37	1.34	8.17	1.62	2.86	0	0	5.14	1.15	1.72	0.83	5.01	0.83	1.41	6.85	6.09	6.07	5.16	3.55	0.65	4.95	1.02	2.24	1.76	6.93	3.65	8.61	3.86	14.22	0.75	0	11.63	8.27	9.9	0	57.59	2
ENSG00000077157	39.4	35.59	39.87	34.18	13.19	90.96	29.43	66.26	34.39	27.72	55.57	50.02	40.98	68.5	72.29	37.57	32.72	5.47	21.24	66.06	6.74	0.95	106.39	42.49	28.65	9.24	71.5	130.35	89.81	35.54	121.29	56.43	92.61	48.71	14.61	62.65	149.32	91.68	105.98	147.38	29.51	88.55	115.56	100.47	59.4	36.17	2.59	13.72	95.4
ENSG00000077232	17.71	28.91	23.77	19.36	14.81	26.86	3.98	52.72	20.49	21.51	35.82	29.76	21.58	37.48	25.02	27.02	45.54	0.24	48.33	26.83	6.21	1.95	42.87	26.66	21.41	22.76	85.57	32.67	92.68	33.32	17.51	36.34	41.73	7.28	5.97	24.93	47.65	35.82	46.2	23.23	21.54	42.1	35.67	24.49	13.94	39.18	106.24	0	41.68
ENSG00000077235	40.98	29.49	26.64	12.71	18.3	26.49	55.27	21.76	44.69	34.34	32.83	31.25	34.64	34.58	36.42	14.77	36.16	2.06	11.36	32.24	4.82	3.81	43.47	23.39	19.9	25.57	49.8	49.18	36.33	33.07	45.41	14.33	36.2	33.26	9.6	42.1	56.89	56.46	44.14	23.4	49.16	83.85	26.88	46.64	38.23	41.75	6.21	146.87	38.94
ENSG00000077238	9.96	19.55	19.77	3.92	12.68	10.65	5.23	25.35	32.4	7.45	17.38	24.03	7.42	7.38	10.22	21.02	9.43	3.45	44.48	2.19	2.1	1.27	15.87	6.73	6.22	6.15	5.52	14.25	10.6	6.95	1.01	2.75	15.51	0.26	3.11	24.61	16.26	8.94	9.03	47.09	38.69	28.52	3.69	8.03	8.56	4.47	5.22	137.6	43.19
ENSG00000077254	39.71	35.09	44.79	29.35	31.1	60.26	7.6	80.89	27.4	21.64	46.77	32.69	52.36	83.05	89.73	49.82	45.58	1.75	90.05	36.98	8.94	2.36	73.11	19.76	28.43	31.32	112.16	147.59	108.05	64.03	70.41	44.17	73.32	6.13	11.5	26.37	118.7	76.67	122	86.12	88.77	121.32	84.35	23.06	43.14	69.47	0	0	66.35
ENSG00000077264	6.22	2.24	1.8	1.56	1.48	5.54	13.49	2.58	1.18	0.87	1.54	2.49	6.61	1.89	3.34	6.88	0.26	0	2.97	6.11	0.22	0.04	3.39	0.72	1.37	0.62	9.79	6.45	12.7	1.13	2.84	5.84	3.67	0.03	0.08	2.02	1.88	5.49	28.7	2.74	10.55	1.81	4.54	1.5	1.36	0.52	0	112.88	2.29
ENSG00000077274	2.82	0.58	2.67	21.91	0.52	29.47	12.76	61.57	0.96	4.07	0.52	1.58	3.04	0.9	2.51	10.35	0.64	0	3.27	12.74	0.22	0.11	3.71	2.11	3.37	1.19	7.48	1.08	10.64	0.66	4.86	7.35	4.05	0.68	1.25	6.87	0.12	34.73	4.94	7.6	0	3.24	25.19	1.49	0.3	0.04	0	0	11.12
ENSG00000077279	0.37	0.4	0.15	0.4	1	5.02	0	2.24	0.21	0.28	0.1	0.78	0.17	0	0	1.47	0.09	0	0	1.24	0.03	0	0.18	0.47	0.81	0.33	0.15	2.71	2.04	0.17	0	0.66	0.57	0	0.07	1.18	0	2.14	0	1.8	0.95	1.3	1.03	18.14	0.02	0.45	40.99	0	0.42
ENSG00000077312	35.55	67.74	77.9	11.7	18.25	23.03	19.15	34.5	31.26	33.21	33.45	33.93	58.8	39.96	77.35	12.82	72.17	0	62.61	28	10.14	8.05	56.69	59.69	22.69	42.93	103.48	71.3	70.64	70.43	20.54	29.5	96.18	119.33	38.21	66.55	112.08	84.21	129.93	59.77	102.22	146.85	152.97	89.57	64.63	80.6	0	236.43	73.01
ENSG00000077327	1.85	0.19	0	1.27	0	0.14	0	0.15	0.15	0	1.28	0.28	0.07	1.12	6.29	0	5.96	0	0	1.03	0.09	0	0	3	0	0.67	1.1	0.67	2.72	0	0	0.2	0.94	0.79	0	0.3	7.57	0.93	2.89	12.33	0	5.09	2.72	0	0	1.26	0	0	0.55
ENSG00000077348	6.47	6.91	6.16	3.41	5.54	4.2	0	4.18	6.75	7.57	7.36	7.17	5.34	4.36	3.73	2.63	2.17	0	11.68	4.4	1.11	0	4.45	8.52	4.67	5.6	2.26	0	1.71	4.79	4.05	1.09	4.96	2.54	2.21	4.17	5.87	4.7	0.95	7.32	5.43	0.14	9.95	6.43	4.85	5.31	27.2	45.49	4.05
ENSG00000077380	30.54	48.98	53.26	20.35	8.7	39.81	42.32	19.76	25.82	28	47.35	30.32	44.25	36.36	66.07	26.33	26.98	0	5.95	42	7.15	1.4	72.35	33.47	21.45	27.53	111.16	44.2	74.46	28.54	23.38	25.95	61.97	23.12	13.96	50	86.71	67.18	54.13	75.26	47.6	22.67	64.23	32.32	28.27	54.59	99.65	0	48.12
ENSG00000077420	2.64	4.82	4.36	0.49	2.97	0.66	14.79	1.75	1.19	1.04	1.84	1.71	1.06	0.93	2.06	5.38	1	0	0.1	0.96	0.35	0.44	7.15	2.1	3.64	1	1.45	0.53	3.28	0.12	7.3	2.84	2.65	0.33	0.8	3.37	2.73	2.25	4.88	10.7	5.62	0.2	1.28	1.88	2.78	2.53	10.97	0	12.61
ENSG00000077454	21.19	21.25	21.32	5.77	34.82	23.01	47.58	9.84	48.64	56.15	40.76	48.82	31.24	39.51	53.26	10.13	25.37	20.36	5.85	30.15	5.41	1.82	13.56	24.39	21.71	10.15	17.85	25.05	18.02	36.09	84.26	9.02	20.39	37.27	15.22	25.04	24.66	26.81	14.55	23.68	38.39	34.09	42.92	22.58	43.71	47.58	82.12	66.94	27.9
ENSG00000077458	12.28	31.73	17.09	10.83	6.6	19.24	134.11	15.06	15.63	8.47	17.13	13.51	15.78	14.34	16.43	15.18	35.27	29.85	34.74	18.21	1.6	1.32	44.08	28.26	11.26	14.86	46.52	64.02	77.24	30.74	36.28	23.18	32.02	14.02	7	35.5	66.4	48.4	58.68	26.59	26.03	13.08	38.72	23.04	13.9	36.1	0	0	22.62
ENSG00000077463	4.77	8.93	9.6	1.98	3.6	3.45	0	7.77	15.26	12.41	12.03	11.14	12.86	12.08	5.05	4.42	10.56	10.98	0	8.28	1.99	0.69	6.29	6.86	5.24	3.91	2.55	5.78	6.33	18.73	8.09	2.06	3.98	14.73	2.77	5.61	3.08	9.42	18.57	0.73	13.11	11.5	9.9	7.96	8.79	13.72	0	0	7.37
ENSG00000077498	0.2	0.09	0.28	0.04	0.17	0	7.76	0	0.1	0.08	0.05	0	0.2	0	0.58	0	0	3.71	0	0	0.01	0	0.66	0.04	0	0	0.19	1.43	0	0.07	2.13	0.05	0	0	0	0.15	0.31	0	0	0	0.1	0.1	0.29	0.07	0.14	0	0	0	0.1
ENSG00000077514	4.84	12.82	10.64	5.28	12.22	8.45	10.38	9.21	8.63	5.23	10.4	8.46	6.73	9.6	9.68	7.72	15.27	1.29	5.57	9.14	1.41	0.11	13.93	14.99	6.06	6.11	8.31	17.39	10.62	8.31	9.35	7.05	15.23	6.24	2.41	6.04	10.37	14.56	18.21	26.56	19.3	9.37	17.32	12.04	8.04	14.36	29.28	11.67	9.16
ENSG00000077522	0.28	1.68	4.4	9.85	0.32	11.39	0	0	0.04	0.19	0.29	0.11	6.11	0.52	0	0	1.89	7.1	0	0.03	0.56	7.47	76.28	1.65	0.98	2.56	0.54	0.49	0	0	43.66	0.07	4.66	0	0.53	136.43	0	0.46	0.13	43.52	0.09	4.34	6.12	36.41	28.12	0.87	0	0	87.47
ENSG00000077549	43.28	52.75	65.43	33.14	18.38	51.02	16.1	84.33	47.77	36.36	56.61	36.47	56.74	57.76	55.57	40.01	24.6	40.26	30.3	47.77	11.62	7.41	129.12	31.14	34.27	40.59	109.34	87.94	92.09	63.1	52	34.08	62.15	42.63	32.02	65.87	88.13	66.92	80.11	68.91	44.7	78.84	70.04	47.52	70.63	36.46	7.55	0	105.16
ENSG00000077585	5.71	16.98	16.07	7.18	8.37	5.8	0.53	14.77	6.77	8.56	10.52	5.64	15.96	6.6	28.46	15.46	7.09	2.52	8.11	5.72	1.84	1.79	24.24	22.78	7.38	7.85	15.23	30.61	18.38	10.48	3.95	7.43	15.6	1.17	5.38	13.3	24.39	8.3	21.31	13.76	17.03	35.8	18.65	8.01	9.25	14.28	0	0	12.92
ENSG00000077616	3.66	1.14	2.41	1.32	1.03	3.29	2.92	0.89	1.14	0.25	1.56	0.94	1.25	2	3.38	0.96	0.88	0	0	2.4	0.25	0	3.38	1.44	0.89	0.52	2.23	1.33	6.22	1.87	4.82	1.55	2.91	0.74	0.24	1.13	1.4	2.03	6.42	1.74	0.15	2.44	3.01	1.35	1.05	1.37	4.98	0	3.04
ENSG00000077684	15.14	6.1	13.68	12.25	4.23	22.86	47.65	18.85	9.29	5.49	10.84	11.4	10.39	26.71	27.18	11.52	5.5	6.94	7.44	16.93	2.3	1.4	20.05	10.29	14.2	10.11	15.65	18.62	30.66	12.4	17.2	9.45	15.63	8.08	1.7	11.1	40.7	21.56	24.11	13.96	15.87	18.3	25.32	10.64	11.27	5.23	60.13	12.57	26.89
ENSG00000077713	6.79	11.39	13.45	6.33	2.21	7.1	0	6.73	8.12	3.92	4.72	5.03	7.91	6.72	7.76	10.24	3.96	0	2.86	4.06	1.22	0	17.38	7.33	4.44	2.13	16.42	27.4	26.4	7.51	15.19	11.64	11.9	2.41	1.65	6.87	14.08	6.08	19.64	7.44	9.4	4.84	9.37	11.11	7.99	8.36	0	0	9.34
ENSG00000077721	15.63	23.09	27.65	16.62	5.43	17.7	0.61	31.73	21.76	15.1	23.28	16.72	24.1	23.01	41.73	26.96	21	0	14.64	20.36	3.76	2.59	63.66	15.56	12.69	15.58	69.29	43.28	32.57	16.89	28.41	20.55	34.6	10.79	8.32	12.7	38.77	41.69	36.14	19.95	24.76	54.26	41.08	33.54	17.09	30.81	0	0	32.91
ENSG00000077782	357.27	121.93	136.37	108.2	40.38	350.6	192.68	632.22	221.7	255.96	196.78	259.52	285.14	332.39	209.9	137.73	64.05	14.78	212.09	517.62	32.05	14.5	124.69	152.57	104.28	170.13	354.63	484.62	193.68	497.51	377.38	32.65	223.83	389.93	64.68	281.34	516.78	181.78	180.31	578.57	609.45	171.29	390.58	217.41	388.82	151.99	41.21	152.68	284.23
ENSG00000077800	0	0	0	0	0	0	0	0	0.45	0.18	0.54	0.36	0	0	1.47	0	0.58	0	0	0	0	0	0	0	0	0	0.09	0	0.55	0	0	0	0	0	0	0	1.68	0	0	3.34	0	0	0.65	0.09	0	0.95	0	0	0.09
ENSG00000077935	0.5	1.06	0.74	0.34	0.11	0.47	0	0	0.24	0.44	0.45	0.85	0.53	0.76	0.67	0.5	2.7	0	0	0.61	0.04	0	0.1	2.31	0.26	0.36	1.88	1.45	0.4	0.63	0.79	0.25	0.16	0.28	0.06	0.34	1.59	0.18	0.46	0	0.88	0	0.82	0.24	0.25	4.35	0	0	0.88
ENSG00000077942	65.61	146.94	74.24	5.76	6.88	32	8.76	34.64	37.36	47.83	55.09	26.26	51.14	29.09	26.05	11.48	22.13	0	16.69	22.27	18.28	4.01	49.61	26.78	31.39	32.14	51.16	35.02	50.57	9.28	43.08	13.73	40.8	29.02	13.69	81.84	35.47	16.31	35.71	30.07	52.26	52.05	21.07	14.82	52.35	10.62	0	20.54	98.08
ENSG00000077943	4.2	3.75	1.9	0.27	0.64	1.45	3.23	0.75	0.86	0.29	0.85	0.95	0.72	1.1	0.68	0.66	1.66	0	0.63	0.44	0.11	0	4.75	2.84	1.38	0.16	1.29	1.92	5.7	0.15	0.42	2.06	1.26	0.43	0.54	2.36	3.69	0.99	1.51	1.94	0.32	2.76	0.98	0.86	0.49	0.96	0	0	7.62
ENSG00000077984	0	1.84	2.2	0.25	0.86	0.62	0	0	1.32	0.19	0.48	1.31	0.5	0.49	0	1.88	0	0	0	0	0.15	0.5	2.49	0.87	1.99	0.47	0.2	0	2.58	0	0	0.79	0.21	0	0.66	0.26	0	0	0.82	5.68	0	0	1.76	0.44	2.11	0.78	0	0	9.69
ENSG00000078018	8.75	9.47	17.66	6.54	4.65	11.3	3.63	4.95	14.7	9.15	23.52	14.95	20.66	20.76	27.99	5.77	13.32	5.32	12.41	5.31	2.92	0.15	16.77	7.3	4.22	13.02	10.7	27.78	20.5	4.6	21.63	8.67	26.74	1.29	6.22	15.97	32.34	15.22	44.87	21.43	21.18	46.76	42.01	6.4	7.61	12.41	39.43	67.47	10.37
ENSG00000078043	22.77	27.37	24.99	19.68	25.52	44.21	26.3	24.27	18.29	13.51	27.44	22.7	38.78	43.45	38	27.05	40.21	19.56	12.97	45.75	3.51	0.89	47.18	26.4	25.39	17.88	116.76	110.65	75.58	50.14	17.27	41.09	67.4	28.94	12.96	69.12	143.11	88.27	100.35	83.92	45.48	118.22	88.75	52.73	52.55	28.18	47.03	35.1	41.44
ENSG00000078053	2.22	1.05	3.72	0.06	0.49	1.05	0	0.25	0.42	0.32	0.35	0.43	1.2	0.13	0	0.31	0.33	0	0	0	0.12	0	1.91	0.76	0.29	0.74	2.89	2.36	1.33	0	3.39	1.12	0.99	0	0.43	1.69	0	4.04	1.92	3.23	2.08	6.54	0.55	0.86	0.33	0.14	9.18	0	2.33
ENSG00000078061	24.48	17.44	22.3	9.26	8.33	22.84	31.28	14.56	19.72	15.99	23.58	21.66	31.84	36.99	34.3	14.21	16.25	2.06	5.93	18.95	4.62	2.86	18.5	18.08	8.95	11.77	14.75	16.24	12.56	23.68	13.83	7.88	14.22	13.91	9.19	23.07	42.49	23.84	23.69	49.96	44.92	7.32	21.58	23.25	26.72	25.53	13.15	0	34.63
ENSG00000078070	8.17	15.25	12.58	4.02	10.51	15.95	40.68	7.12	14.52	20.35	24.97	20.06	29.3	21.3	13.5	9.11	14.57	0	18.07	14.72	4.06	2.42	15.52	13.86	7.27	14.76	17.41	16.61	20.5	34.38	13.01	7	13.59	6.41	3.01	6.79	28.13	17	35.13	5.5	16.92	16.23	17.98	8.59	11.77	15.24	0	0	17.15
ENSG00000078081	0.71	1.18	1.26	0.34	1.36	0.45	0	0.39	1.76	0.39	1.4	0.43	1.26	0.88	1.05	6.09	1.24	0	3.97	0.34	0.26	1.2	1.83	0.25	0.92	0.14	1.98	0.72	4.93	0.6	16.93	2.16	0.86	0	1.21	1.89	3.03	2.6	7.54	4.7	5.78	0.56	2.35	0.25	0.81	1.32	0	0	2.26
ENSG00000078098	17.14	30.87	46.15	3.33	1.55	5.3	0	12.18	2.54	1.95	4.5	5.72	7.59	6.75	5.44	9.47	2.4	0	11.59	6.57	1.61	1.55	108.43	12.75	7.67	4.97	24.47	9.53	21.37	1.71	10.45	9.96	23.75	1.42	2.03	29.8	0	10.48	20.86	25.42	15.05	26.11	0.63	4.1	1.49	10.15	184.95	158.97	24.14
ENSG00000078114	20.56	17.57	45.38	11.33	10.75	9.81	0.71	58.97	42.27	15.75	35.61	16.22	62.46	34.19	45.46	56.31	18.18	0	40.23	8.12	4.98	2.26	30.7	27.48	39.82	5.66	28.89	34.88	83.22	3.11	26.87	35.19	27.06	2.63	7.11	13.97	29.86	31.03	36.88	17.96	5.05	70.57	23.88	10.98	36.07	25.04	1.57	0	37.77
ENSG00000078124	5.04	8.25	6.5	8.37	4.71	8.9	9.64	28.37	3.79	1.27	4.07	3.51	4.42	6.85	14.06	15.02	3.76	0	3.65	5.46	1.11	3.64	17.05	2.73	3.23	4.51	9.46	4.82	12.54	5.74	14.68	4.35	7.62	0.81	0.87	2.34	18.94	6.26	19.64	6.05	10.75	23.59	6.77	6.33	6.93	12.11	0	0	8.46
ENSG00000078140	14.68	21.99	24.57	21.34	8.56	24.48	4.99	23.32	13.21	10.75	11.87	13.48	15.17	24.18	26.58	32.35	15.2	0	20.26	14.97	2.83	1.82	31.59	13.79	9.66	13.88	32.22	38.32	37.81	17.17	24.76	10.98	21.24	6.46	2.67	13.63	23.23	18.57	39.97	43.4	25.51	34.72	27.69	21.79	8.56	21.92	0	0	20.21
ENSG00000078142	32.98	26.31	34.02	16.39	16.88	33.18	9.9	26.22	23.57	13.53	33.1	20.5	24.54	45.31	42.66	28.67	26.88	0	22.6	22.37	3.89	2.99	45.8	29.07	21.71	17.36	50.8	44.23	58.49	27.91	68.49	24.32	42.4	13.12	5.51	15.36	46.22	44.16	47.89	87.85	42.32	44.72	65.67	35.04	21.35	50.1	124.42	0	44.49
ENSG00000078177	18.66	13.7	21.01	6.82	7	14.79	9.03	12.37	11.35	5.11	14.66	11.19	19.79	17.66	17.9	17.6	18.29	2.72	19.54	12.75	1.68	0.16	20.46	9.17	10.87	8.67	38.11	36.06	32.81	13.97	25.73	14.52	23.28	4.24	1.45	6.71	47.37	19	35.46	24.32	14.17	19.23	33.09	8.56	9.68	15.94	0	8.88	14.75
ENSG00000078237	3.16	3.45	4.72	7.03	1.33	7.34	0	2.3	3.67	1.5	4.09	3.97	11.72	5.07	12.9	4.44	1.2	0	0	2.92	0.93	0	12.32	1.87	1.83	6.94	9.01	0.38	3.52	4.7	7.19	2.31	5.15	2.34	0.17	2.18	8.74	10.68	6.27	9.06	7.26	7.17	12.31	6.65	3.38	3.64	0	0	6.49
ENSG00000078246	9.53	11.13	12.52	7.07	4.51	14.43	6.58	23.69	10.78	5.13	10.13	10.13	12.15	15.21	14.38	6.48	9.72	0	11.18	12.19	1.84	2.67	17.56	9.06	5.25	6.29	31.85	31.67	33.77	10.45	82.01	13.15	26.86	6.78	4.42	10.64	38.32	20.97	53.95	44.05	13.56	26.84	21.84	20.42	12.67	13.66	55.97	29.36	12.76
ENSG00000078269	6.63	17.33	16.32	7.18	16.89	16.66	5	4.94	15.32	15.99	24.76	21.3	24.43	23.25	21.39	9.14	12.77	2.87	12.05	5.38	3.23	1.09	18.43	23.31	13.68	14.67	14.24	8.02	21.11	4.49	16.4	9.78	15.23	4.11	1.94	7.07	26.59	8.98	26.15	9.96	15.16	16.64	25.7	19.26	14.52	7.28	52.48	156.85	19.16
ENSG00000078295	3.13	1.63	9.64	0.48	2.06	2.22	1.98	1.18	3.64	1.14	2.86	1.46	7.69	14.49	3.16	0.58	3.36	0	1.99	2.03	0.23	3.14	12.07	11.74	2.67	1.45	1.3	3.02	6	1.01	2.69	1.34	3.78	0.19	2.4	14.47	2.8	3.45	3.02	1.01	6.37	0.14	3.55	4.56	2.54	1.72	0	49.4	11.48
ENSG00000078304	91.58	54.85	78.12	44.07	35.8	90.95	69.08	45.07	65.79	41.83	75.41	79.38	82.84	112.45	98.19	92	43.59	1.47	17.36	51.49	14.21	7.38	109.7	44.78	50.07	34.71	84.74	113.45	107.11	68.35	71.5	49.3	70.83	16.87	16.18	54.97	108.36	84.64	95.91	50.9	101.18	92.39	122.81	85.48	93.68	88.29	0	0	107.12
ENSG00000078319	8.14	6.44	7.35	3.18	12	3.86	0	8.07	6.03	7.35	6.02	6.75	13.87	12.57	0.64	1.82	23.49	0	5.75	18.68	3.22	2.75	9.11	9.67	4.64	9.93	5.09	12.05	4.46	9.88	0	0.86	4.95	5.63	1.42	15.03	6.46	7.88	14.43	11.99	16.99	11.06	16.59	14.32	14.93	9.52	0	0	11.14
ENSG00000078328	0	0.01	0.21	0.73	4.86	0.81	0.98	0	0.18	0.29	0.16	0	1.51	0	0.62	0	0.1	7.59	0	0	0.05	0.12	4.98	0.73	0	0.06	1.06	1.98	0.8	16.81	0.89	0	0.51	0.25	0	3.92	0	0.09	0	2.03	2.76	4.64	1.94	2.48	0.46	0.19	0	26.1	3.46
ENSG00000078369	98.18	198.2	100.65	63.75	27.18	94.17	164.5	95.47	59.57	48.41	95.74	54.22	107.25	121.13	118.04	53.71	39.24	0	63.98	72.69	14.38	6.59	164.53	53.79	50.37	53.53	216.16	92.65	122.23	100.16	97.96	85.13	127.35	59.58	44.07	104.26	142.28	96.78	144.38	83.57	214.48	196.54	169.72	81.67	118.02	173.05	311.93	0	149.64
ENSG00000078399	0	0	0	0.1	0	0	0.53	0.82	1.74	0	0.1	0.84	0.61	0	0	0	0	0	0.47	0	0.07	0	0	0	0	0	0.49	0	0	0	0	0.03	0.31	0	0	0	0	1.15	0	1.62	0	0.63	0.46	5.69	0	0	0	83.55	0
ENSG00000078401	7.7	19.42	7.15	2.62	4.15	14.66	0	1.88	2.6	8.6	11.96	8.35	39.3	5.7	19.51	19.85	4.76	0	20.41	2.42	2.81	0	18.7	3.98	2.2	7.6	10.64	35.1	15.86	6.69	17.61	11.85	18.45	0.2	3.04	6.79	5.15	14.9	10.01	4.25	7.17	12.1	30.94	4.84	4.46	15.07	0	344.47	9.02
ENSG00000078403	20.52	26.21	31.92	16.63	8.58	20.66	31.15	24.55	36.28	20.63	49.07	33.67	26.69	27.97	41.52	17.92	15.92	2.07	43.24	27.46	4.11	2.38	31.31	17.09	13	5.58	45.74	63.49	42.78	27.01	26.8	13.57	29.34	10.79	4.81	16.06	33.61	24.66	24.58	59.77	23.64	19.08	38.37	25.4	43.61	15.85	0	8.76	30.72
ENSG00000078487	6	2.41	4.68	1.39	3.69	2.78	12.58	2.94	3.37	5.66	5.74	9.07	4.59	5.46	6.44	2.65	3.64	0	11.09	4.06	0.44	0.24	3.88	4.02	1.56	4.29	4.6	10.76	8.99	4.55	13.77	1.39	6.19	5.9	0.49	3.27	5.49	4.05	4.56	13.22	2.33	4.53	8.32	4.84	6.41	4.7	0	0	4.05
ENSG00000078549	0.72	0.15	1.91	0.29	0.14	1.25	0	0.52	1.37	0.46	0.18	0.56	0.15	0.06	1.06	0.63	0.05	0	0	0.23	0.09	0	1.19	0.77	0.53	0.28	1.02	2.58	2.81	0.33	1.6	1	0.51	2.87	0.02	1.99	0	0.69	0	0.28	0.22	0.28	0.17	0.52	0.41	0.31	0	0	2.55
ENSG00000078579	0	0.09	0	0	0	0	0	0.16	0.12	0	0.04	0.09	0.33	0	1.67	0	0	0	0	0.54	0	0	0	0.31	0	0	0.1	0	0	0.11	0	1.24	0	0	0	0	0	0.47	0	0	0	0	0	0.11	0	0	59.5	0	0
ENSG00000078589	0.7	1.53	2.33	0.68	2.62	1.6	0	0.89	0.71	0.06	0.25	0.25	0.82	1.33	2.83	10.16	0	0	0	0	0.26	1.61	8.57	0.75	2.1	0.23	0.11	5.14	1.67	0	0	1.16	0.11	0	1.32	0.96	6.1	1.25	1	3.01	10.45	3.01	0	0.71	0.85	0.1	0	0	7.47
ENSG00000078596	21.07	8.96	38.48	10.79	2.75	42.3	0	7.27	11.37	8.29	20.58	6.55	36.96	39.35	14.97	6.37	0.65	0	0	68.29	8.52	3.74	58.01	6.95	18.25	15.7	31.51	2.49	70.76	0.89	11.28	22.39	60.24	16.46	20.23	49.19	39.61	24.81	14.8	57.95	0	8.15	32.74	2.12	24.69	0.83	0	0	43.95
ENSG00000078618	58.42	67.95	64.32	47.77	36.85	70.93	76.15	70.76	50.23	35.5	58.78	52.71	66.09	90.35	85.49	66.48	64.3	112.31	67.02	62.57	10	7.37	119.81	43.26	36.66	38.04	133.26	133.12	123.18	68.43	86.59	55.84	98.81	29.37	17.55	69.38	138.41	82.69	171.62	127.97	116.93	121.1	126.76	63.5	89.32	123.51	34.45	0	112.09
ENSG00000078668	34.94	33.28	53.01	28.13	22.82	42.87	92.08	42.82	22.53	14.41	19.11	17.63	43.96	31.23	35.43	31.2	23.68	0	0.21	27.64	8.83	5.23	64.24	36.42	23.61	29.27	45.57	37.53	35.36	31.74	30.27	17.66	35.04	6.45	5.41	21.45	42.62	27.19	41.93	29.73	33.89	48.26	60.84	51.79	37.95	48.53	0	0	76.67
ENSG00000078674	107.28	67.46	90.08	36.77	39.35	108.89	49.28	67.59	86.06	54.17	118.27	109.87	95.25	139.11	117.5	53.11	128.28	8.54	62.18	105.16	12.67	5.98	159.68	88.08	46.62	56.02	447.21	350.76	226.69	114.4	197.98	108.99	182.84	9.38	18.43	107.39	300.92	221.81	278.82	365.36	161.86	133.81	137.03	110.5	71.89	106.81	30.62	183.48	127.78
ENSG00000078687	25.88	19.17	28.83	2.89	10.05	17.16	5.55	14.91	18.19	9.5	18.81	17.77	23.1	25.87	11.12	11.06	19.32	21.09	8.96	16.71	1.85	1.02	28.21	16.64	19.53	8.33	38.03	50.41	38.7	11.36	32.88	15.44	27.89	12.97	4.89	23.44	35.66	31.75	33.87	31.79	48.1	17.84	28.77	32.09	26.96	16.21	27.74	8.34	33.93
ENSG00000078699	18.93	13.9	13.37	5	8.87	20.04	21.17	18.22	14.79	14.62	19.56	17.75	15.88	26.38	27.9	7.64	11.03	3.31	20.11	16.11	3.59	1.32	16.94	8.25	12.57	6.48	21.67	24.29	28.62	22.51	27.37	8.08	24.54	18.5	5.83	17.81	35.04	22.02	23.02	28.9	27.06	26.98	30.79	20.51	31.72	15.25	0	15.84	20.79
ENSG00000078725	1.08	0.97	0.63	0.58	0.22	1.34	14.19	0.08	0.68	0.65	0.29	0.84	1.15	1.38	0.59	0.17	1.89	1.55	0.17	12.54	0.16	0	0.29	2.78	0.89	2.16	0.69	4.17	0.63	2	0.91	0.26	3.71	1.45	0.52	0.26	0.54	2.98	0.84	9.05	0	0.26	5.73	2.04	1.53	1.92	4.7	0	0.75
ENSG00000078747	14.39	33.34	36.08	14.03	7.26	29.78	16.52	30.82	19.09	6.88	20.83	13.35	21.98	21.57	19.85	27.21	29.56	0.75	41.92	24.76	5.52	1.7	48.43	28.36	14.09	21.49	42.63	40.31	44.68	23.9	29.9	21.64	50.66	13.47	6.23	31.17	82.51	61.15	64.37	28.97	31.8	50.03	38.55	35.36	31.74	36.75	10.3	0	42.12
ENSG00000078795	0.83	0.48	0.56	0.81	0.1	2.69	0	1.49	1.12	0.66	1.75	1.83	0.8	2.84	2.64	0.74	0.9	0	3.29	1.17	0.16	0	0.82	0.72	0.58	0.42	1.49	5.62	2.48	1.29	0	0.78	1.68	0.06	0.07	0.55	1.06	1.34	2.59	6.85	4.72	0.67	1.27	1.25	1.43	0.23	26.44	0	2.47
ENSG00000078804	11.14	8.88	10.26	6	3.93	25.66	7.61	6.99	24.85	4.84	8.11	7.62	12.69	11.31	15.65	8.85	8.65	0	12.07	10.92	2.41	1.4	16.32	6.99	6.71	5.22	13.16	11.64	15.37	6.5	17.9	5.91	10.1	8.39	3.07	25.56	12.47	12.42	11.96	18.9	15.03	27.51	13.03	7.31	17.64	10.58	3.7	0	16.05
ENSG00000078808	31.43	49.89	49.42	8.41	9.75	23.54	25	41.07	45.64	43.7	34.53	36.73	37.45	40.61	32.61	15.16	19.56	0	3.05	52.08	11.49	5.45	43.85	18.86	25.01	31.84	66.36	23.87	48.19	36.14	21.3	13.68	27.74	53.21	14.35	45.43	31.07	38.53	43.32	29.27	37.54	41.54	40.59	32.06	42.05	60.69	433.21	17.64	46.56
ENSG00000078814	8.23	2.28	4.86	0.43	1.83	8.77	0	2.15	11.48	8.99	13.94	9.72	9.25	11.61	9.85	2.96	1.51	0.77	0	4.69	0.48	0.28	4.72	4.84	3.12	1.34	2.3	8.5	2.26	3.84	25.71	1.1	4.74	1.95	1.19	2.78	3.18	6.65	2.75	3.17	7.46	0.08	4.15	9.64	8.97	3.27	4.63	6.95	6.78
ENSG00000078898	0	0.03	10.48	0.28	2.81	0	0.58	0.14	0.04	1.33	3.96	0	0	0	0	0.44	0.73	0	0	0.34	4.58	0	5.59	95.17	36.54	0.15	78.91	0.79	454.19	0	14.22	20.79	0.09	0	0.06	29.41	0	5.63	43.18	7.12	0	10.59	0	0	0.1	0	0	0	4.22
ENSG00000078900	21.25	2.44	6.9	5.52	0.48	8.79	10.73	7.76	19.74	14.59	22.83	21.78	11.86	12.87	26.46	1.7	5.23	3.97	6.34	16.54	1.08	0.17	7.23	1.02	5.91	0.88	9.67	13.13	4.72	2.24	32.06	1.12	11.6	15.07	2.33	8.41	12.83	7.96	10.68	29.27	19.66	6.34	11.74	1.3	31.43	2.93	10.43	0	10.56
ENSG00000078902	22.65	12.47	19.89	6.08	10.59	10.47	4.64	20.84	39.49	24.06	30.68	34.73	22.87	22.48	42.31	15.15	12.95	11.84	5.93	13.34	2.84	1.91	25.9	13.83	9.61	15.92	22.85	34.29	28.12	34.19	11.68	6.42	17.7	12.39	3.35	20.27	27.16	18.97	29.85	26.51	15.22	47.35	22.86	23.31	30.18	22.42	44.34	0	24.78
ENSG00000078967	10.59	7.13	7.37	5.02	5.75	11.26	0.27	8.55	7.57	5.45	8.29	6.62	8.7	9.78	19.85	8.18	11.03	0	1.02	7.97	2.07	1.36	13.43	12.1	7.71	7.35	15	13.89	19.59	11.2	7.24	7.74	13.65	3.67	2.95	12.01	15.1	16.64	11.22	25.29	10.15	9.95	12.33	12.74	13.17	21.82	0	0	16.3
ENSG00000079101	17.53	6.03	11.37	9.18	2.13	14.02	8.36	3.36	4.96	5.79	7.11	8.24	12.69	21.6	19.2	6.39	4.56	0	4.52	13.65	2.77	1.95	15.45	4.51	4.99	8.45	40.63	14.82	24.95	9.51	20.55	7.64	17.38	2.48	1.95	3.61	35.67	14.02	9.05	8.93	8.38	44.61	16.81	19.73	12.44	16.57	0	0	17.18
ENSG00000079102	15.5	8.91	7.87	3.15	2.68	13.11	2.34	5.42	10.64	0.92	3.05	5.79	3.09	9.49	9.78	2.03	3.77	1.91	3.24	6.22	0.49	0.05	16.8	5.91	5.57	1.99	12.08	14.61	29.27	11.29	47.5	10.17	11.86	1.75	3	25.13	1.99	12.06	7.4	15.34	6.19	6.44	3.23	6.42	3.38	3.17	32.13	0	20.34
ENSG00000079112	0.21	0.11	0.07	0.14	0.09	0.54	2.36	4.37	11.33	0.07	0.43	3.95	0.28	0	2.18	1.45	0.04	0	0	0.12	0	0	0.06	0.29	0.23	0	0.15	0.65	0	0	1.35	0.02	0.07	0.42	0	0	0.79	0.31	0.18	0	0	0	0	0.42	0.15	0.23	0	0	0.67
ENSG00000079134	51.37	52.48	57.56	47.58	29.97	70.8	9.59	44.75	36.39	28.98	52.47	60.37	64.81	110.74	112.3	55.58	80.58	2.88	106.88	47.24	10.48	0.31	55.65	51.38	33.76	25.54	97.61	124.64	78	73.09	99.59	28.26	80	8.39	6.03	19.81	113.88	65.15	77.34	98.66	84.55	68.29	111.01	48.41	51.75	88.48	144.08	0	67.81
ENSG00000079150	6.71	9.91	10.44	6.46	1.33	12.86	36.9	2.13	3.21	4.23	7.91	3.97	5.71	12.53	14.67	3.91	3.44	0	4.01	7.52	2.4	1.04	24.36	6.54	4.35	6.29	17.19	9.85	25.7	7.09	9.28	7.35	11.14	6.52	2.81	4.97	16.96	7.04	15.55	28.06	19.53	7.45	21.32	6.58	6.24	6.85	0	0	10.9
ENSG00000079156	0.63	0.93	2.32	1.13	0.23	0.92	0.15	0.58	1.79	0.39	0.44	0.47	0.52	0.11	0.75	0.31	1.12	3.33	0	0.51	0.16	0.19	5.04	0.64	0.4	0.72	1.1	0.69	2.82	0.73	1.61	0.84	0.57	0	0.09	3.27	0.41	1.17	1.88	0.65	6.92	0.95	0.48	1.61	0.44	0.5	0	0	2.81
ENSG00000079215	2.12	13.35	5.85	5.32	4.9	2.12	20.86	31.4	7.1	1.21	3.1	1.26	1.6	6.67	2.68	28.66	2.85	0	8.66	1.78	2.1	0.44	7.73	4.28	3.9	2	4.72	11.68	17.7	4.17	10.23	2.67	4.01	0.17	0.52	4.48	6.13	8.77	15.53	11.95	41.14	6.79	12.63	7.38	2.92	7.32	0	12.24	25.26
ENSG00000079246	61.06	116.09	135.96	78.87	48.82	105.53	6.13	80.78	148.26	35.6	85.83	63.8	100.21	102.73	67.04	90.95	93.88	5.24	65.3	84.36	22.86	4.49	193.92	86.82	47.17	86.37	270.35	184.4	249.45	106.93	73.9	73.04	157.21	24.26	18.77	61.55	173.41	160.31	196.36	73.61	159.38	205.56	170.84	110.34	86.84	155.27	102.6	11.87	123.9
ENSG00000079257	0.8	7.44	15.49	2.25	0.46	8.47	8.29	3.68	2.18	3.46	12.6	6.64	25.54	30.57	3.31	6.52	6.37	0	0.43	4.28	1.23	0.8	13.29	4	10.6	3.94	13.16	9.86	18.06	3.99	8.54	16.46	12.47	0.13	1.33	6.06	10.16	16.36	24.32	2.75	0	1.95	9.19	2.64	0.93	3.54	0	0	24.67
ENSG00000079263	3.58	2.39	2.23	1.02	9.4	1.83	68.03	4.35	4.26	0.1	3.72	2.89	0.25	2.57	4.04	9.13	1.09	12.67	0.94	0.92	0.14	0.81	4.9	1.12	4.02	0.38	3.21	0.17	6.6	0.34	0	2.87	0.52	0.35	0.08	1.61	2.23	4.8	3.34	3.43	0.66	0.29	0	0.9	0.97	0.34	5.23	0	14.65
ENSG00000079277	33.14	21.88	28.61	10.03	15.19	33.54	15.75	27.42	44.56	14.02	30.35	25.81	22.96	40.98	58.03	13.37	16.76	1.45	33.88	27.74	4.53	0.88	26.68	37.1	17.43	9.14	32.07	66.88	38.38	26.7	40.54	16.23	26.91	10.89	3.73	21.65	34.86	20.12	57.77	70.26	21.83	59.91	46.31	14.95	41.05	30.06	30.78	0	39.15
ENSG00000079308	75.8	45.52	51.76	18.95	23.1	49.05	167.22	151.92	49.86	35.29	43.21	55.71	57.31	102.12	70.08	44.77	17.65	4.29	38.25	55.57	7.55	4.58	60.81	37.63	50.19	13.04	31.26	75.97	42.29	21.94	82.13	27.95	38.33	28.48	11.08	83.33	46.91	73.35	45.3	94.47	57.36	69.29	48.58	30.08	75.39	28.85	32.06	158.27	110.44
ENSG00000079313	16.88	15.48	10.13	4.02	9.38	4.34	5.28	8.04	23.96	25	19.09	28.76	28.06	10.85	24.07	9.77	28.09	7.76	3.47	18.7	2.37	0.65	41.63	19.49	9.53	11	44.09	57.2	21.16	26.73	5.01	8.98	14.57	30.83	19.28	20.34	52.43	12.74	13.65	24.66	18.94	18.49	13.43	27.92	14.85	32.87	3.22	80.75	12.96
ENSG00000079332	38.81	45.73	50.39	44.23	21.41	69.09	29.98	62.88	18.65	15.49	24.28	18.53	38.95	31.14	37.57	61.44	30.73	15.21	19.67	39.88	10.02	5.02	88.78	40.09	30.35	38.16	122.28	56.16	112.35	34.97	48.72	44.4	58.92	15.58	11.87	25.8	81.13	58.85	88.54	46.75	88.08	49.03	72.06	47.55	28.26	43.17	113.48	0	60.69
ENSG00000079335	3.91	3.11	7.48	2.29	5.39	6.14	0	3.24	7.43	5.69	10.17	9.99	8.82	10.15	10.49	5.4	9.55	2.74	4.58	5.77	1.37	0.22	10.55	4.59	6.66	4.28	15.22	10.32	20.13	12.83	9.73	6.16	20.93	2.17	3.53	6.37	16.05	14.02	11.36	24.32	7.13	15.04	13.41	2.8	10.1	17.84	0	0	10.11
ENSG00000079337	12.8	10.34	11.13	1.71	5.03	9.88	38.82	143.59	19.87	18.57	16.33	13.96	17.61	10.39	34.59	22.32	5.95	0	26.56	7.75	1.93	0.22	10.9	13.01	10.91	2.27	3.62	52.61	17.11	4.62	24.63	11.51	9.75	5.05	3.48	38.12	9.81	21.31	10.71	30.67	19.25	10	14.33	7.77	19.05	2.16	15.88	0	36.06
ENSG00000079385	40.53	32.85	29.25	10.26	12.67	28.07	19.87	65.3	45.83	10.66	67.62	45.99	66.9	48.65	96.53	31.05	14	0	39.39	21.14	4.85	1.91	43.67	14.78	23.62	6.11	82.14	144.53	115.01	41.41	62.97	67.36	43.04	109.03	4.78	47.08	62.41	44.64	107.48	325.01	12.21	40.6	15.4	69.42	26.17	11.07	0	365.77	75.92
ENSG00000079387	3.97	7.39	10.2	7.88	7.89	17.43	46.92	12	8.6	3.64	11.03	4.25	14.93	9.03	11.64	10.5	13.37	18.35	1.13	10.55	2.04	0.73	11.43	11.12	5.07	5.79	22.03	26.82	21.53	15.34	26.13	9.44	18.29	2.37	3.17	13.47	27.19	19.57	11.32	17.55	7.93	28.98	16.31	7.39	7.51	10.53	0	21.75	13.56
ENSG00000079393	0	0.17	0.32	0.78	0	0.38	0	0.4	0.12	0	0.19	0	1.28	0	0	0.45	0	4.06	0	0	0.05	0.81	2.48	0.49	0.15	0.14	0	0	0	0	4.34	0	0.27	0	0	6.02	0	0.31	0	16.47	0	0.11	0	2.58	1.18	0	0	0	5.06
ENSG00000079432	53.21	21.77	23.75	7.99	15.51	27.28	25.43	23.63	63.8	67.9	60.71	95.01	52.27	38.7	53.38	8.95	20.32	21.12	12.22	41.3	7.15	2.3	43.32	27.09	17.7	13.32	34.73	31.47	18.7	52.34	20.43	4.9	28.14	66.2	24.38	81.65	41.59	52.45	24.56	26.38	81.85	25.05	56.88	40.75	54.18	28.51	53.53	8.03	28.85
ENSG00000079435	7.27	3.97	4.27	2.07	3.37	4.1	18.47	6.56	11.37	9.95	7.6	12.6	10.15	7.74	12.7	3.44	5.65	11.86	21.6	8.68	0.87	0.66	1.07	7.02	5.89	4.16	2.56	3.08	7.69	13.43	17.8	0.81	6.04	9.79	0.91	4.81	11.31	6.59	9.55	8.78	12.71	47.14	1.09	11.51	14.49	3.21	3.9	66.42	9.87
ENSG00000079459	35.9	35.82	49.16	23.41	20.91	46.23	39.1	52.49	46.98	27.77	38.12	33.11	65.59	52.05	58.46	19.32	24.74	0	21.97	31.83	9.1	3.99	74.2	31.27	32.87	18.84	54.21	38.9	68.11	21.25	34.97	36.28	44.97	12.6	10.65	32.19	81.44	32.23	74.18	77.34	33.41	85.28	45.08	23.44	50.46	29.12	439.71	0	53.13
ENSG00000079462	15.86	19.18	19.08	4.52	4.84	9.41	0	8.94	10.21	16.72	10.18	11.09	18.93	12.18	18.79	1.6	15.92	0	19.79	13.59	4.67	0.68	10.56	16.4	7.03	12.9	18.35	12.56	7.65	23.27	0	1.12	23.71	24.04	10.76	17.36	19.24	24.65	14.8	0	67.06	37.47	70.53	26.87	20.4	44.6	0	0	17.34
ENSG00000079482	14.66	11.3	9.74	5.74	7.26	17.84	46.08	10.92	18.11	8.25	11.58	15.09	12.6	20.02	20.84	6.93	12.16	0	31.16	18.34	2.93	1.89	18.33	4.94	5.87	8.02	25.43	41.02	31.15	25.85	30.29	4.95	17.01	13.51	3.45	9.53	30.42	30.27	17.73	24.6	12.04	16.31	22.43	18.3	30.4	26.03	0	15.3	13.61
ENSG00000079557	0	0	0	0	0	0	0	0	0.04	0	0.21	0	0	0	0	0	0	0	0	0	0	0	0	0	0	0	0	1.72	0	0	0	0	0	0	0	0	0	0	0	0	0	0	0	0	0	0	0	0	0
ENSG00000079616	24.78	26.4	22.49	11.02	13.77	24.68	12.02	13.6	21.56	20.84	24.61	21.94	26.51	26.7	30.54	15.01	31.47	3.38	30.53	27.31	4.15	3.98	22.69	19.2	12.79	13.47	36.13	27.38	20.15	35.3	57.1	5.74	28.29	9.44	11.03	20.23	40.46	25.96	35.07	30.66	52.97	36.17	44.69	30.73	33.93	38.08	0	60.61	24.84
ENSG00000079689	0	0.17	0.55	0	0	0.19	0	0.2	0.05	0.2	0.21	0.36	0	0	0	0.39	0	0	8.37	0	0	0	0.16	0.13	0.67	0.84	0.12	0.36	2.51	0	2.13	0.47	0.38	0.76	0.75	0.46	0	0.28	0	0	0	0.2	0	0	0.14	0.23	0	0	2.53
ENSG00000079691	9.81	15.24	15.95	11.39	6.15	29.53	18.13	8.48	10.53	8.19	18.25	14.14	17.58	28.15	21.35	14.8	11.48	8.42	14.79	10.59	1.98	2	19.24	9.48	10.18	9.25	21.48	27.27	35.01	9.89	18.28	5.45	40.33	11.12	5.87	8.39	23.14	24.57	16.06	11.49	6.78	39.91	42.52	11.27	16.81	20.21	206.48	0	16.89
ENSG00000079739	6.8	13.37	15.72	5.92	3.36	11.01	33.29	24.64	18.08	10.6	20.83	10.37	18.05	6.59	8.27	11.68	2.89	4.34	45.03	10.68	2.82	3.1	28.37	5.56	9.09	6.45	24.03	9.24	27.29	6	8.34	8.7	15.53	6.58	3.82	19.58	22.08	15.03	19.58	8.44	4.82	21.6	13.48	14.01	19.62	3.33	6.57	0	25.42
ENSG00000079785	24.73	26.82	38.53	18.07	13.42	28.67	49.03	32.97	19.53	11.61	22.32	12.64	23.76	30.59	20.34	28.4	25.86	10.19	1.53	21.93	4.47	0.76	46.01	19.53	17.31	21.98	52.63	168.01	54.89	22.79	1.08	18.86	27.77	10.85	4	16.62	60.93	36.3	40.93	19.32	13.59	38.69	10.84	25.26	15.83	28.36	0	0	36.58
ENSG00000079805	80.87	81.79	62.27	24.74	38.89	61.15	122.93	64.91	125.22	64.65	91.47	100.41	79.4	113.09	69.16	99.43	45.41	15.59	44.12	70.18	13.8	8.44	69.35	62.24	57.29	36.86	56.01	54.19	50.09	72.45	64.6	19.75	51.3	47.88	18.13	57.43	85.51	84.44	50.31	76.91	98.72	158.4	90.39	80.66	129.4	68.16	5.48	0	106.65
[truncated: 54,304 more rows]
[truncated: 26 more columns]

## Sheet: Gene Signature
Gene signatures for antigen presentation machinery, immune cell types, T cell infiltration score and overall immune infiltration score
T cell infiltration score-related cell types		CD8-T-cells	T-helper-cells	Tcm-cells	Tem-cells	T-cells	Th1-cells	Th17-cells	Th2-cells
[truncated: 60 more rows]
[truncated: 29 more columns]
