# Supplementary material for: The Immune Landscape of Chinese Head and Neck Adenoid Cystic Carcinoma and Clinical Implication
Source: Front Immunol. 2021 Sep 6;12:618367. doi: 10.3389/fimmu.2021.618367 (PMC8450584; doi:10.3389/fimmu.2021.618367)
Supplement: Supplementary file 2 [file DataSheet_2.xlsx]

## Sheet: Sheet1
Clinicopathological features
Case Number	Gender	Types of surgical sample	Age	Date of surgery	Histopathology	Necrosis	Perineural invasion (PNI)	Margin	TNM stage	Postoperative radiotherapy (PORT)	CD8 immunohistochemistry (IHC)	Lymphocytes infiltration in tumor	PD-L1 tumor proportion score (TPS) IHC	PD-L1 combined positive score (CPS) IHC	Locoregional recurrence	Sites of locoregional recurrence	Diagnosed date of locoregional recurrence	Distant metastasis	Sites of distant metastasis	Diagnosed date of distant metastasis	Locoregional recurrence-free survival (LRRFS)	Distant metastasis-free survival time (DMFS)	Tumour mutational burden (TMB)	indel_TMB	Conventional microsatellite instability (MSI)-PCR testing	Antigen presenting machinery (APM)	Immune infiltration score (IIS)	T cell infiltration score (TIS)	Outcome
P-01	Female	Primary	34	2016-04-01	Mix of tubular and cribriform	Negative	Positive	Positive	Unknown	Yes, radiotherapy and chemotherapy	#N/A	#N/A	#N/A	#N/A	No	#N/A	2021-02-01	Yes	Lung	2016-10-18	58.9	6.7	5.0303	2.06061		0.839615	0.474235	0.566108	Unknown
P-02	Male	Relapsed	47	2008-07-15	Cribriform	Unknown	Unknown	Positive	T4bN0M0 (stage IVb)	Yes	20% positive	Inactive	TPS=0	CPS<1	Yes	Basilar skull	2013-07-05	Yes	Lung; kidney	2017-03-01	60.5	105	2.39394	0.575758		0.807658	0.506999	0.592375	Alive
P-03	Male	Primary	37	2017-03-01	Mixed， solid component<30%	Positive	Positive	Positive	T4bN0M0 (stage IVb)	Yes, concurrent chemoradiotherapy	30% positive	Inactive	TPS=0	CPS<1	Yes	Basilar skull; cabernous sinus	2019-09-23	No		2020-09-12	31.2	43	0.606061	0.151515		0.847751	0.509987	0.611607	Alive
P-04	Female	Primary	35	2014-07-24	Tubular	Negative	Positive	Positive	T3N0M0 (stage III)	Yes, concurrent chemoradiotherapy	#N/A	#N/A	#N/A	#N/A	No	#N/A	2021-02-01	Yes	Lung	2017-04-01	79.5	32.7	3.93939	0.272727		0.725698	0.456014	0.562141	Alive
P-05	Male	Primary	51	2016-09-22	Solid	Positive	Negative	Unknown	T2N0M0 (stage I)	Yes, radiotherapy and chemotherapy	40% positive	Active	TPS=0	CPS<1	Yes	Cervical lymph nodes	2019-08-08	Yes	Bone; mediastinal lymph nodes	2019-08-08	35	35	0.757576	0.151515	Yes	0.842432	0.510022	0.625314	Alive
P-06	Male	Primary	39	2015-03-01	Unknown	Unknown	Unknown	Unknown	Unknown	Unknown	20% positive	No infiltration	TPS=0	CPS=0	Yes	Submental lymph node	2017-03-14	Yes	Lung; liver	2017-03-17	24.8	24.9	2.75758	0.878788		0.710773	0.475054	0.585623	Unknown
P-07	Female	Primary	34	2012-06-19	Mix of tubular and cribriform	Negative	Negative	Positive	T4bN0M0 (stage IVb)	No	#N/A	#N/A	#N/A	#N/A	No	#N/A	2021-02-01	Yes	Lung	2012-09-29	105	3.4	1.21212	0.030303		0.648128	0.515273	0.586096	Alive
P-08	Male	Primary	30	2015-10-17	Unknown	Negative	Positive	Positive	T4bN0M1 (stage IVc)	Yes	5% positive	No infiltration	TPS=0	CPS=0	Yes	Cabernous sinus	2017-05-31	Yes	Lung	2015-09-01	19.7	-1.5	1.12121	0.0909091		0.787295	0.470217	0.572459	Alive
P-09	Male	Relapsed	56	2008-11-27	Mix of tubular and cribriform	Unknown	Unknown	Unknown	Unknown	Yes	1% positive	Inactive	TPS<1%	CPS<1	Yes	Upper jaw	2015-09-01	No		2021-02-01	82.3	148.3	0.727273	0.030303		0.788667	0.475269	0.571164	Unknown
P-10	Male	Relapsed	47	2013-09-01	Mix of tubular and cribriform	Negative	Positive	Unknown	Unknown	No	0	No infiltration	TPS=0	CPS=0	Yes	Parotid gland	2018-01-01	No		2021-02-01	52.8	90.3	1.39394	0.151515		0.736402	0.43032	0.533981	Unknown
P-11	Female	Primary	39	2018-11-09	Cribriform	Negative	Negative	Unknown	T4N0M0 (stage IV)	Yes	1% positive	Inactive	TPS=0	CPS=0	No	#N/A	2021-02-01	No		2021-02-01	27.2	27.2	0.666667	0.0909091		0.762507	0.446272	0.541664	Alive
P-12	Female	Primary	33	2017-07-01	Unknown	Negative	Positive	Unknown	Unknown	Yes	<1% positive	Inactive	TPS=0	CPS=0	No	#N/A	2021-02-01	Yes	Lung; kidney; liver	2018-08-30	43.7	14.2	0.424242	0.030303		0.72867	0.442713	0.555292	Unknown
P-13	Female	Primary	41	2016-01-01	Unknown	Unknown	Unknown	Unknown	Unknown	Yes	<1% positive	No infiltration	TPS=0	CPS=0	Yes	Bilateral orbital	2018-01-01	No		2019-12-09	24.4	47.9	0.606061	0.0909091		0.74975	0.473921	0.567089	Unknown
P-14	Female	Primary	67	2017-11-22	Mix of tubular and cribriform	Positive	Negative	Unknown	T3N0M0 (stage III)	Yes	5% positive	Inactive	TPS=0	CPS=0	No	#N/A	2019-05-16	Yes	Retropharyngeal lymph node; liver ; lung; bone	2018-05-14	18	5.8	0.727273	0.121212		0.794122	0.44692	0.563056	Alive
P-15	Female	Primary	33	2015-09-18	Mix of tubular and cribriform	Unknown	Positive	Unknown	T3N0M0 (stage III)	No	1% positive	Inactive	TPS=0	CPS=0	No	#N/A	2021-02-01	Yes	Lung	2018-07-16	65.4	34.4	1.57576	0.0909091		0.685035	0.466384	0.56504	Alive
P-16	Male	Primary	48	2017-11-06	Unknown	Negative	Negative	Unknown	T3N0M (stage III)	Yes	30% positive	Active	TPS=0	CPS=0	No	#N/A	2021-02-01	Yes	Lung	2018-05-12	39.4	6.2	1.18182	0.121212		0.821202	0.512346	0.626418	Alive
P-17	Male	Primary	29	2012-01-01	Mixed	Negative	Positive	Unknown	T2N2bM0 (stage IVa)	Yes	2% positive	Inactive	TPS=0	CPS=0	No	#N/A	2018-12-27	Yes	Lung; adrenal gland	2017-02-01	85.1	61.9	0.818182	0.0909091		0.711194	0.47173	0.573282	Dead
P-18	Female	Primary	60	2018-03-13	Solid	Negative	Positive	Negative	T3N3bM0 (stage IVb)	Yes	20% positive	Active	TPS=0	CPS=0	Yes	Cervical lymph nodes	2019-01-18	Yes	Bone	2019-01-18	10.4	10.4	1.12121	0.121212	Yes	0.479786	0.569146	0.632602	Dead
P-19	Female	Primary	54	2014-08-19	Cribriform	Unknown	Unknown	Unknown	Unknown	Yes	5% positive	Inactive	TPS=0	CPS=0	No	#N/A	2021-02-01	Yes	Lung	2016-11-30	78.6	27.8	1.12121	0.0909091		0.664734	0.518891	0.595819	Unknown
P-20	Female	Primary	61	2018-02-28	Mix of tubular and cribriform	Negative	Positive	Unknown	T3N0M0 (stage III )	Yes	1% positive	No infiltration	TPS=0	CPS=0	No	#N/A	2021-02-01	Yes	Lung	2018-01-29	35.6	-1	0.454545	0.030303		0.727176	0.45546	0.556811	Alive
P-21	Female	Primary	36	2018-03-13	Mix of tubular and cribriform	Negative	Positive	Positive	T4bN0M0 (stage IVb)	Yes	3% positive	Inactive	TPS=0	CPS=0	No	#N/A	2020-08-19	Yes	Lung	2019-01-15	29.7	10.3	0.575758	0.0909091		0.784947	0.49265	0.591715	Alive
P-22	Male	Primary	34	2017-01-06	Unknown	Negative	Positive	Positive	T4bN0M0 (stage IVb)	Yes	5% positive	Inactive	TPS=0	CPS=0	No	#N/A	2021-02-01	Yes	Lung; bone	2020-01-05	49.6	36.5	0.333333	0		0.868888	0.577046	0.647912	Alive
P-23	Female	Primary	70	2018-01-19	Adenoid cystic carcinoma ex pleomorphic adenomas	Negative	Positive	Negative	T1N0M0 (stage I)	Yes	5% positive	Inactive	TPS=0	CPS=0	No	#N/A	2020-10-21	No		2020-10-21	33.5	33.5	0.575758	0.0909091		0.790805	0.510886	0.613299	Alive
P-24	Male	Primary	65	2017-09-18	solid	Positive	Positive	Negative	T1N0M1 (stage IVc)	No	10% positive	Inactive	TPS=0	CPS=0	Yes	Cervical lymph nodes	2018-01-01	Yes	Lung; liver	2017-08-29	3.5	-0.7	0.575758	0.030303		0.744604	0.476004	0.585882	Alive
P-25	Female	Primary	67	2018-01-17	Mixed	Negative	Positive	Unknown	T2N0M1 (stage IVc)	Yes, radiotherapy and chemotherapy	15% positive	Inactive	TPS=0	CPS=0	No	#N/A	2018-07-25	Yes	Lung	2018-02-28	6.3	1.4	0.424242	0.0606061	Yes	0.820064	0.501817	0.607669	Alive
P-26	Female	Primary	38	2018-01-26	Mixed	Positive	Positive	Positive	T4bN0M0 (stage IVb)	Yes, radiotherapy and chemotherapy	5% positive	Inactive	TPS=0	CPS=0	No	#N/A	2018-07-10	No		2018-07-10	5.5	5.5	0.606061	0.151515		0.758415	0.47246	0.57723	Alive
P-27	Male	Primary	32	2017-11-15	Mix of tubular and cribriform	Negative	Positive	Negative	T2N0M0 (stage I)	Yes	<1% positive	No infiltration	TPS=0	CPS=0	Yes	Cervical lymph nodes	2019-06-17	Yes	Lung; liver; bone; abdominal	2019-11-18	19.3	24.4	0.636364	0.212121		0.662524	0.458173	0.580912	Alive
P-28	Male	Primary	63	2016-03-03	Mixed cribriform-solid type	Positive	Negative	Unkonwn	T3N0M0 (stage III)	No	<1% positive	No infiltration	TPS=0	CPS=0	Yes	Oral floor	2017-08-01	Yes	Lung	2017-12-01	17.2	21.3	0.787879	0.242424		0.713201	0.455679	0.566346	Alive
P-29	Female	Primary	58	2018-01-08	Mix of tubular and cribriform	Negative	Positive	Positive	T2N0M0 (stage I)	Yes, radiotherapy and chemotherapy	<1% positive	No infiltration	TPS=0	CPS=0	No	#N/A	2020-03-10	No		2019-10-19	26.4	21.6	0.393939	0.030303	Yes	0.748044	0.496065	0.603342	Alive
P-30	Female	Primary	71	2012-12-01	Unknown	Unknown	Unknown	Unknown	Unknown	Yes	10% positive	Inactive	TPS=0	CPS<1	No	#N/A	2018-08-18	Yes	Lung; pleura; mediastinal and axillary lymph nodes	2017-02-01	69.5	50.8	1	0.0909091		0.695551	0.441645	0.544318	Alive
P-31	Female	Primary	43	2014-04-21	Unknown	Unknown	Unknown	Unkonwn	T2N0M0 (stage I)	No	5% positive	Inactive	TPS=0	CPS=0	No	#N/A	2021-02-01	Yes	Lung	2015-01-20	82.6	9.1	10.7576	2.21212	Yes	0.730289	0.487225	0.596469	Alive
P-32	Female	Primary	18	2017-11-20	Cribriform	Negative	Negative	Positive	T1N0M0 (stage I)	Yes	5% positive	No infiltration	TPS=0	CPS=0	No	#N/A	2021-02-01	No		2021-02-01	39	39	230.333	49.6364	Yes	0.732313	0.497345	0.609565	Alive
P-33	Male	Primary	21	2017-08-07	Cribriform	Negative	Positive	Positive	T4aN0M0 (stage IVa)	Yes	<1% positive	No infiltration	TPS=0	CPS=0	No	#N/A	2020-03-29	No		2019-01-14	32.2	17.5	0.878788	0.030303	Yes	0.654212	0.468527	0.582379	Alive
P-34	Male	Primary	63	2017-10-12	Mix of tubular and cribriform	Negative	Positive	Negative	T2N0M0 (stage I)	Yes	<1% positive	No infiltration	TPS=0	CPS=0	No	#N/A	2021-02-01	No		2021-02-01	40.3	40.3	0.393939	0.0606061	Yes	0.744797	0.448677	0.557076	Alive
P-35	Female	Primary	45	2013-09-24	Unknown	Unknown	Unknown	Negative	T2N0M0 (stage I)	Yes	5% positive	No infiltration	TPS=0	CPS=0	No	#N/A	2021-02-01	Yes	Lung	2016-10-01	89.6	36.8	1.24242	0.0606061	Yes	0.813234	0.500913	0.593889	Alive
P-36	Female	Primary	68	2017-10-30	Mix of tubular and cribriform	Negative	Positive	Negative	T1N0M0 (stage I)	Yes	30% positive	No infiltration	TPS=0	CPS=0	No	#N/A	2021-02-01	No		2021-02-01	39.7	39.7	0.636364	0	Yes	0.825932	0.500222	0.601858	Alive
P-37	Female	Primary	40	2017-04-18	Unknown	Unknown	Positive	Negative	T4bN0M0 (stage IVa)	Yes	negative	No infiltration	TPS=0	CPS=0	No	#N/A	2021-02-01	No		2021-02-01	46.2	46.2	0.606061	0.0606061		0.711128	0.45404	0.557869	Alive
P-38	Male	Primary	27	2017-07-01	Mix of tubular and cribriform	Negative	Unknown	Negative	T2N0M0 (stage I)	Yes	10% positive	Inactive	TPS=0	CPS=0	No	#N/A	2021-02-01	No		2021-02-01	43.7	43.7	0.0909091	0	Yes	0.76575	0.49075	0.595061	Alive
P-39	Male	Primary	46	2017-09-13	Mix of tubular and cribriform	Negative	Positive	Positive	T2N0M0 (stage I)	Yes, radiotherapy and chemotherapy	5% positive	Inactive	TPS=0	CPS=0	No	#N/A	2021-02-01	No		2021-02-01	41.2	41.2	0.363636	0.030303		0.726395	0.479247	0.585887	Alive
P-40	Female	Primary	30	2017-07-19	Mix of tubular and cribriform	Negative	Negative	Positive	T2N0M0 (stage I)	Yes	<1% positive	Inactive	TPS=0	CPS=0	No	#N/A	2021-02-01	No		2021-02-01	43.1	43.1	0.30303	0	Yes	0.830152	0.520493	0.621299	Alive
P-41	Male	Relapsed	57	2014-07-01	Unknown	Negative	Negative	Positive	T2N0M0 (stage I)	Yes	<1% positive	No infiltration	TPS=0	CPS=0	Yes	Nasal cavity	2017-07-01	No		2021-02-01	36.5	80.2	1.0303	0.121212	Yes	0.692482	0.465445	0.574953	Alive
P-42	Male	Primary	70	2017-09-06	Mix of tubular and cribriform	Positive	Negative	Positive	T3N3bM0 (stage IVb)	Yes	3% positive	No infiltration	TPS=0	CPS=0	No	#N/A	2020-01-01	No		2020-01-01	28.2	28.2	1.21212	0.0909091	Yes	0.826073	0.477084	0.60806	Alive
P-43	Female	Relapsed	34	2008-09-20	Mixed	Negative	Positive	Positive	T4bN0M0 (stage IVb)	Yes	<1% positive	No infiltration	TPS=0	CPS=0	Yes	Basilar skull; orbit	2014-09-17	Yes	Lung	2017-10-19	72.9	110.5	0.848485	0.181818	Yes	0.699404	0.458046	0.565776	Alive
P-44	Female	Primary	49	2017-07-05	Unknown	Positive	Positive	Unknown	T2N0M0 (stage I)	No	#N/A	#N/A	#N/A	#N/A	Yes	Cervical lymph nodes	2018-07-02	Yes	Bone; lung	2017-11-01	12.1	4	0.878788	0.030303	Yes	0.673243	0.471385	0.576574	Alive
P-45	Male	Relapsed	49	2010-01-01	Mix of tubular and cribriform	Positive	Unknown	Unknown	Unknown	No	20% positive	Inactive	TPS=0	CPS=0	Yes	Oral floor	2016-07-03	Yes	Lung	2016-07-03	79.2	79.2	0	0		0.856713	0.477363	0.587761	Unknown
P-46	Male	Relapsed	53	2008-05-01	Solid	Positive	Negative	Unknown	Unknown	Yes	15% positive	No infiltration	TPS=0	CPS=0	Yes	Hard palate	2014-04-01	Yes	Lung	2014-07-01	72	75.1	1.48485	0.242424	Yes	0.69754	0.461136	0.568199	Unknown
P-47	Male	Primary	28	2017-01-01	Mix of tubular and cribriform	Unknown	Positive	Negative	T3N0M0 (stage III)	Yes, heavy ion radiotherapy	#N/A	#N/A	#N/A	#N/A	No	#N/A	2021-02-01	No		2021-02-01	49.7	49.7	0.242424	0.0909091		0.572451	0.56276	0.60207	Alive
P-48	Female	Primary	47	2015-09-19	Mixed	Negative	Positive	Positive	T4aN0M0 (stage IVa)	Yes, radiotherapy and chemotherapy	1% positive	No infiltration	TPS=0	CPS=0	No	#N/A	2020-08-25	Yes	Lung	2017-03-28	60.1	18.5	0.878788	0.121212		0.401587	0.568256	0.611799	Alive
P-49	Female	Primary	53	2017-07-09	Mix of tubular and cribriform	Unknown	Positive	Negative	T4bN0M0 (stage IVb)	Yes	20% positive	Inactive	TPS=0	CPS=0	No	#N/A	2021-02-01	No		2021-02-01	43.4	43.4	0.848485	0.0606061		0.815741	0.533634	0.620519	Alive
P-50	Male	Primary	37	2004-01-01	Mix of tubular and cribriform	Negative	Negative	Negative	Unknown	Yes	#N/A	#N/A	#N/A	#N/A	No	#N/A	2021-02-01	Yes	Lung; pleura; bone	2012-12-01	208	108.6	11	1.78788		0.198662	0.610729	0.637307	Unknown
P-51	Male	Primary	45	2017-11-15	Solid	Positive	Positive	Unknown	T4bN0M0 (stage Ivb)	Yes	<1% positive	No infiltration	TPS<1%	CPS<1	Yes	Mandible; basilar skull; cervical lymph nodes	2019-01-08	Yes	Lung;liver	2019-04-19	13.9667	17.3333	0.878788	0.181818		0.682673	0.418934	0.544973	Alive
P-52	Male	Primary	48	2019-09-16	Cribriform	Positive	Positive	Negative	T4bN3bM0 (stage Ivb)	Yes	3% positive	Inactive	TPS<1%	CPS<1	No	#N/A	2021-02-01	No		2021-02-01	16.8	16.8	4.66667	1.42424		0.780518	0.470133	0.580913	Alive
P-53	Male	Primary	19	2019-08-20	Cribriform	Negative	Positive	Negative	T2N0M0 (stage II)	Yes	<1% positive	No infiltration	TPS<1%	CPS<1	No	#N/A	2021-02-01	Yes	Lung	2019-09-06	17.7	0.566667	0.636364	0.0606061		0.835438	0.49881	0.604445	Alive
P-54	Male	Primary	36	2017-03-01	Solid	Negative	Positive	Unknown	Unknown	No	<1% positive	No infiltration	TPS<1%	CPS<1	Yes	Primary site; lymph nodes	2017-06-01	Yes	Lung; liver	2018-06-11	3.06667	15.5667	0.333333	0.0606061		0.693197	0.416432	0.548575	Alive
P-55	Male	Primary	50	2018-04-24	Cribriform	Negative	Positive	Positive	T4bN0M0 (stage Ivb)	Yes	1% positive	Inactive	TPS<1%	CPS<1	No	#N/A	2021-02-01	Yes	Lung	2019-07-01	33.8	14.4333	0.969697	0		0.859098	0.518133	0.610997	Alive
P-56	Female	Relapsed	38	2017-12-23	Mix of tubular and cribriform	Negative	Positive	Unknown	T2N0M0(stage II)	No	2% positive	Inactive	TPS=0	CPS<1	Yes	Primary site	2019-02-01	Yes	Lung; liver	2019-12-05	13.5	23.7333	0.393939	0.0909091		0.842641	0.532503	0.625596	Alive
P-57	Female	Primary	42	2018-09-10	Mixed cribriform-solid type	Negative	Positive	Positive	T2N0M0(stage II)	Yes	<1% positive	No infiltration	TPS<1%	CPS<1	Yes	Primary site; lymph nodes	2019-12-10	Yes	Lung; pleura	2019-12-17	15.2	15.4333	0.666667	0.151515		0.818141	0.486224	0.586708	Alive
P-58	Female	Relapsed	41	2011-01-01	Solid	Negative	Positive	Unknown	Unknown	No	<1% positive	No infiltration	TPS<1%	CPS<1	Yes	Primary site	2012-09-27	Yes	Lung	2019-07-15	21.1667	103.9	0.575758	0.151515		0.615011	0.436421	0.541759	Alive
P-59	Male	Relapsed	48	2015-07-01	Mix of tubular and cribriform	Unknown	Positive	Unknown	Unknown	Yes	<1% positive	No infiltration	TPS<1%	CPS<1	Yes	Primary site	2015-10-22	Yes	Lung	2019-10-01	3.76667	51.7667	2.09091	0.363636		0.783115	0.443952	0.562682	Alive
P-60	Female	Primary	50	2020-01-05	Tubular	Unknown	Positive	Positive	T4aN0M0 (stage Iva)	Yes	<1% positive	No infiltration	TPS<1%	CPS<1	No	#N/A	2021-02-01	No		2021-02-01	13.1	13.1	0.424242	0.030303		0.785602	0.451743	0.556723	Alive
P-61	Female	Relapsed	44	2016-05-10	Mixed cribriform-solid type	Unknown	Unknown	Unknown	Unknown	Yes	#N/A	#N/A	#N/A	#N/A	Yes	Primary site	2019-12-17	No		2021-02-01	43.8667	57.6	0.939394	0.151515		0.713537	0.468522	0.570552	Alive
P-62	Male	Primary	58	2015-11-03	Mixed cribriform-solid type	Positive	Positive	Negative	T4bN0M0 (stage Ivb)	Yes	<1% positive	No infiltration	TPS<1%	CPS<1	Yes	Primary site	2018-06-05	Yes	Bone; liver	2020-03-11	31.5	53	1.09091	0.212121		0.635326	0.431908	0.552327	Alive
P-63	Female	Primary	33	2016-11-25	Mixed cribriform-solid type	Negative	Positive	Unknown	T2N0M0 (stage II)	Yes	<1% positive	No infiltration	TPS=0	CPS<1	No	#N/A	2021-02-01	Yes	Lung	2020-01-01	50.9667	37.7333	2.48485	0.121212		0.702031	0.448787	0.558814	Alive
P-64	Male	Primary	63	2019-11-04	Solid	Negative	Positive	Unknown	T2N0M0 (stage II)	Yes	2% positive	Inactive	TPS<1%	CPS<1	No	#N/A	2021-02-01	Yes	Lung	2019-12-03	15.1667	0.966667	1.09091	0.212121		0.739062	0.465839	0.57974	Alive
P-65	Male	Primary	55	2008-01-01	Unknown	Unknown	Unknown	Unknown	Unknown	Unknown	<1% positive	No infiltration	TPS<1%	CPS<1	No	#N/A	2021-02-01	Yes	Lung	2013-01-01	159.333	60.9	5.84848	0.0909091		0.86952	0.511294	0.610318	Alive
P-66	Female	Primary	56	2018-12-06	Solid	Negative	Unknown	Positive	T4bN0M0 (stage Ivb)	Unknown	#N/A	#N/A	#N/A	#N/A	Yes	Primary site	2019-02-22	Yes	Lung	2019-03-06	2.6	3	4.72727	0.181818		0.702006	0.452286	0.557926	Alive
P-67	Male	Primary	48	2019-07-31	Solid	Negative	Unknown	Unknown	T4bN0M0 (stage Ivb)	No	<1% positive	No infiltration	TPS<1%	CPS<1	Yes	Primary site	2020-06-16	Yes	Lung	2020-06-16	10.7	10.7	0.545455	0.0606061		0.771691	0.476368	0.571578	Alive
P-68	Male	Relapsed	54	2010-11-05	Tubular	Negative	Positive	Positive	T4aN0M0 (stage Iva)	No	2% positive	Inactive	TPS<1%	CPS<1	Yes	Primary site	2015-12-10	Yes	Lung	2020-10-08	62.0333	120.833	1.36364	0.181818		0.723968	0.464948	0.579534	Alive
P-69	Female	Primary	60	2020-10-10	Solid	Positive	Positive	Unknown	T2N0M0 (stage II)	Yes	2% positive	Inactive	TPS<1%	CPS<1	No	#N/A	2021-02-01	No		2021-02-01	3.8	3.8	0.969697	0.030303		0.846975	0.493227	0.60134	Alive
P-70	Female	Primary	38	2019-11-28	Mix of tubular and cribriform	Negative	Positive	Negative	T2N0M0 (stage II)	Yes	1% positive	Inactive	TPS<1%	CPS<1	No	#N/A	2021-02-01	No		2021-02-01	14.3667	14.3667	0.272727	0.0606061		0.744813	0.458834	0.579948	Alive
P-71	Female	Primary	49	2020-06-04	Solid	Positive	Positive	Unknown	T3N3bM0 (stage Ivb)	No	#N/A	#N/A	#N/A	#N/A	No	#N/A	2020-09-30	Yes	Pleura	2020-07-21	3.93333	1.56667	0.484848	0.030303		0.779165	0.494586	0.594893	Alive
P-72	Female	Primary	42	2019-01-08	Solid	Negative	Positive	Unknown	T3N0M0 (stage III)	No	#N/A	#N/A	#N/A	#N/A	Yes	Primary site; lymph nodes	2019-11-01	No		2021-02-01	9.9	25.1667	0.939394	0.0606061		0.702376	0.458028	0.549238	Alive
P-73	Female	Primary	48	2020-01-05	Mix of tubular and cribriform	Negative	Unknown	Negative	T1N0M0 (stage I)	Yes	#N/A	#N/A	#N/A	#N/A	No	#N/A	2021-02-01	No		2021-02-01	13.1	13.1	0.454545	0.0606061		0.75743	0.484419	0.587077	Alive
P-74	Female	Relapsed	61	2013-04-22	Mix of tubular and cribriform	Unknown	Positive	Positive	Unknown	Yes	#N/A	#N/A	#N/A	#N/A	Yes	Primary site	2019-07-31	No		2020-09-03	76.3667	89.7	1.06061	0.212121		0.765823	0.484436	0.577743	Alive
P-75	Female	Relapsed	40	2016-01-01	Solid	Negative	Positive	Unknown	Unknown	Yes	#N/A	#N/A	#N/A	#N/A	Yes	Primary site; lymph nodes	2020-10-28	No		2021-02-01	58.7333	61.9333	1.09091	0.0909091		0.856553	0.499714	0.584536	Alive
